# Supplementary material for: Drivers of HIV treatment interruption: Early findings from community-led monitoring program in Haiti
Source: PLoS One. 2023 Dec 5;18(12):e0295023. doi: 10.1371/journal.pone.0295023 (PMC10697516; doi:10.1371/journal.pone.0295023)
Supplement: S5 Table — (CSV) [file pone.0295023.s005.csv]

SNU1	SNU2	FACILITY	YEAR	PERIOD	FORM	INDICATOR	VALUE	SURVEYID
OU	PP	Centre Lakay de Delmas 19	2021	Q3	OS__	OS__bad_condition_photo	1624286052221.jpg	40c3c465-2402-424e-b2f1-2f446f82ec8b
ND	SR	CBP Saint-Raphael	2021	Q3	OS__	OS__bad_condition_photo	1623682914946.jpg	967bdf99-a01d-4726-9d8e-1fed02b808e1
AR	SM	Centre Lakay de Saint-Marc	2021	Q3	OS__	OS__bad_condition_photo	1623680394347.jpg	9632214b-7886-4653-94c5-1093552311da
ND	AN	Clinique Médico-Chirurgical de Dugue	2021	Q3	OS__	OS__bad_condition_photo	1623161944447.jpg	630f4756-207d-4994-bc0f-c169de999a3a
ND	CH	Clinique Médicale Bethesda de Vaudreuil	2021	Q3	OS__	OS__bad_condition_photo	1623078550577.jpg	d2f44336-8136-4b22-98c0-5a3850c7e4e7
ND	LL	Hôpital Saint-Jean de Limbé	2021	Q3	OS__	OS__bad_condition_photo	1621950430287.jpg	02c96b9d-0287-41cb-a3d5-a2a2000975bc
ND	CH	Centre de Santé la Fossette	2021	Q3	OS__	OS__bad_condition_photo	1621609609468.jpg	63eeb801-0a5b-4433-a956-e8a1264034ad
ND	CH	Hôpital Universitaire Justinien	2021	Q3	OS__	OS__bad_condition_photo	1621444292768.jpg	9ac4c18c-f2f3-4684-a818-0a7e1fd8fe1a
ND	AN	Hôpital Sacré-Coeur de Milot	2021	Q3	OS__	OS__bad_condition_photo	1621264318150.jpg	8797592b-6904-45fb-950d-77027872b827
AR	SM	SSPE de Saint-Marc	2021	Q3	OS__	OS__bad_condition_photo	1618415169543.jpg	9880ff83-2e88-4385-b0fe-cc36aef7c6bf
OU	PP	Hôpital Universitaire la Paix	2021	Q3	OS__	OS__bad_condition_photo	1618407041067.jpg	45662a43-7dda-4656-aef7-57e2868b71a9
ND	CH	Hôpital Fort Saint-Michel	2021	Q3	OS__	OS__bad_condition_photo	1618322793932.jpg	e0bd04d1-dfed-4f62-8a48-89284a77e9ee
OU	AR	POZ-Montrouis	2021	Q3	PS__	PS__facility_name	POZ-Montrouis	a705d6b0-f01e-4e80-9f8a-066a8ef8f34d
OU	AR	POZ-Montrouis	2021	Q3	PS__	PS__facility_name	POZ-Montrouis	31b24a29-17f8-4056-8d15-806512a27300
OU	AR	POZ-Montrouis	2021	Q3	PS__	PS__facility_name	POZ-Montrouis	98dacfe5-573e-479d-8646-2e1d02ca7aa6
OU	AR	POZ-Montrouis	2021	Q3	PS__	PS__facility_name	POZ-Montrouis	15494639-2514-4357-8e3c-6e383bc8b227
OU	AR	POZ-Montrouis	2021	Q3	PS__	PS__facility_name	POZ-Montrouis	42065752-10ff-4831-bdd3-237f193297cd
OU	AR	POZ-Montrouis	2021	Q3	PS__	PS__facility_name	POZ-Montrouis	6a1a94b8-5a56-4418-9061-c0e2a982573f
OU	AR	POZ-Montrouis	2021	Q3	PS__	PS__facility_name	POZ-Montrouis	73cea5ce-0027-4fdb-83d3-7ccfef83ffb5
OU	AR	POZ-Montrouis	2021	Q3	PS__	PS__facility_name	POZ-Montrouis	5a298e54-b430-47d7-b15b-c9cb7bc83f10
OU	AR	POZ-Montrouis	2021	Q3	PS__	PS__facility_name	POZ-Montrouis	a5c2fee5-daf9-4d8d-8b6b-ebdf28c9226e
AR	GV	SEROvie-Clinique H. Bastien	2021	Q3	PS__	PS__facility_name	SEROvie-Clinique H. Bastien	b7fa70cb-8a14-4c5b-8377-c977d3a8c596
AR	GV	SEROvie-Clinique H. Bastien	2021	Q3	PS__	PS__facility_name	SEROvie-Clinique H. Bastien	fb637720-abbe-4b76-bec5-d09bfc511f1d
AR	GV	Centre Lakay des Gonaives	2021	Q3	PS__	PS__facility_name	Centre Lakay des Gonaives	8523bed0-5288-47f7-a083-0a1cb4ab2e67
AR	GV	Centre Lakay des Gonaives	2021	Q3	PS__	PS__facility_name	Centre Lakay des Gonaives	8d0bf862-55ff-4cc7-b188-80a2880a74af
AR	GV	Centre Lakay des Gonaives	2021	Q3	PS__	PS__facility_name	Centre Lakay des Gonaives	e1df1401-6a83-4b18-a8f6-3b6b70cc44af
AR	GV	Centre Lakay des Gonaives	2021	Q3	PS__	PS__facility_name	Centre Lakay des Gonaives	d568f532-a3fd-4f9b-a16f-68bf902d71d9
AR	GV	Centre Lakay des Gonaives	2021	Q3	PS__	PS__facility_name	Centre Lakay des Gonaives	4cac7ad5-e39a-4b92-823c-02b09f4adf5f
AR	GV	Centre Lakay des Gonaives	2021	Q3	PS__	PS__facility_name	Centre Lakay des Gonaives	6b76b05d-42bc-49c4-8635-7a750cc7c630
AR	GV	Centre Lakay des Gonaives	2021	Q3	PS__	PS__facility_name	Centre Lakay des Gonaives	4e8ea182-0beb-4859-99a8-105bbbb48742
AR	GV	Centre Lakay des Gonaives	2021	Q3	PS__	PS__facility_name	Centre Lakay des Gonaives	b1b23733-c87c-471c-8bbf-d9d91a862cb7
AR	GV	Centre Lakay des Gonaives	2021	Q3	PS__	PS__facility_name	Centre Lakay des Gonaives	b2354e3f-5ac1-4f51-977a-58bd8ad2ac7c
AR	GV	Centre Lakay des Gonaives	2021	Q3	PS__	PS__facility_name	Centre Lakay des Gonaives	2dc30ddf-6e92-4c17-b1eb-3d98c4174807
AR	GV	Centre Lakay des Gonaives	2021	Q3	PS__	PS__facility_name	Centre Lakay des Gonaives	f3dd0727-d93d-4be0-8b77-ee063a761db6
AR	GV	Centre Lakay des Gonaives	2021	Q3	PS__	PS__facility_name	Centre Lakay des Gonaives	0b554b80-7ef3-4274-b381-c573a4dab63f
AR	GV	Centre Lakay des Gonaives	2021	Q3	PS__	PS__facility_name	Centre Lakay des Gonaives	65c29de9-1210-4c01-a18f-2c1ac2e4f809
AR	GV	SEROvie-Clinique H. Bastien	2021	Q3	PS__	PS__facility_name	SEROvie-Clinique H. Bastien	aacd56bf-f61d-401f-b2d6-8482e641085d
AR	DS	Centre Médical Charles Colimon	2021	Q3	PS__	PS__facility_name	Centre Médical Charles Colimon	15865e4d-5d6a-4e83-ad39-728f4b1547a5
AR	DS	Centre Médical Charles Colimon	2021	Q3	PS__	PS__facility_name	Centre Médical Charles Colimon	88363106-a994-46d4-a242-599a11720e7a
AR	DS	Centre Médical Charles Colimon	2021	Q3	PS__	PS__facility_name	Centre Médical Charles Colimon	49e68d1d-f7ee-4dac-91a8-ca8536ea8696
AR	GV	SEROvie-Clinique H. Bastien	2021	Q3	PS__	PS__facility_name	SEROvie-Clinique H. Bastien	ca38ea3b-bb91-49d8-b731-66184f1df76b
AR	GV	SEROvie-Clinique H. Bastien	2021	Q3	PS__	PS__facility_name	SEROvie-Clinique H. Bastien	c5eb0006-3ae1-45d5-a2b6-c29fbd1622a5
AR	GV	Centre de Santé K-Soleil	2021	Q3	FM__	FM__facility_name	Centre de Santé K-Soleil	6e4f6f5c-0f25-4756-b2e5-ddf2e4c8cae5
OU	LN	Sanatorium de Sigueneau	2021	Q3	PS__	PS__facility_name	Sanatorium de Sigueneau	f5c3f6b7-66dd-4403-ad56-45a1c8f2ea74
OU	LN	Sanatorium de Sigueneau	2021	Q3	PS__	PS__facility_name	Sanatorium de Sigueneau	985d1b29-976b-44f5-89ec-d22bd164d9f9
OU	LN	Sanatorium de Sigueneau	2021	Q3	PS__	PS__facility_name	Sanatorium de Sigueneau	9f4de29c-c946-40a4-b7ff-265ece15c802
OU	LN	Sanatorium de Sigueneau	2021	Q3	PS__	PS__facility_name	Sanatorium de Sigueneau	fae0a9d5-7181-4600-8703-0c7a116e3a1d
OU	LN	Sanatorium de Sigueneau	2021	Q3	PS__	PS__facility_name	Sanatorium de Sigueneau	6e281b3d-0238-4f60-9b5c-e85a070f8f1e
OU	LN	Sanatorium de Sigueneau	2021	Q3	PS__	PS__facility_name	Sanatorium de Sigueneau	2ed198f7-6126-4782-820d-833e51e67334
OU	LN	Sanatorium de Sigueneau	2021	Q3	PS__	PS__facility_name	Sanatorium de Sigueneau	0df3d736-de8c-47fe-a95b-d832175593f6
OU	LN	Sanatorium de Sigueneau	2021	Q3	PS__	PS__facility_name	Sanatorium de Sigueneau	6af8e259-485e-4999-8fed-40ab9bd837f6
OU	LN	Sanatorium de Sigueneau	2021	Q3	PS__	PS__facility_name	Sanatorium de Sigueneau	ecb2e559-7f92-412e-b2ee-4e4f89812d58
OU	LN	Sanatorium de Sigueneau	2021	Q3	PS__	PS__facility_name	Sanatorium de Sigueneau	7b7c3b09-c11c-4624-ad0e-38deb36456b9
AR	GV	Centre de Santé K-Soleil	2021	Q3	PS__	PS__facility_name	Centre de Santé K-Soleil	3847c30f-bcc0-4108-b9fe-b40ed568a7be
AR	GV	Centre de Santé K-Soleil	2021	Q3	PS__	PS__facility_name	Centre de Santé K-Soleil	2a139729-0a11-46ce-8fd8-37428e9b3d77
AR	GV	Centre de Santé K-Soleil	2021	Q3	PS__	PS__facility_name	Centre de Santé K-Soleil	a1933c5c-03c7-4933-9b93-791808923c3e
AR	GV	Centre de Santé K-Soleil	2021	Q3	PS__	PS__facility_name	Centre de Santé K-Soleil	111f7779-01dd-4f3b-9825-a9ff29f5066a
AR	GV	Centre de Santé K-Soleil	2021	Q3	PS__	PS__facility_name	Centre de Santé K-Soleil	d107c0df-4708-4c71-92c4-125ef29d6f8d
AR	GV	Centre de Santé K-Soleil	2021	Q3	PS__	PS__facility_name	Centre de Santé K-Soleil	bc6898ed-1bef-4a1f-a781-67e9cac6c39b
AR	GV	Centre de Santé K-Soleil	2021	Q3	PS__	PS__facility_name	Centre de Santé K-Soleil	331425e2-746e-4912-b3dd-0eb14cae31e2
AR	GV	Centre de Santé K-Soleil	2021	Q3	OS__	OS__facility_name	Centre de Santé K-Soleil	a230bf8e-97c5-4468-9542-da631ece4ab7
AR	GV	Centre de Santé K-Soleil	2021	Q3	PS__	PS__facility_name	Centre de Santé K-Soleil	c76afdb3-aac5-49b6-8911-f1cfdfd7667e
OU	PP	Centre Lakay de Delmas 19	2021	Q3	PS__	PS__facility_name	Centre Lakay de Delmas 19	b19dbb6a-9607-434b-a88b-2d0bf6b77c5e
AR	GV	Centre de Santé K-Soleil	2021	Q3	PS__	PS__facility_name	Centre de Santé K-Soleil	1b44ad72-55f3-4ba7-96c0-9b2b6eb70fc3
OU	PP	Centre Lakay de Delmas 19	2021	Q3	PS__	PS__facility_name	Centre Lakay de Delmas 19	9ec7ccbc-ab2d-4891-aead-809ff25ea87d
OU	LN	Sanatorium de Sigueneau	2021	Q3	OS__	OS__facility_name	Sanatorium de Sigueneau	14d40bbb-3036-46a0-899f-a0b4ff389513
OU	LN	Sanatorium de Sigueneau	2021	Q3	FM__	FM__facility_name	Sanatorium de Sigueneau	7d9c1e57-02d5-42f0-a816-cb86217db7bb
OU	LN	Sanatorium de Sigueneau	2021	Q3	PS__	PS__facility_name	Sanatorium de Sigueneau	2d2fee11-f289-4343-a841-b68cac953ce5
OU	LN	Sanatorium de Sigueneau	2021	Q3	PS__	PS__facility_name	Sanatorium de Sigueneau	a365377c-d102-48f2-bbe8-d38f95c65e55
OU	LN	Sanatorium de Sigueneau	2021	Q3	PS__	PS__facility_name	Sanatorium de Sigueneau	c981031c-6c9b-467e-ba6f-27dd55030cac
OU	LN	Sanatorium de Sigueneau	2021	Q3	PS__	PS__facility_name	Sanatorium de Sigueneau	426b5bae-8fe0-4d7c-bdea-ee742bb85ac9
OU	LN	Sanatorium de Sigueneau	2021	Q3	PS__	PS__facility_name	Sanatorium de Sigueneau	6046448e-169e-4c70-a340-19b1fd8256ca
AR	GV	Centre de Santé K-Soleil	2021	Q3	PS__	PS__facility_name	Centre de Santé K-Soleil	2d0a0acf-126d-4952-9270-c5b21fa0923b
AR	GV	Centre de Santé K-Soleil	2021	Q3	PS__	PS__facility_name	Centre de Santé K-Soleil	eef1e7b3-3aa6-4507-a537-e5b12431d233
AR	GV	Centre de Santé K-Soleil	2021	Q3	PS__	PS__facility_name	Centre de Santé K-Soleil	59883076-fba9-466a-ad06-8da6ab4060ac
AR	GV	Centre de Santé K-Soleil	2021	Q3	PS__	PS__facility_name	Centre de Santé K-Soleil	79f956be-a953-40fc-a82c-d3367c346c94
AR	GV	Centre de Santé K-Soleil	2021	Q3	PS__	PS__facility_name	Centre de Santé K-Soleil	720581dc-5fe6-4fa2-9d33-2670cc189d84
AR	GV	Centre de Santé K-Soleil	2021	Q3	PS__	PS__facility_name	Centre de Santé K-Soleil	21f85d63-c6dc-44c8-9fc2-cdb9559dad5d
AR	GV	Centre de Santé K-Soleil	2021	Q3	PS__	PS__facility_name	Centre de Santé K-Soleil	975fa946-5099-4140-878a-190958004157
AR	GV	Centre de Santé K-Soleil	2021	Q3	PS__	PS__facility_name	Centre de Santé K-Soleil	e2a68f0a-4b48-4ae2-83fd-6a1465f6e6d0
AR	GV	Centre de Santé K-Soleil	2021	Q3	PS__	PS__facility_name	Centre de Santé K-Soleil	36f59317-70e9-47e1-a05d-c550027b406d
AR	GV	Centre de Santé K-Soleil	2021	Q3	PS__	PS__facility_name	Centre de Santé K-Soleil	838bbe43-9989-4c8d-89be-58e2d8d45764
AR	GV	Centre de Santé K-Soleil	2021	Q3	PS__	PS__facility_name	Centre de Santé K-Soleil	a18b54b5-5eca-435b-8efd-86867b5c723b
AR	GV	Centre de Santé K-Soleil	2021	Q3	PS__	PS__facility_name	Centre de Santé K-Soleil	25ed60bf-8709-4b06-9635-8e66ffcba43d
AR	GV	Centre de Santé K-Soleil	2021	Q3	PS__	PS__facility_name	Centre de Santé K-Soleil	41ef3e83-f79c-48b4-bd56-a72f3435a2fd
AR	SM	Centre Lakay de Saint-Marc	2021	Q3	PS__	PS__facility_name	Centre Lakay de Saint-Marc	bd82cc52-380c-4731-8f7c-0c4e8f7e3689
OU	PP	Centre Lakay de Delmas 19	2021	Q3	PS__	PS__facility_name	Centre Lakay de Delmas 19	9d4802ac-a044-4179-9e54-d0ed20240cb3
OU	PP	Centre Lakay de Delmas 19	2021	Q3	PS__	PS__facility_name	Centre Lakay de Delmas 19	9074d8d3-e8e7-4760-8351-6f29f00608e2
OU	AR	POZ-Montrouis	2021	Q3	PS__	PS__facility_name	POZ-Montrouis	0336a3ae-3080-40b4-a59c-6314ef12717e
OU	PP	Centre Lakay de Delmas 19	2021	Q3	PS__	PS__facility_name	Centre Lakay de Delmas 19	7ef1538f-63fb-4cab-9afd-fc6e5bad0953
OU	PP	Centre Lakay de Delmas 19	2021	Q3	PS__	PS__facility_name	Centre Lakay de Delmas 19	66a2bacf-df4d-4aa8-973e-966502b2ae9e
OU	PP	Centre Lakay de Delmas 19	2021	Q3	PS__	PS__facility_name	Centre Lakay de Delmas 19	1c2ff4fa-3b80-49c1-82b8-701301e52cce
OU	LN	Hôpital Notre-Dame de Petit-Goâve	2021	Q3	PS__	PS__facility_name	Hôpital Notre-Dame de Petit-Goâve	79419551-dc73-435d-b843-6638d50d7eb8
OU	LN	Hôpital Notre-Dame de Petit-Goâve	2021	Q3	PS__	PS__facility_name	Hôpital Notre-Dame de Petit-Goâve	bf51fb40-6eed-4173-b684-bb65c054db90
OU	LN	Hôpital Notre-Dame de Petit-Goâve	2021	Q3	PS__	PS__facility_name	Hôpital Notre-Dame de Petit-Goâve	ab50e607-9dd8-4737-b02e-dd925342958b
OU	LN	Hôpital Notre-Dame de Petit-Goâve	2021	Q3	PS__	PS__facility_name	Hôpital Notre-Dame de Petit-Goâve	de9d8518-d302-466c-9b0b-3ead1d3203c0
OU	LN	Hôpital Notre-Dame de Petit-Goâve	2021	Q3	PS__	PS__facility_name	Hôpital Notre-Dame de Petit-Goâve	b4a70ffb-e1e0-4569-a36d-5c79d3ef78d9
OU	LN	Hôpital Notre-Dame de Petit-Goâve	2021	Q3	PS__	PS__facility_name	Hôpital Notre-Dame de Petit-Goâve	7880ca88-8c14-45b6-85e6-1963767eff92
OU	LN	Hôpital Notre-Dame de Petit-Goâve	2021	Q3	PS__	PS__facility_name	Hôpital Notre-Dame de Petit-Goâve	f8b68bef-75b8-4f72-9d6d-ce0e286322e4
OU	LN	Hôpital Notre-Dame de Petit-Goâve	2021	Q3	PS__	PS__facility_name	Hôpital Notre-Dame de Petit-Goâve	1b1e1441-886f-4cea-be01-b42e60ad5504
OU	LN	Hôpital Notre-Dame de Petit-Goâve	2021	Q3	PS__	PS__facility_name	Hôpital Notre-Dame de Petit-Goâve	22a7cfee-307c-4998-8f22-0cfe7a99f74f
OU	LN	Hôpital Notre-Dame de Petit-Goâve	2021	Q3	PS__	PS__facility_name	Hôpital Notre-Dame de Petit-Goâve	1260dd8b-1aaa-4d4f-a829-688e9e17f2ff
OU	PP	Centre Lakay de Delmas 19	2021	Q3	PS__	PS__facility_name	Centre Lakay de Delmas 19	ff0bf982-7786-4167-a285-155caeca473b
OU	PP	Centre Lakay de Delmas 19	2021	Q3	PS__	PS__facility_name	Centre Lakay de Delmas 19	06c65245-0ea5-4ab9-819b-462ed77c027b
AR	GV	Centre de Santé K-Soleil	2021	Q3	PS__	PS__facility_name	Centre de Santé K-Soleil	7fcd81c9-2f80-4a6a-8951-7966bf19e8e5
AR	GV	Centre de Santé K-Soleil	2021	Q3	PS__	PS__facility_name	Centre de Santé K-Soleil	f92f79ab-7b2a-493e-ad3c-fb3c194f9cfc
AR	GV	Centre de Santé K-Soleil	2021	Q3	PS__	PS__facility_name	Centre de Santé K-Soleil	b666bcbf-3e93-4336-a538-0b83a805ef8b
AR	GV	Centre de Santé K-Soleil	2021	Q3	PS__	PS__facility_name	Centre de Santé K-Soleil	aec42e22-4364-4807-bef1-4dac87f65039
AR	GV	Centre de Santé K-Soleil	2021	Q3	PS__	PS__facility_name	Centre de Santé K-Soleil	25919b5d-b4fb-41e5-b57d-1dcda5a9ddaf
AR	GV	Centre de Santé K-Soleil	2021	Q3	PS__	PS__facility_name	Centre de Santé K-Soleil	06135341-8c2c-4712-ac4b-d952eeb3a708
AR	GV	Centre de Santé K-Soleil	2021	Q3	PS__	PS__facility_name	Centre de Santé K-Soleil	a33730cd-131f-4fbb-a5dd-1ec8a52e978a
AR	GV	Centre de Santé K-Soleil	2021	Q3	PS__	PS__facility_name	Centre de Santé K-Soleil	8efbd4f0-b955-4efc-843f-20f2bee367a7
AR	GV	Centre de Santé K-Soleil	2021	Q3	PS__	PS__facility_name	Centre de Santé K-Soleil	9b3a2ea0-d360-437e-89de-8d60e0c67d63
AR	GV	Centre de Santé K-Soleil	2021	Q3	PS__	PS__facility_name	Centre de Santé K-Soleil	be6d2ddf-7125-46f4-9d32-ecdcf0189c33
AR	GV	Centre de Santé K-Soleil	2021	Q3	PS__	PS__facility_name	Centre de Santé K-Soleil	09c9fd89-ee10-4a92-a7dd-2d8acfba8dfd
AR	GV	Centre de Santé K-Soleil	2021	Q3	PS__	PS__facility_name	Centre de Santé K-Soleil	d62c93bf-38be-48cf-843a-7fb0c7d5de73
AR	GV	Centre Lakay des Gonaives	2021	Q3	PS__	PS__facility_name	Centre Lakay des Gonaives	1a456900-677a-4587-a38a-24c0b62095eb
AR	GV	Centre Lakay des Gonaives	2021	Q3	PS__	PS__facility_name	Centre Lakay des Gonaives	1beef68b-fdbd-435e-9836-aba48965b79f
OU	AR	POZ-Montrouis	2021	Q3	PS__	PS__facility_name	POZ-Montrouis	445896de-32fe-4e81-87ff-6716938e0ce6
OU	AR	POZ-Montrouis	2021	Q3	PS__	PS__facility_name	POZ-Montrouis	da68ebb1-79a4-4ea5-85a2-5f8b2cb9d8b9
OU	PP	Centre Lakay de Delmas 19	2021	Q3	PS__	PS__facility_name	Centre Lakay de Delmas 19	19e96291-f186-4b11-8622-57fadf612f4d
OU	AR	POZ-Montrouis	2021	Q3	PS__	PS__facility_name	POZ-Montrouis	5793d118-8f28-4eed-9ff8-3b82eb38d93e
OU	AR	POZ-Montrouis	2021	Q3	PS__	PS__facility_name	POZ-Montrouis	597f9471-d7dd-4f3e-a9d4-70df0b2107a9
OU	AR	POZ-Montrouis	2021	Q3	FM__	FM__facility_name	POZ-Montrouis	7a27e66e-50af-4a35-a9bc-665117aa8a59
OU	PP	Centre Lakay de Delmas 19	2021	Q3	PS__	PS__facility_name	Centre Lakay de Delmas 19	fc4754f8-d848-4be8-bb3e-25d5070aadc8
OU	AR	POZ-Montrouis	2021	Q3	PS__	PS__facility_name	POZ-Montrouis	5c87d7dc-8eb7-4049-901e-f5c54777c46a
OU	AR	POZ-Montrouis	2021	Q3	OS__	OS__facility_name	POZ-Montrouis	e32f456e-5aa0-4878-9989-ebf7080d2439
OU	PP	Centre Lakay de Delmas 19	2021	Q3	PS__	PS__facility_name	Centre Lakay de Delmas 19	069b8788-09db-4e24-a38f-07a36773c2ce
OU	LN	Hôpital Notre-Dame de Petit-Goâve	2021	Q3	PS__	PS__facility_name	Hôpital Notre-Dame de Petit-Goâve	66e5e770-b170-4870-bde5-9495148cba9a
OU	LN	Hôpital Notre-Dame de Petit-Goâve	2021	Q3	PS__	PS__facility_name	Hôpital Notre-Dame de Petit-Goâve	8dcb4182-f554-4ace-8f8f-cd0be82dfa44
OU	LN	Hôpital Notre-Dame de Petit-Goâve	2021	Q3	PS__	PS__facility_name	Hôpital Notre-Dame de Petit-Goâve	d45f474e-f731-4573-8e17-3e6a91ba3ef6
OU	LN	Hôpital Notre-Dame de Petit-Goâve	2021	Q3	FM__	FM__facility_name	Hôpital Notre-Dame de Petit-Goâve	5325e8c2-41c4-4f86-907a-6d9be90d268c
OU	LN	Hôpital Notre-Dame de Petit-Goâve	2021	Q3	PS__	PS__facility_name	Hôpital Notre-Dame de Petit-Goâve	9916f14a-b52e-4be4-bc51-0f524ef3c34e
OU	LN	Hôpital Notre-Dame de Petit-Goâve	2021	Q3	PS__	PS__facility_name	Hôpital Notre-Dame de Petit-Goâve	c6e08cc0-f38a-44f1-8bfb-d84e8f52facf
OU	LN	Hôpital Notre-Dame de Petit-Goâve	2021	Q3	OS__	OS__facility_name	Hôpital Notre-Dame de Petit-Goâve	da03b151-d616-4511-a3c5-6ad57881abdf
OU	LN	Hôpital Notre-Dame de Petit-Goâve	2021	Q3	PS__	PS__facility_name	Hôpital Notre-Dame de Petit-Goâve	d3786e4b-3680-42c5-b4f1-9f30a4e55b25
OU	LN	Hôpital Notre-Dame de Petit-Goâve	2021	Q3	PS__	PS__facility_name	Hôpital Notre-Dame de Petit-Goâve	e4728f34-189a-4129-ac67-e7a470aa2b92
OU	LN	Hôpital Notre-Dame de Petit-Goâve	2021	Q3	PS__	PS__facility_name	Hôpital Notre-Dame de Petit-Goâve	26256274-cb5e-4c9c-88a5-965f3ca8c489
OU	LN	Hôpital Notre-Dame de Petit-Goâve	2021	Q3	PS__	PS__facility_name	Hôpital Notre-Dame de Petit-Goâve	33609925-e29e-49ab-b221-f28858b554d1
OU	LN	Hôpital Notre-Dame de Petit-Goâve	2021	Q3	PS__	PS__facility_name	Hôpital Notre-Dame de Petit-Goâve	61e2e309-1a60-4941-a656-7757d6aac428
OU	LN	Hôpital Notre-Dame de Petit-Goâve	2021	Q3	PS__	PS__facility_name	Hôpital Notre-Dame de Petit-Goâve	7535a65f-64bc-4419-9c0e-156f079585d5
AR	SM	Centre Lakay de Saint-Marc	2021	Q3	PS__	PS__facility_name	Centre Lakay de Saint-Marc	a90adefb-f24f-4057-ad26-8815eb085e6f
AR	SM	Centre Lakay de Saint-Marc	2021	Q3	PS__	PS__facility_name	Centre Lakay de Saint-Marc	c41ad2cd-8d48-45f4-9b8d-29ac255fc2da
OU	PP	Centre Lakay de Delmas 19	2021	Q3	PS__	PS__facility_name	Centre Lakay de Delmas 19	c99944ac-e96c-4dc9-9774-0eec99b80641
OU	PP	Centre Lakay de Delmas 19	2021	Q3	PS__	PS__facility_name	Centre Lakay de Delmas 19	3bec3aff-7d12-4a02-aac3-aa0a0dbce658
AR	SM	Centre Lakay de Saint-Marc	2021	Q3	PS__	PS__facility_name	Centre Lakay de Saint-Marc	115f47bd-47ad-4249-904d-393aa6f73afc
OU	PP	Centre Lakay de Delmas 19	2021	Q3	PS__	PS__facility_name	Centre Lakay de Delmas 19	b6fbb6f5-dc17-45e8-8f7e-c6fd1eeb6f31
OU	PP	Centre Lakay de Delmas 19	2021	Q3	OS__	OS__facility_name	Centre Lakay de Delmas 19	40c3c465-2402-424e-b2f1-2f446f82ec8b
OU	PP	Centre Lakay de Delmas 19	2021	Q3	FM__	FM__facility_name	Centre Lakay de Delmas 19	73ef7d36-f254-4885-af32-afdda395c204
AR	DS	Hôpital Claire Heureuse de Marchand Dessalines	2021	Q3	PS__	PS__facility_name	Hôpital Claire Heureuse de Marchand Dessalines	24a85c0d-088f-49b8-b40b-4f50c8eee392
AR	DS	Hôpital Claire Heureuse de Marchand Dessalines	2021	Q3	PS__	PS__facility_name	Hôpital Claire Heureuse de Marchand Dessalines	98184d2e-3682-4b7d-8ada-0cc267508ff2
AR	GV	HTW Clinique mobile des Gonaives	2021	Q3	PS__	PS__facility_name	HTW Clinique mobile des Gonaives	7d35066b-b94a-405c-b07d-24afe69f3067
AR	GV	HTW Clinique mobile des Gonaives	2021	Q3	PS__	PS__facility_name	HTW Clinique mobile des Gonaives	7e06b425-690a-4f58-9e31-acb969c04c30
AR	GV	HTW Clinique mobile des Gonaives	2021	Q3	PS__	PS__facility_name	HTW Clinique mobile des Gonaives	8c724b71-992d-4c67-b896-22274b918822
AR	GV	HTW Clinique mobile des Gonaives	2021	Q3	PS__	PS__facility_name	HTW Clinique mobile des Gonaives	25958e85-e481-4e65-b24b-14323eab836c
AR	GV	HTW Clinique mobile des Gonaives	2021	Q3	PS__	PS__facility_name	HTW Clinique mobile des Gonaives	479e2c0c-0b0e-41ca-9f16-94b7a7f8ead7
AR	GM	Hôpital Alma-Mater	2021	Q3	PS__	PS__facility_name	Hôpital Alma-Mater	45a2d627-f865-4fbf-bd64-471eb566b50e
AR	GM	Hôpital Alma-Mater	2021	Q3	PS__	PS__facility_name	Hôpital Alma-Mater	ab7df8ee-2003-4539-ae12-7b89f96a2ba4
AR	GM	Hôpital Alma-Mater	2021	Q3	PS__	PS__facility_name	Hôpital Alma-Mater	0ac6b5dd-b3b9-47f6-acc1-4fdbac144f8a
AR	GM	Hôpital Alma-Mater	2021	Q3	PS__	PS__facility_name	Hôpital Alma-Mater	7e6afc22-b517-47b8-addd-0e97dfd4ba29
AR	GM	Hôpital Alma-Mater	2021	Q3	PS__	PS__facility_name	Hôpital Alma-Mater	a900db45-4b44-4abb-beea-c7f83d568214
AR	GM	Hôpital Alma-Mater	2021	Q3	PS__	PS__facility_name	Hôpital Alma-Mater	22321865-89fb-44e1-b13a-4c099bbe858a
AR	GM	Hôpital Alma-Mater	2021	Q3	PS__	PS__facility_name	Hôpital Alma-Mater	3ff874aa-8774-478c-b497-8a3bac27d7ea
AR	GM	Hôpital Alma-Mater	2021	Q3	PS__	PS__facility_name	Hôpital Alma-Mater	7d5b2c1d-0be7-4921-91b8-70819e7edd77
AR	GM	Hôpital Alma-Mater	2021	Q3	PS__	PS__facility_name	Hôpital Alma-Mater	74acfd2c-1303-4ff8-a111-c9df6b6630db
OU	PP	Centre Lakay de Pétion-Ville	2021	Q3	PS__	PS__facility_name	Centre Lakay de Pétion-Ville	c4166f0c-d796-4931-aa4d-760a8ce60f1d
OU	PP	Centre Lakay de Pétion-Ville	2021	Q3	PS__	PS__facility_name	Centre Lakay de Pétion-Ville	aca25408-a66a-4710-b30d-18d19c2c0c24
OU	PP	Centre Jeunes Plaine du Cul-de-Sac	2021	Q3	PS__	PS__facility_name	Centre Jeunes Plaine du Cul-de-Sac	1e19783e-ea5e-4fa2-b4a4-e9c24ccedd3b
OU	PP	Centre Jeunes Plaine du Cul-de-Sac	2021	Q3	PS__	PS__facility_name	Centre Jeunes Plaine du Cul-de-Sac	ef9d934f-e2a4-4f5b-81d9-7f142b573b4c
OU	PP	Centre Jeunes Plaine du Cul-de-Sac	2021	Q3	PS__	PS__facility_name	Centre Jeunes Plaine du Cul-de-Sac	3c9ee71a-28ee-41ef-8842-1261e3838a93
OU	PP	Centre Jeunes Plaine du Cul-de-Sac	2021	Q3	PS__	PS__facility_name	Centre Jeunes Plaine du Cul-de-Sac	1c1fdd86-318d-4876-a44d-3b5936ceeb15
OU	PP	Centre Jeunes Plaine du Cul-de-Sac	2021	Q3	PS__	PS__facility_name	Centre Jeunes Plaine du Cul-de-Sac	5a6ef603-c10f-4302-95c0-d35318cdfb8c
OU	PP	Centre Jeunes Plaine du Cul-de-Sac	2021	Q3	PS__	PS__facility_name	Centre Jeunes Plaine du Cul-de-Sac	a9585dbf-4f42-4bfd-bff2-b71583d0dc94
OU	PP	Centre Jeunes Plaine du Cul-de-Sac	2021	Q3	PS__	PS__facility_name	Centre Jeunes Plaine du Cul-de-Sac	35881f79-3f1f-4c8c-97b4-b7e72447387d
OU	PP	Centre Jeunes Plaine du Cul-de-Sac	2021	Q3	PS__	PS__facility_name	Centre Jeunes Plaine du Cul-de-Sac	dbb6d74b-2c01-48e5-98d9-887587bca7de
OU	PP	Centre Jeunes Plaine du Cul-de-Sac	2021	Q3	PS__	PS__facility_name	Centre Jeunes Plaine du Cul-de-Sac	4280795d-cb54-45f6-b7f4-7b957c0e4980
OU	PP	Centre Jeunes Plaine du Cul-de-Sac	2021	Q3	PS__	PS__facility_name	Centre Jeunes Plaine du Cul-de-Sac	d01d95d5-6443-432e-9f23-177cd12e5c05
OU	PP	Centre Jeunes Plaine du Cul-de-Sac	2021	Q3	PS__	PS__facility_name	Centre Jeunes Plaine du Cul-de-Sac	8b3d071f-0f09-4e62-9266-1255345c5eac
OU	PP	Centre Jeunes Plaine du Cul-de-Sac	2021	Q3	PS__	PS__facility_name	Centre Jeunes Plaine du Cul-de-Sac	0981912d-87fc-4999-ad69-3a1ac1fc9f25
AR	SM	Centre Lakay de Saint-Marc	2021	Q3	PS__	PS__facility_name	Centre Lakay de Saint-Marc	4152bb87-914b-4aad-ab4d-7d72f3383f6f
AR	SM	Centre Lakay de Saint-Marc	2021	Q3	PS__	PS__facility_name	Centre Lakay de Saint-Marc	24388967-6157-43a8-b218-dc39346a0b8f
OU	PP	Klinik Solidarite	2021	Q3	PS__	PS__facility_name	Klinik Solidarite	6a726e1e-86d4-4eac-9f94-4e8d55fc3d67
AR	GV	Centre Lakay des Gonaives	2021	Q3	PS__	PS__facility_name	Centre Lakay des Gonaives	557bbbae-ede7-490a-8bf7-8d74f36be3cb
AR	GV	Hôpital La Providence de Gonaïves	2021	Q3	PS__	PS__facility_name	Hôpital La Providence de Gonaïves	4764e123-ab38-49f6-b003-b90411890b06
AR	GV	Hôpital La Providence de Gonaïves	2021	Q3	PS__	PS__facility_name	Hôpital La Providence de Gonaïves	a4bc0fdf-76c1-4387-9e69-1928872e18cd
AR	GV	Hôpital La Providence de Gonaïves	2021	Q3	PS__	PS__facility_name	Hôpital La Providence de Gonaïves	a55ee0f9-b653-4d2d-9b43-cda215437c5a
AR	GV	Hôpital La Providence de Gonaïves	2021	Q3	PS__	PS__facility_name	Hôpital La Providence de Gonaïves	4615b5e8-d9c7-4cd9-9bc9-ed69e4785742
AR	DS	Hôpital Claire Heureuse de Marchand Dessalines	2021	Q3	PS__	PS__facility_name	Hôpital Claire Heureuse de Marchand Dessalines	1172c8bb-65c2-4332-9fa3-36b6c8805cc1
AR	DS	Hôpital Claire Heureuse de Marchand Dessalines	2021	Q3	PS__	PS__facility_name	Hôpital Claire Heureuse de Marchand Dessalines	9da86e7d-365b-4632-b98b-1a09337099bf
AR	DS	Hôpital Claire Heureuse de Marchand Dessalines	2021	Q3	PS__	PS__facility_name	Hôpital Claire Heureuse de Marchand Dessalines	18bfef79-0787-4359-8939-260c1f3ca1c3
AR	DS	Hôpital Claire Heureuse de Marchand Dessalines	2021	Q3	PS__	PS__facility_name	Hôpital Claire Heureuse de Marchand Dessalines	f777f939-eb52-4c04-9a89-9d08b053753a
AR	DS	Hôpital Claire Heureuse de Marchand Dessalines	2021	Q3	PS__	PS__facility_name	Hôpital Claire Heureuse de Marchand Dessalines	92e61dbd-f1de-4046-b7be-653387f26098
AR	DS	Hôpital Claire Heureuse de Marchand Dessalines	2021	Q3	PS__	PS__facility_name	Hôpital Claire Heureuse de Marchand Dessalines	98868da9-a88f-40d5-98c9-b49019302baa
AR	SM	Centre Lakay de Saint-Marc	2021	Q3	PS__	PS__facility_name	Centre Lakay de Saint-Marc	703a8299-12bb-4f42-a413-3f0f9dbccb68
AR	SM	Centre Lakay de Saint-Marc	2021	Q3	PS__	PS__facility_name	Centre Lakay de Saint-Marc	13b0ecb6-4f9d-4474-b8f3-ecfd98c9a073
AR	DS	Hôpital Claire Heureuse de Marchand Dessalines	2021	Q3	FM__	FM__facility_name	Hôpital Claire Heureuse de Marchand Dessalines	be9063a3-df20-46e9-9c56-332e3cf32929
OU	PP	Klinik Solidarite	2021	Q3	PS__	PS__facility_name	Klinik Solidarite	182b7c21-e3d3-4275-9376-88cfe10259be
OU	PP	Klinik Solidarite	2021	Q3	PS__	PS__facility_name	Klinik Solidarite	c77136eb-2b61-494a-964d-d22533a0ff05
OU	PP	Klinik Solidarite	2021	Q3	PS__	PS__facility_name	Klinik Solidarite	2606877f-a835-47d7-a1c0-f2bcc7ee4f18
AR	SM	Centre Lakay de Saint-Marc	2021	Q3	PS__	PS__facility_name	Centre Lakay de Saint-Marc	bd2b5b65-44a7-45d7-8927-a359151992da
AR	SM	Centre Lakay de Saint-Marc	2021	Q3	PS__	PS__facility_name	Centre Lakay de Saint-Marc	9c542f43-24b3-4d65-a845-e895ca5ea941
AR	DS	Hôpital Claire Heureuse de Marchand Dessalines	2021	Q3	PS__	PS__facility_name	Hôpital Claire Heureuse de Marchand Dessalines	a5b71849-42a6-48e2-8b19-096297d56fa1
AR	DS	Hôpital Claire Heureuse de Marchand Dessalines	2021	Q3	PS__	PS__facility_name	Hôpital Claire Heureuse de Marchand Dessalines	d3bf62a5-8ab2-42f2-95a4-4b61492bab4f
AR	DS	Hôpital Claire Heureuse de Marchand Dessalines	2021	Q3	PS__	PS__facility_name	Hôpital Claire Heureuse de Marchand Dessalines	146517d3-3b0a-49a9-91aa-46253a7a2621
AR	DS	Hôpital Claire Heureuse de Marchand Dessalines	2021	Q3	PS__	PS__facility_name	Hôpital Claire Heureuse de Marchand Dessalines	0acdc2bd-a22e-4ce5-b52b-48032c8f9bd5
AR	DS	Hôpital Claire Heureuse de Marchand Dessalines	2021	Q3	PS__	PS__facility_name	Hôpital Claire Heureuse de Marchand Dessalines	8691f722-bf42-4159-b01b-ddd8888808e2
AR	DS	Hôpital Claire Heureuse de Marchand Dessalines	2021	Q3	PS__	PS__facility_name	Hôpital Claire Heureuse de Marchand Dessalines	40e3e824-abae-49cb-babd-0179467a562a
OU	PP	Klinik Solidarite	2021	Q3	PS__	PS__facility_name	Klinik Solidarite	0b52cd2c-b62c-4d47-b8cd-6b480e428328
OU	PP	Klinik Solidarite	2021	Q3	PS__	PS__facility_name	Klinik Solidarite	d007ada5-90f0-46d2-94cf-1e1ccc027133
OU	PP	Klinik Solidarite	2021	Q3	PS__	PS__facility_name	Klinik Solidarite	1f69a457-920f-44ad-abb1-028e5b9f5016
OU	PP	Klinik Solidarite	2021	Q3	PS__	PS__facility_name	Klinik Solidarite	ca4e62cc-8781-4b77-a11c-224047a0b440
OU	PP	Klinik Solidarite	2021	Q3	PS__	PS__facility_name	Klinik Solidarite	bbe882d6-27b2-46b2-8260-77fbdc8820f3
OU	PP	Klinik Solidarite	2021	Q3	PS__	PS__facility_name	Klinik Solidarite	d81857e4-05dc-4518-b172-ed69b403e4ce
OU	PP	Klinik Solidarite	2021	Q3	PS__	PS__facility_name	Klinik Solidarite	29b4f568-8a14-4f1a-b446-eafd4c7538ea
OU	PP	Klinik Solidarite	2021	Q3	PS__	PS__facility_name	Klinik Solidarite	196a3171-dfff-4a7d-9bc9-ccc4570796ef
OU	PP	Klinik Solidarite	2021	Q3	PS__	PS__facility_name	Klinik Solidarite	6096d5db-abfd-4ed7-a748-54f243c185b3
OU	PP	Klinik Solidarite	2021	Q3	PS__	PS__facility_name	Klinik Solidarite	3d0bf61f-59c2-4e14-8e2d-1ffd2e30b1cd
OU	PP	Klinik Solidarite	2021	Q3	PS__	PS__facility_name	Klinik Solidarite	cde68dba-a518-498a-9cb3-284cc708648a
OU	PP	Klinik Solidarite	2021	Q3	PS__	PS__facility_name	Klinik Solidarite	d85180fa-c9c4-447e-8e4f-03e0fa1d97d5
OU	PP	Klinik Solidarite	2021	Q3	PS__	PS__facility_name	Klinik Solidarite	3968a44a-3c60-47df-9a26-f447908e0311
OU	PP	Centre Jeunes Plaine du Cul-de-Sac	2021	Q3	PS__	PS__facility_name	Centre Jeunes Plaine du Cul-de-Sac	84fcfbb4-1db1-49bd-96f1-1ebbeee5ba6b
OU	PP	Centre Jeunes Plaine du Cul-de-Sac	2021	Q3	FM__	FM__facility_name	Centre Jeunes Plaine du Cul-de-Sac	8f5248ba-135f-4159-beda-4c57c7587f00
OU	PP	Centre Lakay de Pétion-Ville	2021	Q3	PS__	PS__facility_name	Centre Lakay de Pétion-Ville	23df7b73-552c-4998-891e-ce44a3ce0a54
OU	PP	Centre Jeunes Plaine du Cul-de-Sac	2021	Q3	PS__	PS__facility_name	Centre Jeunes Plaine du Cul-de-Sac	6aae48fe-e18f-4b17-a77f-2b6d11d48e13
OU	PP	Centre Jeunes Plaine du Cul-de-Sac	2021	Q3	PS__	PS__facility_name	Centre Jeunes Plaine du Cul-de-Sac	6f1eea4d-ff87-428e-ba2e-19b9a8319187
OU	PP	Centre Jeunes Plaine du Cul-de-Sac	2021	Q3	PS__	PS__facility_name	Centre Jeunes Plaine du Cul-de-Sac	05321674-b002-4eaa-9a75-3f5e09a13d74
OU	PP	Centre Jeunes Plaine du Cul-de-Sac	2021	Q3	OS__	OS__facility_name	Centre Jeunes Plaine du Cul-de-Sac	fd1f020b-7715-449e-a954-0bfd41fe4185
OU	PP	Klinik Solidarite	2021	Q3	OS__	OS__facility_name	Klinik Solidarite	019c9455-3fab-46fc-a63d-2d00624cd517
AR	DS	Hôpital Claire Heureuse de Marchand Dessalines	2021	Q3	PS__	PS__facility_name	Hôpital Claire Heureuse de Marchand Dessalines	0a0c1cf2-0bb4-4b18-9c59-638653c08d6d
AR	DS	Hôpital Claire Heureuse de Marchand Dessalines	2021	Q3	PS__	PS__facility_name	Hôpital Claire Heureuse de Marchand Dessalines	45983d15-b4a9-4cd6-a4fa-b20b3eebdeda
AR	DS	Hôpital Claire Heureuse de Marchand Dessalines	2021	Q3	PS__	PS__facility_name	Hôpital Claire Heureuse de Marchand Dessalines	307fde2c-c0ed-41e4-b069-8240bc80fd3f
AR	DS	Hôpital Claire Heureuse de Marchand Dessalines	2021	Q3	OS__	OS__facility_name	Hôpital Claire Heureuse de Marchand Dessalines	57c9f740-cf58-40e2-ae57-9fe28b605028
OU	PP	Centre Lakay de Pétion-Ville	2021	Q3	PS__	PS__facility_name	Centre Lakay de Pétion-Ville	9affb530-8a79-4b48-b271-9cf29cc337a7
OU	PP	Centre Lakay de Pétion-Ville	2021	Q3	PS__	PS__facility_name	Centre Lakay de Pétion-Ville	8ee979ca-686e-44f6-afb7-a882e1f49296
OU	PP	Centre Lakay de Pétion-Ville	2021	Q3	PS__	PS__facility_name	Centre Lakay de Pétion-Ville	58055c3c-8859-4c75-8aeb-f2d2c2c014e8
OU	PP	Centre Lakay de Pétion-Ville	2021	Q3	PS__	PS__facility_name	Centre Lakay de Pétion-Ville	9cd0f3ff-41db-4da7-b981-93d47d559e8f
ND	SR	CBP Saint-Raphael	2021	Q3	PS__	PS__facility_name	CBP Saint-Raphael	887a0d9f-9a74-4a60-8dc5-850dd962b620
ND	SR	CBP Saint-Raphael	2021	Q3	PS__	PS__facility_name	CBP Saint-Raphael	b49602e1-229f-4e23-b1da-8d773158e753
ND	SR	CBP Saint-Raphael	2021	Q3	PS__	PS__facility_name	CBP Saint-Raphael	5186447f-996d-497e-912a-55ad9c84ec8d
ND	SR	CBP Saint-Raphael	2021	Q3	PS__	PS__facility_name	CBP Saint-Raphael	5cdf44f8-6ac9-43ff-814a-716b3a060711
ND	SR	CBP Saint-Raphael	2021	Q3	PS__	PS__facility_name	CBP Saint-Raphael	caed4261-ba03-4378-bf64-4434aafb5051
ND	SR	CBP Saint-Raphael	2021	Q3	PS__	PS__facility_name	CBP Saint-Raphael	30184ab5-c070-4fe8-a6a0-dc7322508e0e
ND	SR	CBP Saint-Raphael	2021	Q3	PS__	PS__facility_name	CBP Saint-Raphael	4e5b68af-722b-4c94-990b-76901506a68a
ND	SR	CBP Saint-Raphael	2021	Q3	PS__	PS__facility_name	CBP Saint-Raphael	23c4ee24-13ce-4baf-a9f0-efde03f515ff
ND	SR	CBP Saint-Raphael	2021	Q3	PS__	PS__facility_name	CBP Saint-Raphael	204fe55d-d24e-444d-bf99-4247ee019e48
ND	SR	CBP Saint-Raphael	2021	Q3	PS__	PS__facility_name	CBP Saint-Raphael	43dedc42-ec92-4e42-99c5-cd07911e395f
ND	SR	CBP Saint-Raphael	2021	Q3	PS__	PS__facility_name	CBP Saint-Raphael	8fd038f3-a3ba-4804-9ea6-d163e409c85d
ND	CH	HTW Clinique mobile du Cap Haitien	2021	Q3	PS__	PS__facility_name	HTW Clinique mobile du Cap Haitien	a1b36c8f-3ec7-4475-a699-7b60940cad02
AR	GV	HTW Clinique mobile des Gonaives	2021	Q3	PS__	PS__facility_name	HTW Clinique mobile des Gonaives	98e13943-d8d0-4cb7-a7c4-7a778b8a2c14
AR	GV	HTW Clinique mobile des Gonaives	2021	Q3	PS__	PS__facility_name	HTW Clinique mobile des Gonaives	114316e7-1a88-4c96-8a73-542b7ff1eebe
AR	GV	HTW Clinique mobile des Gonaives	2021	Q3	PS__	PS__facility_name	HTW Clinique mobile des Gonaives	d111e84e-82b7-4934-9633-ef78cd597e71
AR	GV	HTW Clinique mobile des Gonaives	2021	Q3	PS__	PS__facility_name	HTW Clinique mobile des Gonaives	76dff598-724c-47b0-b65d-ffca1816fdae
ND	CH	HTW Clinique mobile du Cap Haitien	2021	Q3	PS__	PS__facility_name	HTW Clinique mobile du Cap Haitien	58cb9bea-2966-407c-bbb5-5b13651eeb96
OU	PP	Centre Lakay de Pétion-Ville	2021	Q3	PS__	PS__facility_name	Centre Lakay de Pétion-Ville	1e37fac1-d6b3-487d-8139-c64aa72a0fca
OU	PP	Centre Lakay de Pétion-Ville	2021	Q3	PS__	PS__facility_name	Centre Lakay de Pétion-Ville	da303c66-73f6-472c-be70-d2daa559e52b
ND	CH	HTW Clinique mobile du Cap Haitien	2021	Q3	PS__	PS__facility_name	HTW Clinique mobile du Cap Haitien	e8eaf585-c046-4417-8222-f44ed143dc58
ND	CH	HTW Clinique mobile du Cap Haitien	2021	Q3	PS__	PS__facility_name	HTW Clinique mobile du Cap Haitien	27ad04c5-b5fa-4b3e-9cc8-35f245e43464
ND	CH	HTW Clinique mobile du Cap Haitien	2021	Q3	PS__	PS__facility_name	HTW Clinique mobile du Cap Haitien	1affe44f-0cc6-43c2-a9ab-e89d9f57bffb
ND	CH	HTW Clinique mobile du Cap Haitien	2021	Q3	PS__	PS__facility_name	HTW Clinique mobile du Cap Haitien	b135a09b-c98d-4675-b6b3-fe1445a704eb
AR	GV	HTW Clinique mobile des Gonaives	2021	Q3	PS__	PS__facility_name	HTW Clinique mobile des Gonaives	4f2de3f9-3f54-4630-96d8-9dd7be3e1980
AR	GV	HTW Clinique mobile des Gonaives	2021	Q3	PS__	PS__facility_name	HTW Clinique mobile des Gonaives	3ee9e2cc-b17d-4fd4-9c6d-108e339408d9
AR	GV	HTW Clinique mobile des Gonaives	2021	Q3	PS__	PS__facility_name	HTW Clinique mobile des Gonaives	6acc1f9c-dde1-4aa6-88d9-ccb2c7f7d4b3
AR	GV	HTW Clinique mobile des Gonaives	2021	Q3	PS__	PS__facility_name	HTW Clinique mobile des Gonaives	99025c2a-bb64-48b2-830a-4198188123be
AR	GV	HTW Clinique mobile des Gonaives	2021	Q3	PS__	PS__facility_name	HTW Clinique mobile des Gonaives	eaf285cd-5872-46cb-89ae-149a1c1f43c8
AR	GV	HTW Clinique mobile des Gonaives	2021	Q3	PS__	PS__facility_name	HTW Clinique mobile des Gonaives	717db3a7-3ade-46c7-a83e-804d93077d93
AR	GV	HTW Clinique mobile des Gonaives	2021	Q3	PS__	PS__facility_name	HTW Clinique mobile des Gonaives	c20765c3-742f-46f5-bcf2-82af54215655
ND	CH	HTW Clinique mobile du Cap Haitien	2021	Q3	PS__	PS__facility_name	HTW Clinique mobile du Cap Haitien	1665db7a-9b38-4777-93f0-1970105bad63
ND	CH	HTW Clinique mobile du Cap Haitien	2021	Q3	PS__	PS__facility_name	HTW Clinique mobile du Cap Haitien	bc35397b-efc2-400d-a9be-1d90a39dfaa3
ND	CH	HTW Clinique mobile du Cap Haitien	2021	Q3	PS__	PS__facility_name	HTW Clinique mobile du Cap Haitien	2d8d6f9c-a65a-4b51-942b-e69314464c49
ND	CH	HTW Clinique mobile du Cap Haitien	2021	Q3	PS__	PS__facility_name	HTW Clinique mobile du Cap Haitien	2c8af18f-a84c-4b5b-a7ae-15b8b8ae9067
ND	CH	HTW Clinique mobile du Cap Haitien	2021	Q3	PS__	PS__facility_name	HTW Clinique mobile du Cap Haitien	51baf7a0-bd20-4dc4-aeaa-2ceb0c2ddef4
ND	CH	HTW Clinique mobile du Cap Haitien	2021	Q3	PS__	PS__facility_name	HTW Clinique mobile du Cap Haitien	287d2e14-fc74-44b6-9dd8-eab3e9ef6c0b
ND	CH	HTW Clinique mobile du Cap Haitien	2021	Q3	PS__	PS__facility_name	HTW Clinique mobile du Cap Haitien	0c07d856-f589-4c40-83c2-d15b42db7055
OU	PP	Centre Lakay de Pétion-Ville	2021	Q3	PS__	PS__facility_name	Centre Lakay de Pétion-Ville	17517f68-4aea-45a4-85b0-0592ab254ae4
ND	CH	HTW Clinique mobile du Cap Haitien	2021	Q3	PS__	PS__facility_name	HTW Clinique mobile du Cap Haitien	013f2d22-8136-4ff6-88f4-5435af8093fb
OU	PP	Centre Lakay de Pétion-Ville	2021	Q3	PS__	PS__facility_name	Centre Lakay de Pétion-Ville	f4f94f8b-29ed-4712-8824-4ba38c769b90
ND	CH	HTW Clinique mobile du Cap Haitien	2021	Q3	PS__	PS__facility_name	HTW Clinique mobile du Cap Haitien	3abad739-213a-44c8-899d-a197553df41a
ND	CH	HTW Clinique mobile du Cap Haitien	2021	Q3	PS__	PS__facility_name	HTW Clinique mobile du Cap Haitien	87eb8409-8249-4f0c-8584-99851ed36c96
OU	PP	Centre Lakay de Pétion-Ville	2021	Q3	PS__	PS__facility_name	Centre Lakay de Pétion-Ville	ab90a122-5979-4325-9870-9e9acdb84804
OU	PP	Centre Lakay de Pétion-Ville	2021	Q3	PS__	PS__facility_name	Centre Lakay de Pétion-Ville	110ae9e1-f96f-4553-b5b5-f56862140987
ND	CH	HTW Clinique mobile du Cap Haitien	2021	Q3	PS__	PS__facility_name	HTW Clinique mobile du Cap Haitien	78f3f377-d3ca-450d-80bd-5c7366dd76f2
OU	PP	Centre Lakay de Pétion-Ville	2021	Q3	PS__	PS__facility_name	Centre Lakay de Pétion-Ville	d6f44839-0051-4a83-bfb6-83dc8642fe88
ND	CH	HTW Clinique mobile du Cap Haitien	2021	Q3	PS__	PS__facility_name	HTW Clinique mobile du Cap Haitien	67d8e939-ed3c-449f-a329-ae31238853e9
ND	CH	HTW Clinique mobile du Cap Haitien	2021	Q3	FM__	FM__facility_name	HTW Clinique mobile du Cap Haitien	18c5386f-f397-4800-bfc1-dfe525a806eb
ND	CH	HTW Clinique mobile du Cap Haitien	2021	Q3	PS__	PS__facility_name	HTW Clinique mobile du Cap Haitien	2fe28854-5291-40d7-8218-8acc42b0b15c
ND	CH	HTW Clinique mobile du Cap Haitien	2021	Q3	PS__	PS__facility_name	HTW Clinique mobile du Cap Haitien	93352be2-9250-4722-ae74-4a734374f2e9
ND	CH	HTW Clinique mobile du Cap Haitien	2021	Q3	OS__	OS__facility_name	HTW Clinique mobile du Cap Haitien	ecbe5870-3db6-480f-8e7b-d8003ee68870
AR	GV	HTW Clinique mobile des Gonaives	2021	Q3	FM__	FM__facility_name	HTW Clinique mobile des Gonaives	8e6f3f1e-7c80-43f1-8c3c-7aca5f3eebb6
AR	GV	HTW Clinique mobile des Gonaives	2021	Q3	OS__	OS__facility_name	HTW Clinique mobile des Gonaives	8d6b29ec-1771-4e29-9721-d81f67978eeb
AR	SM	Centre Lakay de Saint-Marc	2021	Q3	PS__	PS__facility_name	Centre Lakay de Saint-Marc	0961edce-6dff-477a-8cb1-2f460c701c99
OU	PP	Centre Lakay de Pétion-Ville	2021	Q3	PS__	PS__facility_name	Centre Lakay de Pétion-Ville	d7aefe12-b311-4f28-a0e7-243ce892e2c7
OU	PP	Centre Lakay de Pétion-Ville	2021	Q3	PS__	PS__facility_name	Centre Lakay de Pétion-Ville	3049191c-9c92-4aba-b385-c9aa8139561f
AR	SM	Centre Lakay de Saint-Marc	2021	Q3	PS__	PS__facility_name	Centre Lakay de Saint-Marc	2edee95c-ae9d-459f-a086-242db66055d3
OU	PP	Centre Lakay de Pétion-Ville	2021	Q3	PS__	PS__facility_name	Centre Lakay de Pétion-Ville	a2d53823-f89a-4797-85c0-123945b8652e
OU	PP	Centre Lakay de Pétion-Ville	2021	Q3	PS__	PS__facility_name	Centre Lakay de Pétion-Ville	93c5fd0d-0573-4730-9c4b-2d90170c34d9
OU	PP	Centre Lakay de Pétion-Ville	2021	Q3	FM__	FM__facility_name	Centre Lakay de Pétion-Ville	bf654cec-9238-430a-bbdf-bf1c63674103
AR	SM	Centre Lakay de Saint-Marc	2021	Q3	PS__	PS__facility_name	Centre Lakay de Saint-Marc	4ef5c935-7d71-4213-8767-e95921c878f3
OU	PP	Centre Lakay de Pétion-Ville	2021	Q3	OS__	OS__facility_name	Centre Lakay de Pétion-Ville	ce0007a1-51e1-46cf-8e6a-7f3f17cd6c75
AR	SM	Centre Lakay de Saint-Marc	2021	Q3	PS__	PS__facility_name	Centre Lakay de Saint-Marc	6fe8369b-baef-4b69-9ede-280050fc9ef1
AR	SM	Centre Lakay de Saint-Marc	2021	Q3	PS__	PS__facility_name	Centre Lakay de Saint-Marc	22e1c1ab-a1b3-4ae0-8788-e37aea31cb8a
OU	PP	Klinik Solidarite	2021	Q3	FM__	FM__facility_name	Klinik Solidarite	3cc57564-d5d4-445a-b3e1-7da65ca233df
OU	PP	Institut de Dermatologie et des Maladies Infectieuses	2021	Q3	PS__	PS__facility_name	Institut de Dermatologie et des Maladies Infectieuses	56693dad-31be-47fa-86a1-c0cd1ae443cb
OU	PP	Institut de Dermatologie et des Maladies Infectieuses	2021	Q3	PS__	PS__facility_name	Institut de Dermatologie et des Maladies Infectieuses	b3bf4ed8-d7e2-40ad-962e-a433e56d0fe6
OU	PP	Institut de Dermatologie et des Maladies Infectieuses	2021	Q3	PS__	PS__facility_name	Institut de Dermatologie et des Maladies Infectieuses	ff5d333c-f9df-48e6-92b3-49b946bc7b3d
AR	SM	Centre Lakay de Saint-Marc	2021	Q3	PS__	PS__facility_name	Centre Lakay de Saint-Marc	acbb5c36-e5de-4275-904b-21425de948cb
ND	SR	CBP Saint-Raphael	2021	Q3	FM__	FM__facility_name	CBP Saint-Raphael	8942320e-17d6-4462-9843-21561a57cea3
AR	SM	Centre Lakay de Saint-Marc	2021	Q3	PS__	PS__facility_name	Centre Lakay de Saint-Marc	747e73e4-2cd2-4a46-854c-0f1c412cbecd
ND	SR	CBP Saint-Raphael	2021	Q3	OS__	OS__facility_name	CBP Saint-Raphael	967bdf99-a01d-4726-9d8e-1fed02b808e1
ND	SR	CBP Saint-Raphael	2021	Q3	PS__	PS__facility_name	CBP Saint-Raphael	eea9a622-bff1-4c4c-98d3-5a12d7187c78
ND	SR	CBP Saint-Raphael	2021	Q3	PS__	PS__facility_name	CBP Saint-Raphael	b53ee87a-7b8d-4144-a585-090027d539de
ND	SR	CBP Saint-Raphael	2021	Q3	PS__	PS__facility_name	CBP Saint-Raphael	5784ad0d-878c-4850-a289-e5e23bb2f222
ND	SR	CBP Saint-Raphael	2021	Q3	PS__	PS__facility_name	CBP Saint-Raphael	78fcf5ca-546a-455c-864c-1a25a7c64d6f
ND	SR	CBP Saint-Raphael	2021	Q3	PS__	PS__facility_name	CBP Saint-Raphael	422d3ece-5d14-480e-be68-c36fc8f9df50
ND	SR	CBP Saint-Raphael	2021	Q3	PS__	PS__facility_name	CBP Saint-Raphael	33885d85-375c-4f78-b4fc-8a5b0c7ca357
ND	SR	CBP Saint-Raphael	2021	Q3	PS__	PS__facility_name	CBP Saint-Raphael	18e2ad0e-b19c-4845-8a59-000c78798df1
ND	SR	CBP Saint-Raphael	2021	Q3	PS__	PS__facility_name	CBP Saint-Raphael	523a3408-fb4d-42a4-ba5c-59df70fcdc80
AR	SM	Centre Lakay de Saint-Marc	2021	Q3	OS__	OS__facility_name	Centre Lakay de Saint-Marc	9632214b-7886-4653-94c5-1093552311da
ND	SR	CBP Saint-Raphael	2021	Q3	PS__	PS__facility_name	CBP Saint-Raphael	cabfb32d-b03e-4dd5-9adb-a19bcc3f70dc
ND	SR	CBP Saint-Raphael	2021	Q3	PS__	PS__facility_name	CBP Saint-Raphael	d1b0a99a-f44e-4a9e-b7ea-2e0e677bf055
AR	SM	Centre Lakay de Saint-Marc	2021	Q3	PS__	PS__facility_name	Centre Lakay de Saint-Marc	71dbb491-bf83-4b54-8c6f-bc40ee882241
AR	SM	Centre Lakay de Saint-Marc	2021	Q3	PS__	PS__facility_name	Centre Lakay de Saint-Marc	40c35c6a-8e8e-4fe0-b77e-c509a7a2a6b2
AR	SM	Centre Lakay de Saint-Marc	2021	Q3	FM__	FM__facility_name	Centre Lakay de Saint-Marc	6b76e768-d8db-4f10-b360-986deba841c4
AR	GV	Centre Lakay des Gonaives	2021	Q3	PS__	PS__facility_name	Centre Lakay des Gonaives	3c9ee22b-c86f-4450-a173-65276d15b53a
AR	GV	Centre Lakay des Gonaives	2021	Q3	PS__	PS__facility_name	Centre Lakay des Gonaives	1b4baf49-ea1f-4936-9a72-f8fc7a3e45b1
AR	GV	Centre Lakay des Gonaives	2021	Q3	FM__	FM__facility_name	Centre Lakay des Gonaives	596606fb-9522-49e0-918a-b6eeadefe1bc
AR	DS	Dispensaire Sainte-Claire d'Assise	2021	Q3	PS__	PS__facility_name	Dispensaire Sainte-Claire d'Assise	dd5584e7-aaf2-4912-b269-454de4c48386
AR	DS	Dispensaire Sainte-Claire d'Assise	2021	Q3	FM__	FM__facility_name	Dispensaire Sainte-Claire d'Assise	2dfb3d8b-2cc7-406c-91e7-b7de76565197
ND	SR	CBP Saint-Raphael	2021	Q3	PS__	PS__facility_name	CBP Saint-Raphael	ec19bc48-163b-4f47-9fad-d3cca40d349e
ND	SR	CBP Saint-Raphael	2021	Q3	PS__	PS__facility_name	CBP Saint-Raphael	74f9f2fc-b468-4dd8-8eb1-026def0e0955
ND	SR	CBP Saint-Raphael	2021	Q3	PS__	PS__facility_name	CBP Saint-Raphael	06f88ea9-29ae-4c04-a6a6-8ef4677ca5dc
ND	SR	CBP Saint-Raphael	2021	Q3	PS__	PS__facility_name	CBP Saint-Raphael	b9f0c539-e88f-40c3-91f4-bb5d3f38d5a2
ND	SR	CBP Saint-Raphael	2021	Q3	PS__	PS__facility_name	CBP Saint-Raphael	58f0e8d3-4e7e-4b2b-8106-8161dd991d43
AR	SM	Centre Lakay de Saint-Marc	2021	Q3	PS__	PS__facility_name	Centre Lakay de Saint-Marc	c3053324-e03a-4b10-ae9a-31b20161bebe
ND	SR	CBP Saint-Raphael	2021	Q3	PS__	PS__facility_name	CBP Saint-Raphael	8b3bc048-dd3f-43eb-8348-b959462b920c
OU	PP	Institut de Dermatologie et des Maladies Infectieuses	2021	Q3	PS__	PS__facility_name	Institut de Dermatologie et des Maladies Infectieuses	b0b4d662-9826-4cec-915a-bb31e3e5a2aa
AR	GV	Centre Lakay des Gonaives	2021	Q3	PS__	PS__facility_name	Centre Lakay des Gonaives	cfae36ad-a844-488d-a7af-e368c7472e4f
AR	GV	Centre Lakay des Gonaives	2021	Q3	PS__	PS__facility_name	Centre Lakay des Gonaives	aa292b2c-e1c6-4fbe-a91f-df5220f25e07
AR	GV	Centre Lakay des Gonaives	2021	Q3	PS__	PS__facility_name	Centre Lakay des Gonaives	12a6c98e-2bd3-4a3a-946d-d4a959f73405
AR	GV	Centre Lakay des Gonaives	2021	Q3	PS__	PS__facility_name	Centre Lakay des Gonaives	7c57d1e1-ff3c-43b2-9af5-7536e9c0df9e
AR	GV	Centre Lakay des Gonaives	2021	Q3	PS__	PS__facility_name	Centre Lakay des Gonaives	0ac01da7-fbfe-4d97-9992-8428830a03f1
AR	GV	Centre Lakay des Gonaives	2021	Q3	PS__	PS__facility_name	Centre Lakay des Gonaives	0ed11d63-b937-44b9-bf77-4f0d6da679f2
ND	CH	SEROvie-Clinique J. Benjamin	2021	Q3	PS__	PS__facility_name	SEROvie-Clinique J. Benjamin	7db3297e-c4af-4abe-bd87-46422f6bd053
ND	CH	SEROvie-Clinique J. Benjamin	2021	Q3	PS__	PS__facility_name	SEROvie-Clinique J. Benjamin	61915238-1e81-4a50-947f-7cb5551d6668
OU	PP	Institut de Dermatologie et des Maladies Infectieuses	2021	Q3	PS__	PS__facility_name	Institut de Dermatologie et des Maladies Infectieuses	4d30ca58-2751-486d-a883-89a7a7d9d31d
OU	PP	Institut de Dermatologie et des Maladies Infectieuses	2021	Q3	PS__	PS__facility_name	Institut de Dermatologie et des Maladies Infectieuses	3a9e0037-deff-424a-a76c-69bd1ed33c84
OU	PP	Institut de Dermatologie et des Maladies Infectieuses	2021	Q3	PS__	PS__facility_name	Institut de Dermatologie et des Maladies Infectieuses	3299aa9a-fdbd-451c-a61e-197aaf66f451
ND	CH	SEROvie-Clinique J. Benjamin	2021	Q3	PS__	PS__facility_name	SEROvie-Clinique J. Benjamin	f8690cf9-bd62-48c8-accd-31d01ce2b43d
OU	PP	Institut de Dermatologie et des Maladies Infectieuses	2021	Q3	PS__	PS__facility_name	Institut de Dermatologie et des Maladies Infectieuses	a21e5f3d-82b3-4d19-8913-0ec165e9ac99
OU	PP	Institut de Dermatologie et des Maladies Infectieuses	2021	Q3	PS__	PS__facility_name	Institut de Dermatologie et des Maladies Infectieuses	b24c0203-23e9-4eb6-b59c-46588829e06a
ND	CH	SEROvie-Clinique J. Benjamin	2021	Q3	PS__	PS__facility_name	SEROvie-Clinique J. Benjamin	074b57cb-da5f-4fc8-aae7-f2c7aaef124e
OU	PP	Institut de Dermatologie et des Maladies Infectieuses	2021	Q3	PS__	PS__facility_name	Institut de Dermatologie et des Maladies Infectieuses	24c75a30-c307-42cf-94fc-322a010365e2
OU	PP	Institut de Dermatologie et des Maladies Infectieuses	2021	Q3	PS__	PS__facility_name	Institut de Dermatologie et des Maladies Infectieuses	e101e01c-53c3-4889-918b-320fbfdd4541
OU	PP	Institut de Dermatologie et des Maladies Infectieuses	2021	Q3	PS__	PS__facility_name	Institut de Dermatologie et des Maladies Infectieuses	3bf5ba95-f33b-4e82-96cd-baf7437ad91c
OU	PP	Institut de Dermatologie et des Maladies Infectieuses	2021	Q3	PS__	PS__facility_name	Institut de Dermatologie et des Maladies Infectieuses	d7fc7163-7f3a-47cc-a20b-e2fc33981b83
OU	PP	Institut de Dermatologie et des Maladies Infectieuses	2021	Q3	FM__	FM__facility_name	Institut de Dermatologie et des Maladies Infectieuses	6eed9565-7e80-4b2c-81d3-595f4d94cc5b
OU	PP	Institut des Maladies Infectieuses et Santé de la Reproduction	2021	Q3	PS__	PS__facility_name	Institut des Maladies Infectieuses et Santé de la Reproduction	8dc0df64-61d1-4350-923a-5cda13bebccb
OU	PP	Institut des Maladies Infectieuses et Santé de la Reproduction	2021	Q3	PS__	PS__facility_name	Institut des Maladies Infectieuses et Santé de la Reproduction	17cd806c-32f5-4d74-b0d9-3eb9d6fa56d6
OU	PP	Institut des Maladies Infectieuses et Santé de la Reproduction	2021	Q3	PS__	PS__facility_name	Institut des Maladies Infectieuses et Santé de la Reproduction	7838df31-0663-4062-bfc8-9677787b4afa
OU	PP	Institut des Maladies Infectieuses et Santé de la Reproduction	2021	Q3	PS__	PS__facility_name	Institut des Maladies Infectieuses et Santé de la Reproduction	b8defa2b-ca1b-45b0-ae53-a7b28918c6d6
OU	PP	Institut des Maladies Infectieuses et Santé de la Reproduction	2021	Q3	PS__	PS__facility_name	Institut des Maladies Infectieuses et Santé de la Reproduction	fda7325d-8ef3-4d86-95f6-c80e6d9c80d7
OU	PP	Institut des Maladies Infectieuses et Santé de la Reproduction	2021	Q3	FM__	FM__facility_name	Institut des Maladies Infectieuses et Santé de la Reproduction	623b29fe-5d1c-42ff-9ae5-a56cfcbb364a
AR	GV	Centre Lakay des Gonaives	2021	Q3	PS__	PS__facility_name	Centre Lakay des Gonaives	073f00e4-ac44-4c84-afdc-8dee0ee0f442
OU	PP	Institut de Dermatologie et des Maladies Infectieuses	2021	Q3	PS__	PS__facility_name	Institut de Dermatologie et des Maladies Infectieuses	27a09ac9-df3f-4b0c-b57e-a7c69c9f2b6c
AR	GV	Centre Lakay des Gonaives	2021	Q3	PS__	PS__facility_name	Centre Lakay des Gonaives	f1bd49be-c08e-4b85-8fe1-ab3ad588d8f0
AR	GV	Centre Lakay des Gonaives	2021	Q3	OS__	OS__facility_name	Centre Lakay des Gonaives	533fd726-d2f3-44e2-afa7-8b27816513b7
AR	DS	Dispensaire Sainte-Claire d'Assise	2021	Q3	PS__	PS__facility_name	Dispensaire Sainte-Claire d'Assise	d99694d2-ba8a-499f-b89e-7a1c24c7eb90
OU	PP	Institut de Dermatologie et des Maladies Infectieuses	2021	Q3	OS__	OS__facility_name	Institut de Dermatologie et des Maladies Infectieuses	ab1050a6-46d7-49f6-abb8-5ce06f2a38f7
OU	PP	Institut de Dermatologie et des Maladies Infectieuses	2021	Q3	PS__	PS__facility_name	Institut de Dermatologie et des Maladies Infectieuses	bdd7a319-f18f-4272-8132-25bd0a8c32e4
OU	PP	Institut de Dermatologie et des Maladies Infectieuses	2021	Q3	PS__	PS__facility_name	Institut de Dermatologie et des Maladies Infectieuses	b681b534-7ddb-45ef-b84c-a33b74c6f843
ND	CH	SEROvie-Clinique J. Benjamin	2021	Q3	PS__	PS__facility_name	SEROvie-Clinique J. Benjamin	9720448c-b6b3-4c68-88ee-22ea32a9b546
OU	PP	Institut des Maladies Infectieuses et Santé de la Reproduction	2021	Q3	PS__	PS__facility_name	Institut des Maladies Infectieuses et Santé de la Reproduction	80ca07d8-4497-435d-bebf-1d15e1c40755
OU	PP	Institut des Maladies Infectieuses et Santé de la Reproduction	2021	Q3	PS__	PS__facility_name	Institut des Maladies Infectieuses et Santé de la Reproduction	da588fea-2c3b-47cc-88b1-b7259bdc4e2e
AR	DS	Dispensaire Sainte-Claire d'Assise	2021	Q3	PS__	PS__facility_name	Dispensaire Sainte-Claire d'Assise	27c5aa21-63f1-4bf5-b3be-f7f71387ef5a
AR	DS	Dispensaire Sainte-Claire d'Assise	2021	Q3	PS__	PS__facility_name	Dispensaire Sainte-Claire d'Assise	15be7f3e-5bae-4cb1-a85c-0b3d6cb95bee
AR	DS	Dispensaire Sainte-Claire d'Assise	2021	Q3	PS__	PS__facility_name	Dispensaire Sainte-Claire d'Assise	a0ad5c6e-1a42-4dfa-b6b8-a0ea09b73ee6
AR	DS	Dispensaire Sainte-Claire d'Assise	2021	Q3	PS__	PS__facility_name	Dispensaire Sainte-Claire d'Assise	d97ecc19-04c5-4cfc-965d-9625bd5e73ab
OU	PP	Institut des Maladies Infectieuses et Santé de la Reproduction	2021	Q3	PS__	PS__facility_name	Institut des Maladies Infectieuses et Santé de la Reproduction	ca509577-36d0-430d-96e0-8a42a190f072
ND	CH	SEROvie-Clinique J. Benjamin	2021	Q3	PS__	PS__facility_name	SEROvie-Clinique J. Benjamin	28086fcf-705e-4c13-bd8c-8a846626d51c
OU	PP	Institut des Maladies Infectieuses et Santé de la Reproduction	2021	Q3	PS__	PS__facility_name	Institut des Maladies Infectieuses et Santé de la Reproduction	fa7dea6f-2400-4d82-9f3c-9a02117e3ace
OU	PP	Institut des Maladies Infectieuses et Santé de la Reproduction	2021	Q3	PS__	PS__facility_name	Institut des Maladies Infectieuses et Santé de la Reproduction	42516151-afdf-4d9e-ac51-b51ee8c55ed3
ND	CH	SEROvie-Clinique J. Benjamin	2021	Q3	PS__	PS__facility_name	SEROvie-Clinique J. Benjamin	cde796f4-250b-4c5b-94f4-32d7b05b18e8
AR	DS	Dispensaire Sainte-Claire d'Assise	2021	Q3	PS__	PS__facility_name	Dispensaire Sainte-Claire d'Assise	be089674-1b9e-412c-b448-b2071b9875cb
ND	CH	SEROvie-Clinique J. Benjamin	2021	Q3	PS__	PS__facility_name	SEROvie-Clinique J. Benjamin	c78ff49d-3c1e-4c20-9c7e-cec1a4121eb8
ND	AN	Clinique Médico-Chirurgical de Dugue	2021	Q3	PS__	PS__facility_name	Clinique Médico-Chirurgical de Dugue	a9910ac0-834c-4892-b84a-7ea6d47cc6f9
ND	CH	SEROvie-Clinique J. Benjamin	2021	Q3	PS__	PS__facility_name	SEROvie-Clinique J. Benjamin	e88875d5-16c8-47d2-be68-e716e649923e
OU	PP	Institut des Maladies Infectieuses et Santé de la Reproduction	2021	Q3	PS__	PS__facility_name	Institut des Maladies Infectieuses et Santé de la Reproduction	056aa861-7333-4dbc-9108-f04289871341
ND	AN	Clinique Médico-Chirurgical de Dugue	2021	Q3	PS__	PS__facility_name	Clinique Médico-Chirurgical de Dugue	1af197e3-dd7b-4823-9653-a992bb9d2019
ND	CH	SEROvie-Clinique J. Benjamin	2021	Q3	PS__	PS__facility_name	SEROvie-Clinique J. Benjamin	783a4fcd-117e-436b-a734-c460928da4ba
ND	AN	Clinique Médico-Chirurgical de Dugue	2021	Q3	PS__	PS__facility_name	Clinique Médico-Chirurgical de Dugue	a933378f-76a4-46e2-98c8-c60c264bf6e9
ND	AN	Clinique Médico-Chirurgical de Dugue	2021	Q3	PS__	PS__facility_name	Clinique Médico-Chirurgical de Dugue	bc73dd5d-f856-4402-a9f0-5d5da941cdbd
AR	DS	Dispensaire Sainte-Claire d'Assise	2021	Q3	PS__	PS__facility_name	Dispensaire Sainte-Claire d'Assise	73db7d1e-714a-4702-ac30-ec7f682aa01b
AR	DS	Dispensaire Sainte-Claire d'Assise	2021	Q3	PS__	PS__facility_name	Dispensaire Sainte-Claire d'Assise	6b44a2c1-8748-479d-88f3-1d707499ea19
AR	DS	Dispensaire Sainte-Claire d'Assise	2021	Q3	PS__	PS__facility_name	Dispensaire Sainte-Claire d'Assise	4ca214e8-a364-4294-87c7-7ed8a381c4b5
AR	DS	Dispensaire Sainte-Claire d'Assise	2021	Q3	PS__	PS__facility_name	Dispensaire Sainte-Claire d'Assise	52e5aa2f-c710-4481-b8f3-07f0d826ac5e
ND	CH	SEROvie-Clinique J. Benjamin	2021	Q3	PS__	PS__facility_name	SEROvie-Clinique J. Benjamin	c635b71c-47ea-4157-821c-74f3aa218c7b
ND	AN	Clinique Médico-Chirurgical de Dugue	2021	Q3	PS__	PS__facility_name	Clinique Médico-Chirurgical de Dugue	d07f399d-873f-4b00-9da1-51ad1583b941
ND	CH	SEROvie-Clinique J. Benjamin	2021	Q3	PS__	PS__facility_name	SEROvie-Clinique J. Benjamin	04a86be3-f3da-4f88-9b7b-a754f0e102ed
ND	AN	Clinique Médico-Chirurgical de Dugue	2021	Q3	PS__	PS__facility_name	Clinique Médico-Chirurgical de Dugue	c03781ff-bfd0-4fda-b659-73e2ff60a053
AR	DS	Dispensaire Sainte-Claire d'Assise	2021	Q3	PS__	PS__facility_name	Dispensaire Sainte-Claire d'Assise	b846afdb-706a-4a79-8192-a00287d3fe2f
AR	DS	Dispensaire Sainte-Claire d'Assise	2021	Q3	PS__	PS__facility_name	Dispensaire Sainte-Claire d'Assise	256ab8a9-292e-496c-8ec4-6e58e95aa1a3
AR	DS	Dispensaire Sainte-Claire d'Assise	2021	Q3	PS__	PS__facility_name	Dispensaire Sainte-Claire d'Assise	00f27ad1-ee43-417c-a5eb-d4075314b8dd
AR	DS	Dispensaire Sainte-Claire d'Assise	2021	Q3	PS__	PS__facility_name	Dispensaire Sainte-Claire d'Assise	751cca73-1c3b-4601-b099-baa681c88a89
AR	DS	Dispensaire Sainte-Claire d'Assise	2021	Q3	PS__	PS__facility_name	Dispensaire Sainte-Claire d'Assise	b5b2d9f9-eb08-4c3b-b763-10af2b32916b
AR	DS	Dispensaire Sainte-Claire d'Assise	2021	Q3	PS__	PS__facility_name	Dispensaire Sainte-Claire d'Assise	c5f033b1-3023-4484-869b-2b945173d55e
AR	DS	Dispensaire Sainte-Claire d'Assise	2021	Q3	OS__	OS__facility_name	Dispensaire Sainte-Claire d'Assise	a9b912a8-6925-4f40-91a3-869226a79c85
OU	PP	Institut des Maladies Infectieuses et Santé de la Reproduction	2021	Q3	PS__	PS__facility_name	Institut des Maladies Infectieuses et Santé de la Reproduction	5007dae0-6308-46ee-aef4-0c3b2fec9557
ND	AN	Clinique Médico-Chirurgical de Dugue	2021	Q3	PS__	PS__facility_name	Clinique Médico-Chirurgical de Dugue	c2f6ce1a-1f3e-48c0-9671-f698ef7c2278
ND	AN	Clinique Médico-Chirurgical de Dugue	2021	Q3	PS__	PS__facility_name	Clinique Médico-Chirurgical de Dugue	2f472623-67ba-42fb-9168-f6e45517f538
OU	PP	Institut des Maladies Infectieuses et Santé de la Reproduction	2021	Q3	PS__	PS__facility_name	Institut des Maladies Infectieuses et Santé de la Reproduction	9966194b-bdf6-472d-b129-389903987247
ND	AN	Clinique Médico-Chirurgical de Dugue	2021	Q3	PS__	PS__facility_name	Clinique Médico-Chirurgical de Dugue	1de6de44-3ab9-4e3f-8ea8-1e23d9f3a551
ND	CH	SEROvie-Clinique J. Benjamin	2021	Q3	PS__	PS__facility_name	SEROvie-Clinique J. Benjamin	25cfb4e9-612b-49d2-8c99-172d923bddaf
ND	AN	Clinique Médico-Chirurgical de Dugue	2021	Q3	PS__	PS__facility_name	Clinique Médico-Chirurgical de Dugue	9ebadada-5f06-4428-9cb8-16a5fe289d5a
AR	DS	Dispensaire Sainte-Claire d'Assise	2021	Q3	PS__	PS__facility_name	Dispensaire Sainte-Claire d'Assise	bbe8e872-dda3-49fb-aad0-4a22e1dfe045
OU	PP	Institut des Maladies Infectieuses et Santé de la Reproduction	2021	Q3	PS__	PS__facility_name	Institut des Maladies Infectieuses et Santé de la Reproduction	394a63d5-22d1-4581-9cc1-507bc64387f6
ND	AN	Clinique Médico-Chirurgical de Dugue	2021	Q3	PS__	PS__facility_name	Clinique Médico-Chirurgical de Dugue	154d5608-437b-4772-bd12-38bfb88825c2
AR	DS	Dispensaire Sainte-Claire d'Assise	2021	Q3	PS__	PS__facility_name	Dispensaire Sainte-Claire d'Assise	378598e9-710e-4b84-9dad-6d17803a1267
AR	DS	Dispensaire Sainte-Claire d'Assise	2021	Q3	PS__	PS__facility_name	Dispensaire Sainte-Claire d'Assise	6ac7e201-8f34-41db-b369-33502c85479b
AR	DS	Dispensaire Sainte-Claire d'Assise	2021	Q3	PS__	PS__facility_name	Dispensaire Sainte-Claire d'Assise	7f770600-2fd0-4553-a5c0-6bd54a19f62d
AR	DS	Dispensaire Sainte-Claire d'Assise	2021	Q3	PS__	PS__facility_name	Dispensaire Sainte-Claire d'Assise	14bb4d1b-ab5b-458a-9b64-e3a1c85a3759
OU	PP	Institut des Maladies Infectieuses et Santé de la Reproduction	2021	Q3	PS__	PS__facility_name	Institut des Maladies Infectieuses et Santé de la Reproduction	08f06826-0b22-4118-9199-a5e4d3930023
OU	PP	Institut des Maladies Infectieuses et Santé de la Reproduction	2021	Q3	PS__	PS__facility_name	Institut des Maladies Infectieuses et Santé de la Reproduction	13e65479-f27c-4fbf-a95f-9c07e6e078c5
ND	AN	Clinique Médico-Chirurgical de Dugue	2021	Q3	PS__	PS__facility_name	Clinique Médico-Chirurgical de Dugue	50d9f58d-3675-4b54-9466-04dfb922b1f0
OU	PP	Clinique Communautaire de Delmas 75	2021	Q3	PS__	PS__facility_name	Clinique Communautaire de Delmas 75	18fdba24-f6e4-4b95-8771-e08c2c632fcf
OU	PP	Clinique Communautaire de Delmas 75	2021	Q3	PS__	PS__facility_name	Clinique Communautaire de Delmas 75	7ec7c01e-44e9-4160-b9f0-4e4046404455
ND	AN	Clinique Médico-Chirurgical de Dugue	2021	Q3	PS__	PS__facility_name	Clinique Médico-Chirurgical de Dugue	3bae14ab-ec58-4fa5-aab2-8bd16a218c09
ND	AN	Clinique Médico-Chirurgical de Dugue	2021	Q3	PS__	PS__facility_name	Clinique Médico-Chirurgical de Dugue	a4619cd4-3cdb-40e6-92c4-d6f29598a0bd
ND	AN	Clinique Médico-Chirurgical de Dugue	2021	Q3	PS__	PS__facility_name	Clinique Médico-Chirurgical de Dugue	c761f93d-4629-4d8d-af5e-209482c7946b
ND	AN	Clinique Médico-Chirurgical de Dugue	2021	Q3	PS__	PS__facility_name	Clinique Médico-Chirurgical de Dugue	214048cd-bb22-4d08-b0b3-80d01221641b
OU	PP	Clinique Communautaire de Delmas 75	2021	Q3	PS__	PS__facility_name	Clinique Communautaire de Delmas 75	81248bfb-a93d-4600-b157-628f1ab853a2
OU	PP	Institut des Maladies Infectieuses et Santé de la Reproduction	2021	Q3	PS__	PS__facility_name	Institut des Maladies Infectieuses et Santé de la Reproduction	739ec870-275a-49b3-ba25-454394eb310d
OU	PP	Clinique Communautaire de Delmas 75	2021	Q3	PS__	PS__facility_name	Clinique Communautaire de Delmas 75	48e8eeb4-bfc0-4ab7-8eb8-29754eb737ff
ND	AN	Clinique Médico-Chirurgical de Dugue	2021	Q3	PS__	PS__facility_name	Clinique Médico-Chirurgical de Dugue	a2716b5d-9b0d-45eb-b59c-2882389e5bb2
OU	PP	Clinique Communautaire de Delmas 75	2021	Q3	PS__	PS__facility_name	Clinique Communautaire de Delmas 75	104555e8-d9af-4f9f-9a48-e9c36b390547
OU	PP	Clinique Communautaire de Delmas 75	2021	Q3	PS__	PS__facility_name	Clinique Communautaire de Delmas 75	5138d6f4-0e7e-4032-8177-32a1d1077673
OU	PP	Clinique Communautaire de Delmas 75	2021	Q3	PS__	PS__facility_name	Clinique Communautaire de Delmas 75	a8771f72-776c-49bb-be4b-921354a1230d
ND	CH	SEROvie-Clinique J. Benjamin	2021	Q3	OS__	OS__facility_name	SEROvie-Clinique J. Benjamin	4193abdd-4181-4216-a83d-752bc1ec2980
OU	PP	Institut des Maladies Infectieuses et Santé de la Reproduction	2021	Q3	OS__	OS__facility_name	Institut des Maladies Infectieuses et Santé de la Reproduction	69166125-e9fc-45f6-a462-30aa21a2ab80
OU	PP	Clinique Communautaire de Delmas 75	2021	Q3	PS__	PS__facility_name	Clinique Communautaire de Delmas 75	fbabca76-4f50-4f2d-8912-6a8f5a889eb4
OU	PP	Clinique Communautaire de Delmas 75	2021	Q3	PS__	PS__facility_name	Clinique Communautaire de Delmas 75	3583bafd-6370-43dd-8000-93f359f36aeb
OU	CB	Hôpital Foyer Saint-Camille	2021	Q3	PS__	PS__facility_name	Hôpital Foyer Saint-Camille	8c7a58b6-2e81-41e0-b90c-a6994318350c
OU	CB	Hôpital Foyer Saint-Camille	2021	Q3	PS__	PS__facility_name	Hôpital Foyer Saint-Camille	944dc96a-0662-4307-bdf0-06b0346dd7d3
OU	CB	Hôpital Foyer Saint-Camille	2021	Q3	FM__	FM__facility_name	Hôpital Foyer Saint-Camille	3d15456b-f417-4d39-8d9a-953caead123b
OU	PP	Clinique Communautaire de Delmas 75	2021	Q3	PS__	PS__facility_name	Clinique Communautaire de Delmas 75	63d116b4-1240-440f-97a1-581a91db51a8
OU	PP	Clinique Communautaire de Delmas 75	2021	Q3	PS__	PS__facility_name	Clinique Communautaire de Delmas 75	b6ebf721-7c11-4631-8d43-18702d5aa8fa
OU	PP	Clinique Communautaire de Delmas 75	2021	Q3	PS__	PS__facility_name	Clinique Communautaire de Delmas 75	032d1a95-e41b-42bd-837d-53204d3fe6d6
OU	PP	Clinique Communautaire de Delmas 75	2021	Q3	PS__	PS__facility_name	Clinique Communautaire de Delmas 75	e519287b-f696-419c-86e6-1bc2beb5e9b9
OU	PP	Clinique Communautaire de Delmas 75	2021	Q3	PS__	PS__facility_name	Clinique Communautaire de Delmas 75	6313a7ef-d5da-44e4-9008-85b3a78368d7
OU	PP	SEROvie-Clinique J.C Menard	2021	Q3	PS__	PS__facility_name	SEROvie-Clinique J.C Menard	c492cb84-5b35-487c-808b-72e76801d8a5
OU	PP	SEROvie-Clinique J.C Menard	2021	Q3	PS__	PS__facility_name	SEROvie-Clinique J.C Menard	ce35b18c-8d2f-4968-a067-db447d728805
OU	PP	SEROvie-Clinique J.C Menard	2021	Q3	PS__	PS__facility_name	SEROvie-Clinique J.C Menard	b403a0b9-f5b6-4670-a1ea-0b7710aaa4a2
OU	PP	SEROvie-Clinique J.C Menard	2021	Q3	PS__	PS__facility_name	SEROvie-Clinique J.C Menard	21439daa-dcde-4167-ba8a-b669522e57ca
OU	PP	SEROvie-Clinique J.C Menard	2021	Q3	PS__	PS__facility_name	SEROvie-Clinique J.C Menard	7c815fbc-e1ae-445b-a714-2962f127cff6
OU	PP	SEROvie-Clinique J.C Menard	2021	Q3	PS__	PS__facility_name	SEROvie-Clinique J.C Menard	9a91802e-86de-45d7-b143-c7bef0132348
OU	PP	SEROvie-Clinique J.C Menard	2021	Q3	PS__	PS__facility_name	SEROvie-Clinique J.C Menard	264cb6de-2ac1-4783-ae91-2babb498513e
OU	PP	SEROvie-Clinique J.C Menard	2021	Q3	PS__	PS__facility_name	SEROvie-Clinique J.C Menard	3ea99bb2-402d-4f93-aa1f-dbe860c2d2f3
OU	PP	SEROvie-Clinique J.C Menard	2021	Q3	PS__	PS__facility_name	SEROvie-Clinique J.C Menard	4a77f3bc-5bad-4725-a49c-704e9b601bd4
OU	CB	Hôpital Foyer Saint-Camille	2021	Q3	PS__	PS__facility_name	Hôpital Foyer Saint-Camille	994e44ea-827a-4497-a6a4-b470d9ed7596
OU	CB	Hôpital Foyer Saint-Camille	2021	Q3	PS__	PS__facility_name	Hôpital Foyer Saint-Camille	680eea03-d261-43d8-89df-28869e2a32aa
OU	CB	Hôpital Foyer Saint-Camille	2021	Q3	PS__	PS__facility_name	Hôpital Foyer Saint-Camille	25699640-772a-4949-9122-879aeeaa0b99
OU	CB	Hôpital Foyer Saint-Camille	2021	Q3	PS__	PS__facility_name	Hôpital Foyer Saint-Camille	0ae5e27b-46da-4de5-af5a-6c2f28ebe159
OU	CB	Hôpital Foyer Saint-Camille	2021	Q3	PS__	PS__facility_name	Hôpital Foyer Saint-Camille	8f3682ec-cf37-4048-b3ce-480fedf56442
OU	CB	Hôpital Foyer Saint-Camille	2021	Q3	PS__	PS__facility_name	Hôpital Foyer Saint-Camille	b436959f-1043-456b-8c73-3a5082e68013
AR	DS	Dispensaire Sainte-Claire d'Assise	2021	Q3	PS__	PS__facility_name	Dispensaire Sainte-Claire d'Assise	f8450d6f-7838-41ca-ab20-762c0d930aae
AR	SM	Hôpital Dumarsais Estimé	2021	Q3	PS__	PS__facility_name	Hôpital Dumarsais Estimé	e8915ab5-544f-4543-a8bc-b5c4028ae94e
ND	CH	SEROvie-Clinique J. Benjamin	2021	Q3	PS__	PS__facility_name	SEROvie-Clinique J. Benjamin	fa4c56a4-2cdf-4b96-b62c-fcee8c854f30
ND	CH	SEROvie-Clinique J. Benjamin	2021	Q3	PS__	PS__facility_name	SEROvie-Clinique J. Benjamin	455984b3-6236-4578-add0-1abb8170c6c0
OU	CB	Hôpital Foyer Saint-Camille	2021	Q3	PS__	PS__facility_name	Hôpital Foyer Saint-Camille	62d2ec67-812d-42c4-be7e-0e507fe1310f
OU	CB	Hôpital Foyer Saint-Camille	2021	Q3	PS__	PS__facility_name	Hôpital Foyer Saint-Camille	bbf5256f-d110-46a5-985f-adb07d7303ad
OU	CB	Hôpital Foyer Saint-Camille	2021	Q3	PS__	PS__facility_name	Hôpital Foyer Saint-Camille	3b920d7f-5e13-441d-9ebb-1fac5a5d64be
OU	CB	Hôpital Foyer Saint-Camille	2021	Q3	PS__	PS__facility_name	Hôpital Foyer Saint-Camille	46f42803-176c-487b-a51e-5d10ba1a14e2
OU	CB	Hôpital Foyer Saint-Camille	2021	Q3	PS__	PS__facility_name	Hôpital Foyer Saint-Camille	20680e4b-89ff-41b8-bea0-0b20f58c10e5
OU	CB	Hôpital Foyer Saint-Camille	2021	Q3	PS__	PS__facility_name	Hôpital Foyer Saint-Camille	2f58729d-2071-4481-a58f-327766cc1256
ND	CH	SEROvie-Clinique J. Benjamin	2021	Q3	PS__	PS__facility_name	SEROvie-Clinique J. Benjamin	9d5d0717-0195-4523-9956-e0ebe2741db5
OU	CB	Hôpital Foyer Saint-Camille	2021	Q3	PS__	PS__facility_name	Hôpital Foyer Saint-Camille	ee4e603c-a6ec-43a2-a0c9-0233e0853e75
OU	CB	Hôpital Foyer Saint-Camille	2021	Q3	OS__	OS__facility_name	Hôpital Foyer Saint-Camille	b9e33c8d-5152-4a25-a785-988f24ce9fa8
OU	PP	SEROvie-Clinique J.C Menard	2021	Q3	PS__	PS__facility_name	SEROvie-Clinique J.C Menard	61b4f54e-3c2f-4bc6-b734-ac1431dfe59b
OU	PP	SEROvie-Clinique J.C Menard	2021	Q3	PS__	PS__facility_name	SEROvie-Clinique J.C Menard	1a8d6258-f58e-4f28-95e1-4481dddf52e3
OU	PP	SEROvie-Clinique J.C Menard	2021	Q3	PS__	PS__facility_name	SEROvie-Clinique J.C Menard	eb102b71-a5a8-46f2-b2e4-5a9ba21630f0
OU	PP	SEROvie-Clinique J.C Menard	2021	Q3	PS__	PS__facility_name	SEROvie-Clinique J.C Menard	0e16eadf-73c8-4787-b328-a8a4352c82e8
AR	SM	Hôpital Dumarsais Estimé	2021	Q3	PS__	PS__facility_name	Hôpital Dumarsais Estimé	ea18ef13-7479-4f92-8c93-d92fb5d2adb8
AR	SM	Hôpital Dumarsais Estimé	2021	Q3	FM__	FM__facility_name	Hôpital Dumarsais Estimé	3a18c2c9-3a52-4695-94a4-a46146c59a63
AR	SM	Hôpital Dumarsais Estimé	2021	Q3	PS__	PS__facility_name	Hôpital Dumarsais Estimé	0e84fd06-cfb1-4e13-a101-6cae78fdca8a
AR	SM	Hôpital Dumarsais Estimé	2021	Q3	PS__	PS__facility_name	Hôpital Dumarsais Estimé	d53c83e8-c73a-47ae-83a6-00414dc7e5cf
AR	SM	Hôpital Dumarsais Estimé	2021	Q3	PS__	PS__facility_name	Hôpital Dumarsais Estimé	5b333c51-a72e-480f-8aeb-9ac3ad00d511
AR	SM	Hôpital Dumarsais Estimé	2021	Q3	PS__	PS__facility_name	Hôpital Dumarsais Estimé	42c82252-9dea-43ce-816a-6a815181b751
AR	SM	Hôpital Dumarsais Estimé	2021	Q3	PS__	PS__facility_name	Hôpital Dumarsais Estimé	f80a4305-3904-4380-90a0-5be74931ed92
AR	SM	Hôpital Dumarsais Estimé	2021	Q3	PS__	PS__facility_name	Hôpital Dumarsais Estimé	d810b80d-a317-4e0e-b51a-54a7e6b011ee
AR	SM	Hôpital Dumarsais Estimé	2021	Q3	PS__	PS__facility_name	Hôpital Dumarsais Estimé	2ca32be0-f7ee-4ef5-a7d1-b5bb53e89527
AR	SM	Hôpital Dumarsais Estimé	2021	Q3	PS__	PS__facility_name	Hôpital Dumarsais Estimé	f948eae9-6f7a-4976-b01a-d604ae474c6f
AR	SM	Hôpital Dumarsais Estimé	2021	Q3	PS__	PS__facility_name	Hôpital Dumarsais Estimé	bd683047-2c68-4c20-a207-e728f852582d
AR	SM	Hôpital Dumarsais Estimé	2021	Q3	PS__	PS__facility_name	Hôpital Dumarsais Estimé	3ba32304-a5b3-40e9-9433-48dba408f5af
AR	SM	Hôpital Dumarsais Estimé	2021	Q3	PS__	PS__facility_name	Hôpital Dumarsais Estimé	313447f2-fd1b-47a8-872b-6f255bb0f5be
ND	CH	SEROvie-Clinique J. Benjamin	2021	Q3	PS__	PS__facility_name	SEROvie-Clinique J. Benjamin	e437e09a-1f4e-409e-8d89-5bd3558908e0
ND	CH	SEROvie-Clinique J. Benjamin	2021	Q3	FM__	FM__facility_name	SEROvie-Clinique J. Benjamin	80403b74-caf6-434c-addd-ecebba0fd5c1
ND	CH	SEROvie-Clinique J. Benjamin	2021	Q3	PS__	PS__facility_name	SEROvie-Clinique J. Benjamin	5f5b98cf-e768-4ac2-95b8-2f033be3c34f
ND	CH	SEROvie-Clinique J. Benjamin	2021	Q3	PS__	PS__facility_name	SEROvie-Clinique J. Benjamin	35842205-e929-4d73-8d7e-2dba6b48ca51
ND	AN	Clinique Médico-Chirurgical de Dugue	2021	Q3	PS__	PS__facility_name	Clinique Médico-Chirurgical de Dugue	810bb0f4-a341-479b-832f-1ad598115702
OU	PP	SEROvie-Clinique J.C Menard	2021	Q3	PS__	PS__facility_name	SEROvie-Clinique J.C Menard	ca7e81f1-6ff3-40ba-a108-fed9c1f2193a
ND	AN	Clinique Médico-Chirurgical de Dugue	2021	Q3	PS__	PS__facility_name	Clinique Médico-Chirurgical de Dugue	9f5b0b77-a542-475e-9291-d7321e88504a
ND	AN	Clinique Médico-Chirurgical de Dugue	2021	Q3	PS__	PS__facility_name	Clinique Médico-Chirurgical de Dugue	02f296a1-3acf-41a2-a978-bfc09774c5e0
ND	AN	Clinique Médico-Chirurgical de Dugue	2021	Q3	PS__	PS__facility_name	Clinique Médico-Chirurgical de Dugue	65b9058e-7676-4c03-9fb3-2b744f51a9f6
ND	AN	Clinique Médico-Chirurgical de Dugue	2021	Q3	PS__	PS__facility_name	Clinique Médico-Chirurgical de Dugue	58ba5fb1-8474-4751-995c-76ed1ba21d14
OU	PP	SEROvie-Clinique J.C Menard	2021	Q3	PS__	PS__facility_name	SEROvie-Clinique J.C Menard	748a2556-9db7-4d77-b725-1deb17978fc6
OU	PP	SEROvie-Clinique J.C Menard	2021	Q3	PS__	PS__facility_name	SEROvie-Clinique J.C Menard	26dc0c20-79e8-480d-a92a-7620f73e34d9
ND	AN	Clinique Médico-Chirurgical de Dugue	2021	Q3	PS__	PS__facility_name	Clinique Médico-Chirurgical de Dugue	387553d2-a99b-410b-a2ae-ddce15352a09
ND	AN	Clinique Médico-Chirurgical de Dugue	2021	Q3	FM__	FM__facility_name	Clinique Médico-Chirurgical de Dugue	8ea7fb84-e4b2-4056-affe-dc591b0aa9e6
ND	AN	Clinique Médico-Chirurgical de Dugue	2021	Q3	OS__	OS__facility_name	Clinique Médico-Chirurgical de Dugue	630f4756-207d-4994-bc0f-c169de999a3a
ND	AN	Clinique Médico-Chirurgical de Dugue	2021	Q3	PS__	PS__facility_name	Clinique Médico-Chirurgical de Dugue	e42d4f46-bf2f-4870-922a-531abd93fca6
ND	AN	Clinique Médico-Chirurgical de Dugue	2021	Q3	PS__	PS__facility_name	Clinique Médico-Chirurgical de Dugue	0ded7509-2fa2-4e2b-b06d-828883ef1ee2
ND	AN	Clinique Médico-Chirurgical de Dugue	2021	Q3	PS__	PS__facility_name	Clinique Médico-Chirurgical de Dugue	f31a2939-1071-4d19-8bb3-b96650fc4628
ND	AN	Clinique Médico-Chirurgical de Dugue	2021	Q3	PS__	PS__facility_name	Clinique Médico-Chirurgical de Dugue	7ecb87bc-d879-469f-97ee-919165fde548
ND	AN	Clinique Médico-Chirurgical de Dugue	2021	Q3	PS__	PS__facility_name	Clinique Médico-Chirurgical de Dugue	2c90fede-3b19-47c7-828e-5e59681923e4
ND	AN	Clinique Médico-Chirurgical de Dugue	2021	Q3	PS__	PS__facility_name	Clinique Médico-Chirurgical de Dugue	3f3871e3-44dc-44f6-8d43-178ffc87d2f9
ND	AN	Clinique Médico-Chirurgical de Dugue	2021	Q3	PS__	PS__facility_name	Clinique Médico-Chirurgical de Dugue	d624bf93-1771-45f1-b331-93fa7017fbdd
ND	AN	Clinique Médico-Chirurgical de Dugue	2021	Q3	PS__	PS__facility_name	Clinique Médico-Chirurgical de Dugue	11c18820-f96c-43f6-8898-09460396d52c
ND	AN	Clinique Médico-Chirurgical de Dugue	2021	Q3	PS__	PS__facility_name	Clinique Médico-Chirurgical de Dugue	2d555094-01b8-4248-9861-3ef8e016035c
ND	AN	Clinique Médico-Chirurgical de Dugue	2021	Q3	PS__	PS__facility_name	Clinique Médico-Chirurgical de Dugue	2ba58f7f-751b-4f13-a3d9-00931c0c215c
OU	PP	Clinique Communautaire de Delmas 75	2021	Q3	PS__	PS__facility_name	Clinique Communautaire de Delmas 75	db671a97-42d9-4650-97dc-4c855cea18c3
ND	AN	Clinique Médico-Chirurgical de Dugue	2021	Q3	PS__	PS__facility_name	Clinique Médico-Chirurgical de Dugue	b8ef6590-8142-4ddc-aa88-474c47366b93
OU	PP	Clinique Communautaire de Delmas 75	2021	Q3	PS__	PS__facility_name	Clinique Communautaire de Delmas 75	fc2a88ab-1ac9-4398-a05a-e981cc734f7d
OU	PP	Clinique Communautaire de Delmas 75	2021	Q3	PS__	PS__facility_name	Clinique Communautaire de Delmas 75	d0cc6b1e-ea26-4aca-8acc-c433697fbfa3
OU	PP	Clinique Communautaire de Delmas 75	2021	Q3	PS__	PS__facility_name	Clinique Communautaire de Delmas 75	7fa7a02e-bf3a-4985-aedb-45e34af83b77
OU	PP	Clinique Communautaire de Delmas 75	2021	Q3	FM__	FM__facility_name	Clinique Communautaire de Delmas 75	f6abae6b-7ff1-436f-bdb8-eb83fefa532f
OU	PP	Clinique Communautaire de Delmas 75	2021	Q3	PS__	PS__facility_name	Clinique Communautaire de Delmas 75	e45a242f-15e4-45f3-8b63-ce887bdf4a46
OU	PP	Clinique Communautaire de Delmas 75	2021	Q3	PS__	PS__facility_name	Clinique Communautaire de Delmas 75	d16652d0-ee28-4fa8-91ba-0a8a2853e6a2
OU	PP	Clinique Communautaire de Delmas 75	2021	Q3	PS__	PS__facility_name	Clinique Communautaire de Delmas 75	da3d6172-0864-4991-80dc-59010df91f25
OU	PP	Clinique Communautaire de Delmas 75	2021	Q3	OS__	OS__facility_name	Clinique Communautaire de Delmas 75	5ad41170-0cd1-413f-a6ea-9b4355bfec15
OU	PP	SEROvie-Clinique J.C Menard	2021	Q3	FM__	FM__facility_name	SEROvie-Clinique J.C Menard	0b3af0ee-ac85-4d14-b285-9100dd2353a2
AR	SM	Hôpital Dumarsais Estimé	2021	Q3	PS__	PS__facility_name	Hôpital Dumarsais Estimé	2f1b0d97-835f-4694-9130-8d1d4ff828ab
AR	SM	Hôpital Dumarsais Estimé	2021	Q3	PS__	PS__facility_name	Hôpital Dumarsais Estimé	20196ab9-a67e-4cd4-8cb9-e8cc9a4b0cec
AR	SM	Hôpital Dumarsais Estimé	2021	Q3	PS__	PS__facility_name	Hôpital Dumarsais Estimé	18e91ba8-a83b-4b9f-aedb-4901192bab3d
AR	SM	Hôpital Dumarsais Estimé	2021	Q3	PS__	PS__facility_name	Hôpital Dumarsais Estimé	24c6a21f-67b8-452c-a931-9e07961bb8d6
AR	SM	Hôpital Dumarsais Estimé	2021	Q3	PS__	PS__facility_name	Hôpital Dumarsais Estimé	a540f5f5-d73e-475f-aeff-a30a2bc1fe46
AR	SM	Hôpital Dumarsais Estimé	2021	Q3	PS__	PS__facility_name	Hôpital Dumarsais Estimé	022d8a29-dafd-4d1f-b26d-8af9e3049e14
AR	SM	Hôpital Dumarsais Estimé	2021	Q3	PS__	PS__facility_name	Hôpital Dumarsais Estimé	3935be52-efc5-45e6-a229-b20bf841ab19
AR	SM	Hôpital Dumarsais Estimé	2021	Q3	PS__	PS__facility_name	Hôpital Dumarsais Estimé	72944add-18a8-4bbd-a4c6-f66fb842d358
AR	SM	Hôpital Dumarsais Estimé	2021	Q3	PS__	PS__facility_name	Hôpital Dumarsais Estimé	5368e9db-1cbc-4fc2-8439-a350ab80a9ab
AR	SM	Hôpital Dumarsais Estimé	2021	Q3	PS__	PS__facility_name	Hôpital Dumarsais Estimé	1cdb0b2b-b83f-4ab3-83dd-2d11920897a5
ND	CH	Clinique Médicale Bethesda de Vaudreuil	2021	Q3	PS__	PS__facility_name	Clinique Médicale Bethesda de Vaudreuil	c53ee9ec-f5e1-48b7-a543-a31c760fa1ce
ND	CH	Clinique Médicale Bethesda de Vaudreuil	2021	Q3	PS__	PS__facility_name	Clinique Médicale Bethesda de Vaudreuil	37efd854-0226-4f18-b87e-f0563daef3f5
AR	SM	Hôpital Dumarsais Estimé	2021	Q3	PS__	PS__facility_name	Hôpital Dumarsais Estimé	8b8ce580-d4ee-44dc-a699-e1ab7b552534
AR	SM	Hôpital Dumarsais Estimé	2021	Q3	OS__	OS__facility_name	Hôpital Dumarsais Estimé	8adb10f0-04a6-4055-8215-22a6c40499cc
ND	CH	Clinique Médicale Bethesda de Vaudreuil	2021	Q3	PS__	PS__facility_name	Clinique Médicale Bethesda de Vaudreuil	0ece13ab-aee7-4ae0-b790-a5871c86203c
ND	CH	Clinique Médicale Bethesda de Vaudreuil	2021	Q3	PS__	PS__facility_name	Clinique Médicale Bethesda de Vaudreuil	186a3d30-22aa-4681-af5e-785aebfae84a
ND	CH	Clinique Médicale Bethesda de Vaudreuil	2021	Q3	PS__	PS__facility_name	Clinique Médicale Bethesda de Vaudreuil	55795222-eba8-49bc-8e7f-9b3c25ebde07
ND	CH	Clinique Médicale Bethesda de Vaudreuil	2021	Q3	PS__	PS__facility_name	Clinique Médicale Bethesda de Vaudreuil	6f6a08c8-6f5a-44bc-a7ef-3916d16a8c0e
ND	CH	Clinique Médicale Bethesda de Vaudreuil	2021	Q3	PS__	PS__facility_name	Clinique Médicale Bethesda de Vaudreuil	6cf9b1ce-2fcc-4627-bd07-88d711167a84
ND	CH	Clinique Médicale Bethesda de Vaudreuil	2021	Q3	PS__	PS__facility_name	Clinique Médicale Bethesda de Vaudreuil	b4d851d2-e1f3-46dc-923f-f868e39578c7
ND	CH	Clinique Médicale Bethesda de Vaudreuil	2021	Q3	PS__	PS__facility_name	Clinique Médicale Bethesda de Vaudreuil	2585bc0b-4efb-4358-b813-49cb48d24fd5
ND	CH	Clinique Médicale Bethesda de Vaudreuil	2021	Q3	PS__	PS__facility_name	Clinique Médicale Bethesda de Vaudreuil	3abffa82-7db4-4b2d-9f9a-4783c5f4447e
ND	CH	Clinique Médicale Bethesda de Vaudreuil	2021	Q3	PS__	PS__facility_name	Clinique Médicale Bethesda de Vaudreuil	c0b7386c-61a3-4829-93f2-c1cae05d7c07
OU	PP	SEROvie-Clinique J.C Menard	2021	Q3	OS__	OS__facility_name	SEROvie-Clinique J.C Menard	05d293d5-a1d3-4584-ab3a-5d8ea3bea912
ND	CH	Clinique Médicale Bethesda de Vaudreuil	2021	Q3	PS__	PS__facility_name	Clinique Médicale Bethesda de Vaudreuil	652ed458-4e4d-439b-9f06-68e4f3144d1a
ND	CH	Clinique Médicale Bethesda de Vaudreuil	2021	Q3	PS__	PS__facility_name	Clinique Médicale Bethesda de Vaudreuil	1ec677ca-c7c3-4de9-b336-0fc2c0f0fdd9
ND	CH	Clinique Médicale Bethesda de Vaudreuil	2021	Q3	PS__	PS__facility_name	Clinique Médicale Bethesda de Vaudreuil	943ff5df-3c07-4d00-9a6f-58b3cc9ea9e8
ND	CH	Clinique Médicale Bethesda de Vaudreuil	2021	Q3	FM__	FM__facility_name	Clinique Médicale Bethesda de Vaudreuil	1ef3d21c-1bb4-4e07-a8dd-128cf2a35ce6
ND	AN	Hôpital Sacré-Coeur de Milot	2021	Q3	PS__	PS__facility_name	Hôpital Sacré-Coeur de Milot	00c7a540-a5fb-4faa-b235-90f8f480e8d7
ND	CH	Clinique Médicale Bethesda de Vaudreuil	2021	Q3	PS__	PS__facility_name	Clinique Médicale Bethesda de Vaudreuil	803821dd-e97d-47f8-b980-174637d5df43
ND	CH	Clinique Médicale Bethesda de Vaudreuil	2021	Q3	PS__	PS__facility_name	Clinique Médicale Bethesda de Vaudreuil	a46c0b1f-3fd2-4a8f-9b1f-18166aa24e9f
ND	CH	Clinique Médicale Bethesda de Vaudreuil	2021	Q3	OS__	OS__facility_name	Clinique Médicale Bethesda de Vaudreuil	d2f44336-8136-4b22-98c0-5a3850c7e4e7
ND	CH	Clinique Médicale Bethesda de Vaudreuil	2021	Q3	PS__	PS__facility_name	Clinique Médicale Bethesda de Vaudreuil	6bae81d1-ae7c-46a5-954c-b300a6593999
ND	CH	Clinique Médicale Bethesda de Vaudreuil	2021	Q3	PS__	PS__facility_name	Clinique Médicale Bethesda de Vaudreuil	3600dd95-15cf-4e00-be33-10a9e6534549
ND	CH	Clinique Médicale Bethesda de Vaudreuil	2021	Q3	PS__	PS__facility_name	Clinique Médicale Bethesda de Vaudreuil	6ea16177-fe18-48dc-a6ca-798a7f7b0734
ND	CH	Clinique Médicale Bethesda de Vaudreuil	2021	Q3	PS__	PS__facility_name	Clinique Médicale Bethesda de Vaudreuil	7f7ddcec-a120-41cb-b429-8c2e8b71c319
ND	CH	Clinique Médicale Bethesda de Vaudreuil	2021	Q3	PS__	PS__facility_name	Clinique Médicale Bethesda de Vaudreuil	ba3250e5-8a9c-4b53-b14a-93069a1961c2
ND	CH	Clinique Médicale Bethesda de Vaudreuil	2021	Q3	PS__	PS__facility_name	Clinique Médicale Bethesda de Vaudreuil	91d103bd-93af-45aa-90ee-63be6cf3c5b9
ND	CH	Clinique Médicale Bethesda de Vaudreuil	2021	Q3	PS__	PS__facility_name	Clinique Médicale Bethesda de Vaudreuil	52ceb474-bdbc-41cd-b192-77304382b8cf
ND	CH	Clinique Médicale Bethesda de Vaudreuil	2021	Q3	PS__	PS__facility_name	Clinique Médicale Bethesda de Vaudreuil	a7f97af5-fc1c-4c55-9d2e-1ffdd48ffa79
ND	CH	Clinique Médicale Bethesda de Vaudreuil	2021	Q3	PS__	PS__facility_name	Clinique Médicale Bethesda de Vaudreuil	80637b3d-40d8-4381-854e-97d5c2771f60
ND	CH	Clinique Médicale Bethesda de Vaudreuil	2021	Q3	PS__	PS__facility_name	Clinique Médicale Bethesda de Vaudreuil	c6b9c0b0-d0e5-485d-8ce9-df8f5cabedfc
ND	CH	Clinique Médicale Bethesda de Vaudreuil	2021	Q3	PS__	PS__facility_name	Clinique Médicale Bethesda de Vaudreuil	924dd5f2-f86a-4802-94cc-b88be46d85ae
ND	CH	Clinique Médicale Bethesda de Vaudreuil	2021	Q3	PS__	PS__facility_name	Clinique Médicale Bethesda de Vaudreuil	6c81146f-6c33-4d59-b67f-f7218f53966f
ND	CH	Clinique Médicale Bethesda de Vaudreuil	2021	Q3	PS__	PS__facility_name	Clinique Médicale Bethesda de Vaudreuil	b7a2379f-bd0e-4826-b343-46a1f92687ac
AR	GV	SEROvie-Clinique H. Bastien	2021	Q3	FM__	FM__facility_name	SEROvie-Clinique H. Bastien	597b2a13-b995-479d-8f08-a14bcf204181
AR	GV	SEROvie-Clinique H. Bastien	2021	Q3	PS__	PS__facility_name	SEROvie-Clinique H. Bastien	5b2b3b03-5a56-4c9c-b343-e361eb74630c
AR	GV	SEROvie-Clinique H. Bastien	2021	Q3	PS__	PS__facility_name	SEROvie-Clinique H. Bastien	bd8cd409-3396-4fe8-a580-bd1beb288c28
AR	GV	SEROvie-Clinique H. Bastien	2021	Q3	PS__	PS__facility_name	SEROvie-Clinique H. Bastien	ad5d1dd5-3932-449d-ab40-52761e82c8f1
ND	LL	Hôpital Saint-Jean de Limbé	2021	Q3	PS__	PS__facility_name	Hôpital Saint-Jean de Limbé	cf664c44-d15a-49a3-9a0b-4104d96013aa
ND	LL	Hôpital Saint-Jean de Limbé	2021	Q3	PS__	PS__facility_name	Hôpital Saint-Jean de Limbé	317d8f45-f49a-46cd-89c6-ff1ede23ae4f
ND	LL	Hôpital Saint-Jean de Limbé	2021	Q3	PS__	PS__facility_name	Hôpital Saint-Jean de Limbé	ff35c17f-7d38-460d-becd-3ca3b2e523b0
ND	LL	Hôpital Saint-Jean de Limbé	2021	Q3	PS__	PS__facility_name	Hôpital Saint-Jean de Limbé	adb8e767-4636-4ff1-a0c2-8b8b357746c1
ND	LL	Hôpital Saint-Jean de Limbé	2021	Q3	PS__	PS__facility_name	Hôpital Saint-Jean de Limbé	67beea70-ec26-4c8d-a718-513981c634a6
ND	LL	Hôpital Saint-Jean de Limbé	2021	Q3	PS__	PS__facility_name	Hôpital Saint-Jean de Limbé	544f1e2c-10de-468e-bab0-e3c8f9d19f3d
ND	LL	Hôpital Saint-Jean de Limbé	2021	Q3	PS__	PS__facility_name	Hôpital Saint-Jean de Limbé	347ed431-5d5c-4174-b7cd-138faee82d64
ND	LL	Hôpital Saint-Jean de Limbé	2021	Q3	PS__	PS__facility_name	Hôpital Saint-Jean de Limbé	bb4e0b33-0e0f-4cba-a801-8ca719360b4a
ND	LL	Hôpital Saint-Jean de Limbé	2021	Q3	PS__	PS__facility_name	Hôpital Saint-Jean de Limbé	2bf1abf1-00c1-4cab-bc13-259acea8279d
ND	LL	Hôpital Saint-Jean de Limbé	2021	Q3	PS__	PS__facility_name	Hôpital Saint-Jean de Limbé	d0b2a487-64e6-4dfb-98cc-594814c12558
ND	LL	Hôpital Saint-Jean de Limbé	2021	Q3	PS__	PS__facility_name	Hôpital Saint-Jean de Limbé	6430e0a4-ef26-43d1-b6cb-68ea76e0a57d
ND	LL	Hôpital Saint-Jean de Limbé	2021	Q3	PS__	PS__facility_name	Hôpital Saint-Jean de Limbé	26e9729a-6c18-4df9-acaf-879027d703ec
ND	LL	Hôpital Saint-Jean de Limbé	2021	Q3	PS__	PS__facility_name	Hôpital Saint-Jean de Limbé	8c475ff3-e0f0-430c-a4ff-0e5e95b90f9d
ND	LL	Hôpital Saint-Jean de Limbé	2021	Q3	PS__	PS__facility_name	Hôpital Saint-Jean de Limbé	5e3df65b-c698-43d4-a219-23c3cb431d50
ND	LL	Hôpital Saint-Jean de Limbé	2021	Q3	FM__	FM__facility_name	Hôpital Saint-Jean de Limbé	1533e902-c694-472f-87f3-f09717ae58f5
ND	LL	Hôpital Saint-Jean de Limbé	2021	Q3	PS__	PS__facility_name	Hôpital Saint-Jean de Limbé	f2221dfe-c727-4c65-b6d8-e437292b0988
ND	LL	Hôpital Saint-Jean de Limbé	2021	Q3	PS__	PS__facility_name	Hôpital Saint-Jean de Limbé	f25f2b00-0cd7-4ef9-8fcc-5b8dfeb5c870
ND	LL	Hôpital Saint-Jean de Limbé	2021	Q3	PS__	PS__facility_name	Hôpital Saint-Jean de Limbé	ff6676e9-baa0-4011-bb01-d6ab817dbefd
ND	LL	Hôpital Saint-Jean de Limbé	2021	Q3	PS__	PS__facility_name	Hôpital Saint-Jean de Limbé	96c6324b-f6b5-481d-a9b7-c008b1ab3e7c
ND	CH	Hôpital Universitaire Justinien	2021	Q3	PS__	PS__facility_name	Hôpital Universitaire Justinien	b856f4ad-5508-4e49-929f-af1f8a086826
ND	LL	Hôpital Saint-Jean de Limbé	2021	Q3	PS__	PS__facility_name	Hôpital Saint-Jean de Limbé	c391095a-8514-498d-b0cb-363ca68b2c3a
ND	LL	Hôpital Saint-Jean de Limbé	2021	Q3	OS__	OS__facility_name	Hôpital Saint-Jean de Limbé	02c96b9d-0287-41cb-a3d5-a2a2000975bc
ND	LL	Hôpital Saint-Jean de Limbé	2021	Q3	PS__	PS__facility_name	Hôpital Saint-Jean de Limbé	16afc4c1-99ca-44b5-a8df-65bc67fa50ca
ND	LL	Hôpital Saint-Jean de Limbé	2021	Q3	PS__	PS__facility_name	Hôpital Saint-Jean de Limbé	237f97d9-faa0-452c-bcb5-bb47fa030fec
ND	LL	Hôpital Saint-Jean de Limbé	2021	Q3	PS__	PS__facility_name	Hôpital Saint-Jean de Limbé	630798ed-eac9-4d05-900a-4c81066a9a33
ND	LL	Hôpital Saint-Jean de Limbé	2021	Q3	PS__	PS__facility_name	Hôpital Saint-Jean de Limbé	e6bc6c5c-f260-4f35-83e0-a059381d9a0c
ND	LL	Hôpital Saint-Jean de Limbé	2021	Q3	PS__	PS__facility_name	Hôpital Saint-Jean de Limbé	0fa8e538-02c2-4266-873c-2dd92d067b63
ND	LL	Hôpital Saint-Jean de Limbé	2021	Q3	PS__	PS__facility_name	Hôpital Saint-Jean de Limbé	2a75bcfc-6526-4223-9f5a-2af536d0f5c9
ND	LL	Hôpital Saint-Jean de Limbé	2021	Q3	PS__	PS__facility_name	Hôpital Saint-Jean de Limbé	e6fa0b8c-7903-4626-870d-d933b9af508a
ND	LL	Hôpital Saint-Jean de Limbé	2021	Q3	PS__	PS__facility_name	Hôpital Saint-Jean de Limbé	41863735-12d8-42b9-b5ba-91ef48e44876
ND	LL	Hôpital Saint-Jean de Limbé	2021	Q3	PS__	PS__facility_name	Hôpital Saint-Jean de Limbé	60012323-5622-417c-9ae4-6d0c375b7eb9
ND	LL	Hôpital Saint-Jean de Limbé	2021	Q3	PS__	PS__facility_name	Hôpital Saint-Jean de Limbé	f44fe6fb-e082-41be-be9c-4b77b620da75
ND	LL	Hôpital Saint-Jean de Limbé	2021	Q3	PS__	PS__facility_name	Hôpital Saint-Jean de Limbé	5d402f34-3a49-44c1-9076-a743ff8aeb68
ND	LL	Hôpital Saint-Jean de Limbé	2021	Q3	PS__	PS__facility_name	Hôpital Saint-Jean de Limbé	88c84294-127c-4cb3-85ef-e4423d3cbb81
ND	LL	Hôpital Saint-Jean de Limbé	2021	Q3	PS__	PS__facility_name	Hôpital Saint-Jean de Limbé	9e2642a8-1339-4ef6-8fe9-a00a7643eeba
ND	LL	Hôpital Saint-Jean de Limbé	2021	Q3	PS__	PS__facility_name	Hôpital Saint-Jean de Limbé	2680c2b3-a98c-4e23-8197-f00ec17cc8d2
ND	LL	Hôpital Saint-Jean de Limbé	2021	Q3	PS__	PS__facility_name	Hôpital Saint-Jean de Limbé	827290be-8ecc-4b8e-9f05-2393b062e967
ND	LL	Hôpital Saint-Jean de Limbé	2021	Q3	PS__	PS__facility_name	Hôpital Saint-Jean de Limbé	27a0c8cb-d58b-4a83-9347-4f1408ebab4c
AR	GV	SEROvie-Clinique H. Bastien	2021	Q3	PS__	PS__facility_name	SEROvie-Clinique H. Bastien	12a24c29-2994-4f0b-98df-3a12f9475acc
AR	GV	SEROvie-Clinique H. Bastien	2021	Q3	PS__	PS__facility_name	SEROvie-Clinique H. Bastien	a1debbf0-3d84-48fa-9a45-43d88264651b
AR	GV	SEROvie-Clinique H. Bastien	2021	Q3	PS__	PS__facility_name	SEROvie-Clinique H. Bastien	fe56c05f-58c0-4912-b55a-b29fc11786bf
AR	GV	SEROvie-Clinique H. Bastien	2021	Q3	PS__	PS__facility_name	SEROvie-Clinique H. Bastien	f1b168b2-4941-4239-abb7-31fc3da1e574
OU	PP	Hôpital Bernard Mevs	2021	Q3	PS__	PS__facility_name	Hôpital Bernard Mevs	5ee26fce-99ab-46bb-b778-5e8595fd4893
OU	PP	Hôpital Bernard Mevs	2021	Q3	PS__	PS__facility_name	Hôpital Bernard Mevs	4de53eb7-a7b7-4228-8ed4-bbc00ffb6453
OU	PP	Hôpital Bernard Mevs	2021	Q3	PS__	PS__facility_name	Hôpital Bernard Mevs	bb363d72-a364-4c12-b5e9-465201ea5bc4
OU	PP	Hôpital Bernard Mevs	2021	Q3	PS__	PS__facility_name	Hôpital Bernard Mevs	1c9d8b89-c7a9-4811-8d82-64f7fd1b7630
OU	PP	Hôpital Bernard Mevs	2021	Q3	PS__	PS__facility_name	Hôpital Bernard Mevs	d01cbbf2-757f-4fc7-89f8-c3bb990811ed
OU	PP	Hôpital Bernard Mevs	2021	Q3	PS__	PS__facility_name	Hôpital Bernard Mevs	82b42a55-46eb-457f-869a-40519a3ad40a
OU	PP	Hôpital Bernard Mevs	2021	Q3	PS__	PS__facility_name	Hôpital Bernard Mevs	ddf0b2c7-1da1-4c5a-a36d-cac48a94d5b9
OU	PP	Hôpital Bernard Mevs	2021	Q3	PS__	PS__facility_name	Hôpital Bernard Mevs	19f03522-8d23-4264-b907-976e304d59c2
OU	PP	Hôpital Bernard Mevs	2021	Q3	PS__	PS__facility_name	Hôpital Bernard Mevs	95cd16da-2b1b-401d-8c64-39514c6ff532
OU	PP	Hôpital Bernard Mevs	2021	Q3	PS__	PS__facility_name	Hôpital Bernard Mevs	5aea9bc7-2383-407d-9be0-b86d29a41ea0
OU	PP	Hôpital Bernard Mevs	2021	Q3	PS__	PS__facility_name	Hôpital Bernard Mevs	536a6a7b-6e2d-439f-ab63-186160676055
OU	PP	Hôpital Bernard Mevs	2021	Q3	PS__	PS__facility_name	Hôpital Bernard Mevs	a41bc6fb-a4b9-4689-b729-ef7bdede6623
OU	PP	Hôpital Bernard Mevs	2021	Q3	PS__	PS__facility_name	Hôpital Bernard Mevs	425b36f5-9edb-4ed9-88d9-224d9987ef81
OU	PP	Hôpital Bernard Mevs	2021	Q3	PS__	PS__facility_name	Hôpital Bernard Mevs	78164328-2399-4263-8cdd-61780050cd17
OU	PP	Hôpital Bernard Mevs	2021	Q3	PS__	PS__facility_name	Hôpital Bernard Mevs	62aa5b5b-e248-467f-ba76-640c36302619
OU	PP	Hôpital Bernard Mevs	2021	Q3	PS__	PS__facility_name	Hôpital Bernard Mevs	bd1eff16-eff0-4669-ab1f-3ed37864c2b2
OU	PP	Hôpital Bernard Mevs	2021	Q3	PS__	PS__facility_name	Hôpital Bernard Mevs	20e4266d-95c0-430b-9746-82551212cae9
OU	PP	Hôpital Bernard Mevs	2021	Q3	PS__	PS__facility_name	Hôpital Bernard Mevs	bca269e3-eada-4245-97a3-331cf869923b
OU	PP	Hôpital Bernard Mevs	2021	Q3	FM__	FM__facility_name	Hôpital Bernard Mevs	458e1aaa-e70c-4a4d-a20a-b1007b34eb1d
OU	PP	Hôpital Bernard Mevs	2021	Q3	OS__	OS__facility_name	Hôpital Bernard Mevs	ac296bad-7bc6-44f5-b7ea-84251cda128a
ND	CH	Centre de Santé la Fossette	2021	Q3	PS__	PS__facility_name	Centre de Santé la Fossette	ee6ce824-fc45-49b7-8e0e-68bdf9cbe5e6
ND	CH	Centre de Santé la Fossette	2021	Q3	FM__	FM__facility_name	Centre de Santé la Fossette	4b10d5e5-c7be-4e63-97c3-e815999840ba
AR	GV	SEROvie-Clinique H. Bastien	2021	Q3	PS__	PS__facility_name	SEROvie-Clinique H. Bastien	ab3fd2de-9267-4f16-bcb8-624428db8fba
ND	CH	Centre de Santé la Fossette	2021	Q3	PS__	PS__facility_name	Centre de Santé la Fossette	e38c075e-3005-4e77-baf4-077c3136a87f
ND	CH	Centre de Santé la Fossette	2021	Q3	PS__	PS__facility_name	Centre de Santé la Fossette	caf645e4-21c5-4788-b763-b7290a96c793
AR	GV	SEROvie-Clinique H. Bastien	2021	Q3	PS__	PS__facility_name	SEROvie-Clinique H. Bastien	d9585a09-0db4-4f5d-9c00-578cf4bdd3aa
ND	CH	Centre de Santé la Fossette	2021	Q3	PS__	PS__facility_name	Centre de Santé la Fossette	d9e2242b-af27-4c33-a30c-292296407d7d
ND	CH	Centre de Santé la Fossette	2021	Q3	PS__	PS__facility_name	Centre de Santé la Fossette	c2bc0a7d-71bc-4fdb-bd71-b7070fdb3237
ND	CH	Centre de Santé la Fossette	2021	Q3	PS__	PS__facility_name	Centre de Santé la Fossette	73585808-4187-42f1-860f-75a816ae5072
ND	CH	Centre de Santé la Fossette	2021	Q3	PS__	PS__facility_name	Centre de Santé la Fossette	87391e5d-3c7c-45eb-96e5-2742ea6268a7
ND	CH	Centre de Santé la Fossette	2021	Q3	PS__	PS__facility_name	Centre de Santé la Fossette	0b4ab478-9e13-40f3-9d91-1be2b66dc23f
ND	CH	Centre de Santé la Fossette	2021	Q3	PS__	PS__facility_name	Centre de Santé la Fossette	6f7872aa-9311-45a6-b42a-2b61cbc7884d
AR	GV	SEROvie-Clinique H. Bastien	2021	Q3	OS__	OS__facility_name	SEROvie-Clinique H. Bastien	6a98785a-2d5d-41ec-a18b-21a12de22a5b
AR	GV	SEROvie-Clinique H. Bastien	2021	Q3	PS__	PS__facility_name	SEROvie-Clinique H. Bastien	b091770a-0fa9-4b35-bb08-5bbfcf421dc3
ND	CH	Centre de Santé la Fossette	2021	Q3	PS__	PS__facility_name	Centre de Santé la Fossette	80988e98-dbac-4ce9-bc28-8499b87c50e9
ND	CH	Centre de Santé la Fossette	2021	Q3	PS__	PS__facility_name	Centre de Santé la Fossette	4db06808-8cee-4498-830e-70ce8b6e7a76
ND	CH	Centre de Santé la Fossette	2021	Q3	PS__	PS__facility_name	Centre de Santé la Fossette	99222eb8-7f61-437e-ba02-69d2972a068c
ND	CH	Centre de Santé la Fossette	2021	Q3	PS__	PS__facility_name	Centre de Santé la Fossette	ad943c0e-e2b0-43f0-96d1-bebc61b6c498
ND	CH	Centre de Santé la Fossette	2021	Q3	PS__	PS__facility_name	Centre de Santé la Fossette	34c7ee59-cba9-4e46-a117-f94592500be8
ND	CH	Centre de Santé la Fossette	2021	Q3	PS__	PS__facility_name	Centre de Santé la Fossette	4f91ad66-dd40-4885-818f-abb9c6ef6628
ND	CH	Centre de Santé la Fossette	2021	Q3	PS__	PS__facility_name	Centre de Santé la Fossette	ac2d8d25-dcc2-4476-860e-15a750dd03a4
ND	CH	Centre de Santé la Fossette	2021	Q3	PS__	PS__facility_name	Centre de Santé la Fossette	a49f1511-806f-4376-a2a3-ef7c5f11bc35
ND	CH	Centre de Santé la Fossette	2021	Q3	PS__	PS__facility_name	Centre de Santé la Fossette	8efa33f6-cf17-42d9-ab1b-f03f0de283e8
ND	CH	Centre de Santé la Fossette	2021	Q3	PS__	PS__facility_name	Centre de Santé la Fossette	49a257e5-ce74-4cd5-a9bb-3397b6cc8b03
ND	CH	Centre de Santé la Fossette	2021	Q3	PS__	PS__facility_name	Centre de Santé la Fossette	7213c93d-dbbd-4e22-9673-2c74bcce7237
ND	CH	Centre de Santé la Fossette	2021	Q3	PS__	PS__facility_name	Centre de Santé la Fossette	c6f7f5a7-3e61-4e03-a50d-73a290a55f8a
OU	PP	Centre de Santé Petite Place Cazeau	2021	Q3	PS__	PS__facility_name	Centre de Santé Petite Place Cazeau	eede5251-d1b1-48a8-babe-215c7b3ef2bb
ND	CH	Centre de Santé la Fossette	2021	Q3	OS__	OS__facility_name	Centre de Santé la Fossette	63eeb801-0a5b-4433-a956-e8a1264034ad
ND	CH	Centre de Santé la Fossette	2021	Q3	PS__	PS__facility_name	Centre de Santé la Fossette	4641e084-82c5-49c1-b9bd-ee516a3f7b1f
ND	CH	Centre de Santé la Fossette	2021	Q3	PS__	PS__facility_name	Centre de Santé la Fossette	cae98d3d-f205-43ed-95dc-35107761734e
ND	CH	Centre de Santé la Fossette	2021	Q3	PS__	PS__facility_name	Centre de Santé la Fossette	0c365bef-c82c-4815-9472-ec213e8f6111
ND	CH	Centre de Santé la Fossette	2021	Q3	PS__	PS__facility_name	Centre de Santé la Fossette	1f00aed9-e09c-4440-86a1-cfa328406e4b
ND	CH	Centre de Santé la Fossette	2021	Q3	PS__	PS__facility_name	Centre de Santé la Fossette	32c11e3c-f4ee-4006-ba0e-5ac75d30643b
AR	GM	Hôpital Alma-Mater	2021	Q3	PS__	PS__facility_name	Hôpital Alma-Mater	a61c0fe4-1a23-4885-88ea-4d01c59f20b2
AR	GM	Hôpital Alma-Mater	2021	Q3	PS__	PS__facility_name	Hôpital Alma-Mater	5fed9010-21a8-4030-b5ba-61c1c55a6bdd
OU	PP	Centre de Santé Petite Place Cazeau	2021	Q3	PS__	PS__facility_name	Centre de Santé Petite Place Cazeau	d34b5a8b-77f9-4489-82ba-3ae465f67bf3
AR	GM	Hôpital Alma-Mater	2021	Q3	PS__	PS__facility_name	Hôpital Alma-Mater	5ffdd36c-822d-4d38-9568-3d64424d809d
OU	PP	Centre de Santé Petite Place Cazeau	2021	Q3	PS__	PS__facility_name	Centre de Santé Petite Place Cazeau	7b744ea6-d0f3-40c1-a061-3e75a8f70e50
OU	PP	Centre de Santé Petite Place Cazeau	2021	Q3	PS__	PS__facility_name	Centre de Santé Petite Place Cazeau	f0765e19-db17-4481-8522-2b071fd38633
AR	GM	Hôpital Alma-Mater	2021	Q3	PS__	PS__facility_name	Hôpital Alma-Mater	55e2808a-122d-4799-82f6-6fe0afc57395
ND	CH	Centre de Santé la Fossette	2021	Q3	PS__	PS__facility_name	Centre de Santé la Fossette	ee742f84-27b6-43c3-b6cc-e34ac25cbbc8
AR	GM	Hôpital Alma-Mater	2021	Q3	PS__	PS__facility_name	Hôpital Alma-Mater	5555c35f-7fd8-4ff1-9138-8fef429d76b3
ND	CH	Centre de Santé la Fossette	2021	Q3	PS__	PS__facility_name	Centre de Santé la Fossette	36702201-e4a0-422f-abc1-f2e8ebbb9e71
AR	GM	Hôpital Alma-Mater	2021	Q3	PS__	PS__facility_name	Hôpital Alma-Mater	eec26b0b-b402-4b6f-b6c8-30812b53f0b5
ND	CH	Centre de Santé la Fossette	2021	Q3	PS__	PS__facility_name	Centre de Santé la Fossette	e50caef1-0bf4-4d42-be3d-65db64be8fa4
ND	CH	Centre de Santé la Fossette	2021	Q3	PS__	PS__facility_name	Centre de Santé la Fossette	46a6272a-6cec-4c07-bdf7-6f02fefbd07f
AR	GM	Hôpital Alma-Mater	2021	Q3	PS__	PS__facility_name	Hôpital Alma-Mater	0345bf93-85f9-4f95-bcff-adbddef34954
OU	PP	Centre de Santé Petite Place Cazeau	2021	Q3	PS__	PS__facility_name	Centre de Santé Petite Place Cazeau	72cc7c02-c50d-436f-bbad-0fa78a2b9b4e
OU	PP	Centre de Santé Petite Place Cazeau	2021	Q3	PS__	PS__facility_name	Centre de Santé Petite Place Cazeau	7d0db117-5ae5-4c30-896f-70669727d40a
ND	CH	Centre de Santé la Fossette	2021	Q3	PS__	PS__facility_name	Centre de Santé la Fossette	1b952a16-4f00-4cb2-9e33-b6ca3ec4584c
ND	CH	Centre de Santé la Fossette	2021	Q3	PS__	PS__facility_name	Centre de Santé la Fossette	ba17f063-98cd-4483-bb3b-4e357a6b9ebf
OU	PP	Centre de Santé Petite Place Cazeau	2021	Q3	PS__	PS__facility_name	Centre de Santé Petite Place Cazeau	b06d4fcc-c344-4e91-a50c-25a4e63241ba
ND	CH	Centre de Santé la Fossette	2021	Q3	PS__	PS__facility_name	Centre de Santé la Fossette	30227be5-9d3d-49b1-96d2-b94f7cf5bcc9
OU	PP	Centre de Santé Petite Place Cazeau	2021	Q3	PS__	PS__facility_name	Centre de Santé Petite Place Cazeau	c4f4e81b-3b9d-4c3f-9a68-60615ca91c34
OU	PP	Centre de Santé Petite Place Cazeau	2021	Q3	PS__	PS__facility_name	Centre de Santé Petite Place Cazeau	f593b309-f4be-4f1f-9c7c-c50e024414ad
ND	CH	Centre de Santé la Fossette	2021	Q3	PS__	PS__facility_name	Centre de Santé la Fossette	133efa36-0154-4159-abbc-dfdb16fa8561
OU	PP	Centre de Santé Petite Place Cazeau	2021	Q3	PS__	PS__facility_name	Centre de Santé Petite Place Cazeau	a62b6e9a-82f7-4759-8fb4-a6ecdec244a0
ND	CH	Centre de Santé la Fossette	2021	Q3	PS__	PS__facility_name	Centre de Santé la Fossette	2537d99a-7be3-4497-aabe-5d1821cf8a48
ND	CH	Centre de Santé la Fossette	2021	Q3	PS__	PS__facility_name	Centre de Santé la Fossette	4403ea65-a415-41ac-8ca8-f1b24ce9a807
OU	PP	Centre de Santé Petite Place Cazeau	2021	Q3	PS__	PS__facility_name	Centre de Santé Petite Place Cazeau	113e7cc3-0693-4519-b5b3-66b4382e7275
ND	CH	Centre de Santé la Fossette	2021	Q3	PS__	PS__facility_name	Centre de Santé la Fossette	2cee1190-291a-44fc-af2c-ae3cea40f1a9
ND	CH	Centre de Santé la Fossette	2021	Q3	PS__	PS__facility_name	Centre de Santé la Fossette	56a7f73e-c98c-495c-82b8-868816d15749
AR	GM	Hôpital Alma-Mater	2021	Q3	PS__	PS__facility_name	Hôpital Alma-Mater	a59d1060-03e7-4742-a83c-5a4b632744e8
OU	PP	Centre de Santé Petite Place Cazeau	2021	Q3	PS__	PS__facility_name	Centre de Santé Petite Place Cazeau	a1d49a1e-cd29-43f4-b934-a5db141a00e6
OU	PP	Centre de Santé Petite Place Cazeau	2021	Q3	PS__	PS__facility_name	Centre de Santé Petite Place Cazeau	3b7a6d0e-e13c-4aa5-b32f-22afbc44f0f2
OU	PP	Centre de Santé Petite Place Cazeau	2021	Q3	PS__	PS__facility_name	Centre de Santé Petite Place Cazeau	25c89e82-5356-4f22-86a8-b962194f9ca4
AR	GM	Hôpital Alma-Mater	2021	Q3	PS__	PS__facility_name	Hôpital Alma-Mater	600ae52a-8061-4f36-8f2d-9ded29495da1
AR	GM	Hôpital Alma-Mater	2021	Q3	PS__	PS__facility_name	Hôpital Alma-Mater	0ff609b4-91d6-4865-b90c-e0bcf0fbbc06
OU	PP	Centre de Santé Petite Place Cazeau	2021	Q3	PS__	PS__facility_name	Centre de Santé Petite Place Cazeau	072dbfee-c047-4cc5-820e-df152faa1260
AR	GM	Hôpital Alma-Mater	2021	Q3	PS__	PS__facility_name	Hôpital Alma-Mater	6edd24a4-6387-4cc8-95e3-247f27f05528
AR	GM	Hôpital Alma-Mater	2021	Q3	PS__	PS__facility_name	Hôpital Alma-Mater	00b86227-de29-4369-b40e-e35ce8cffead
AR	GM	Hôpital Alma-Mater	2021	Q3	PS__	PS__facility_name	Hôpital Alma-Mater	65800aa5-cae8-4931-af1d-0d2de1b400f9
AR	GM	Hôpital Alma-Mater	2021	Q3	PS__	PS__facility_name	Hôpital Alma-Mater	e750cc94-4a12-4ee6-b08a-f8a091ac1a2c
AR	GM	Hôpital Alma-Mater	2021	Q3	PS__	PS__facility_name	Hôpital Alma-Mater	730e36e5-cfa8-4890-9f4f-a17aa8ddb816
OU	PP	Centre de Santé Petite Place Cazeau	2021	Q3	PS__	PS__facility_name	Centre de Santé Petite Place Cazeau	2bb524a0-bf22-4288-8b7a-400593f774c8
AR	GM	Hôpital Alma-Mater	2021	Q3	FM__	FM__facility_name	Hôpital Alma-Mater	a296c891-770b-430a-8812-a4a273b32322
AR	GM	Hôpital Alma-Mater	2021	Q3	PS__	PS__facility_name	Hôpital Alma-Mater	89b2015d-ec30-49ab-af52-6165c1054ce5
AR	GV	Hôpital La Providence de Gonaïves	2021	Q3	PS__	PS__facility_name	Hôpital La Providence de Gonaïves	9fd91fbc-c950-435a-b8b1-a76118341395
AR	GM	Hôpital Alma-Mater	2021	Q3	PS__	PS__facility_name	Hôpital Alma-Mater	32260d08-0158-453f-b8a9-d1b8100b5144
AR	GM	Hôpital Alma-Mater	2021	Q3	PS__	PS__facility_name	Hôpital Alma-Mater	9f28e1f2-c846-44b1-a36e-cd47aaa9813c
AR	GM	Hôpital Alma-Mater	2021	Q3	PS__	PS__facility_name	Hôpital Alma-Mater	eac4253f-50e2-4587-9fa4-0f04e9885707
AR	GM	Hôpital Alma-Mater	2021	Q3	PS__	PS__facility_name	Hôpital Alma-Mater	a1083866-bdd2-4e92-9ecf-7dfcb8b7dd22
AR	GM	Hôpital Alma-Mater	2021	Q3	PS__	PS__facility_name	Hôpital Alma-Mater	51171eda-328b-4c5f-98e4-2cb3335c0531
AR	GM	Hôpital Alma-Mater	2021	Q3	PS__	PS__facility_name	Hôpital Alma-Mater	3515cbea-fe4d-4b62-bb08-0005e4cdeaa4
AR	GM	Hôpital Alma-Mater	2021	Q3	PS__	PS__facility_name	Hôpital Alma-Mater	667f62a6-4b6d-49a9-8731-2278f85954a7
AR	GM	Hôpital Alma-Mater	2021	Q3	PS__	PS__facility_name	Hôpital Alma-Mater	6d4e8a33-2adc-4034-9321-a6f2cb69b9ca
AR	GM	Hôpital Alma-Mater	2021	Q3	PS__	PS__facility_name	Hôpital Alma-Mater	a841e8d6-3c4a-4c90-9235-27f018f956fd
AR	GM	Hôpital Alma-Mater	2021	Q3	OS__	OS__facility_name	Hôpital Alma-Mater	26c68c16-ad11-436c-9a36-e4db9ffbb7e1
ND	CH	Hôpital Universitaire Justinien	2021	Q3	PS__	PS__facility_name	Hôpital Universitaire Justinien	f7328b0a-2ec3-4a43-8dab-97d4247b1c5e
ND	CH	Hôpital Universitaire Justinien	2021	Q3	PS__	PS__facility_name	Hôpital Universitaire Justinien	32f899b9-b78c-49fc-9f31-3f75caa1d770
ND	CH	Hôpital Universitaire Justinien	2021	Q3	PS__	PS__facility_name	Hôpital Universitaire Justinien	af45f11c-81c3-4e2b-b1cf-66dfc24e4496
ND	CH	Hôpital Universitaire Justinien	2021	Q3	PS__	PS__facility_name	Hôpital Universitaire Justinien	6402d6c1-b5b2-4486-9211-3cc258d637fb
ND	CH	Hôpital Universitaire Justinien	2021	Q3	PS__	PS__facility_name	Hôpital Universitaire Justinien	586a9638-9c45-45f7-be5e-2ae258380e19
ND	CH	Hôpital Universitaire Justinien	2021	Q3	PS__	PS__facility_name	Hôpital Universitaire Justinien	bff4c8a9-0a6a-4567-8379-e402f589cff3
ND	CH	Hôpital Universitaire Justinien	2021	Q3	PS__	PS__facility_name	Hôpital Universitaire Justinien	a60d3d6a-0fbc-4796-9b74-f263e08ec69c
ND	CH	Hôpital Universitaire Justinien	2021	Q3	PS__	PS__facility_name	Hôpital Universitaire Justinien	f9ebd3da-f1dd-415d-9a41-8e34aebe0be3
ND	CH	Hôpital Universitaire Justinien	2021	Q3	PS__	PS__facility_name	Hôpital Universitaire Justinien	195f691e-c38e-4494-a88d-8bb13893280e
ND	CH	Hôpital Universitaire Justinien	2021	Q3	PS__	PS__facility_name	Hôpital Universitaire Justinien	3d7051f3-1a39-49ea-a3ad-7cdeb44eb649
ND	CH	Hôpital Universitaire Justinien	2021	Q3	PS__	PS__facility_name	Hôpital Universitaire Justinien	3cff5203-f257-4a85-9c96-7766b8746472
OU	PP	Centre de Santé Petite Place Cazeau	2021	Q3	PS__	PS__facility_name	Centre de Santé Petite Place Cazeau	b5c6a847-0b5f-4f21-901a-f20416789471
ND	CH	Hôpital Universitaire Justinien	2021	Q3	PS__	PS__facility_name	Hôpital Universitaire Justinien	0daf49d8-b383-4289-8c19-5b5c9df13749
OU	PP	Centre de Santé Petite Place Cazeau	2021	Q3	PS__	PS__facility_name	Centre de Santé Petite Place Cazeau	d6084995-6ea4-4f4e-b220-78ea4ddba9a7
ND	CH	Hôpital Universitaire Justinien	2021	Q3	PS__	PS__facility_name	Hôpital Universitaire Justinien	afc5686a-32c4-4b86-b083-987303f315a6
ND	CH	Hôpital Universitaire Justinien	2021	Q3	PS__	PS__facility_name	Hôpital Universitaire Justinien	bc54ad8a-2bf8-40ee-b9ef-5ea36e1d932a
ND	CH	Hôpital Universitaire Justinien	2021	Q3	PS__	PS__facility_name	Hôpital Universitaire Justinien	337f9fee-4eca-4720-afa9-6d90f69bdeca
ND	CH	Hôpital Universitaire Justinien	2021	Q3	PS__	PS__facility_name	Hôpital Universitaire Justinien	d7b26cd6-2898-4269-b0a0-6a03972f0c44
ND	CH	Hôpital Universitaire Justinien	2021	Q3	PS__	PS__facility_name	Hôpital Universitaire Justinien	acd069f1-5ae1-4f25-a4f1-8a3b3d14359d
OU	PP	Centre de Santé Petite Place Cazeau	2021	Q3	PS__	PS__facility_name	Centre de Santé Petite Place Cazeau	6c7cc4f3-f43c-405d-a190-826d5672fd8c
ND	CH	Hôpital Universitaire Justinien	2021	Q3	PS__	PS__facility_name	Hôpital Universitaire Justinien	c5c6cf00-3572-4fdf-ba57-ad55a7702144
OU	PP	Centre de Santé Petite Place Cazeau	2021	Q3	PS__	PS__facility_name	Centre de Santé Petite Place Cazeau	05378efd-aa3a-485b-9d3c-fc14cb357a1a
OU	PP	Centre de Santé Petite Place Cazeau	2021	Q3	PS__	PS__facility_name	Centre de Santé Petite Place Cazeau	490963c7-1097-4c7d-853e-e4af680acb9e
OU	PP	Centre de Santé Petite Place Cazeau	2021	Q3	PS__	PS__facility_name	Centre de Santé Petite Place Cazeau	8489ff51-90da-4229-88e3-aca56cb8e029
OU	PP	Centre de Santé Petite Place Cazeau	2021	Q3	PS__	PS__facility_name	Centre de Santé Petite Place Cazeau	deefcf74-bb8e-4a54-9e8f-f56c7f01a327
ND	CH	Hôpital Universitaire Justinien	2021	Q3	PS__	PS__facility_name	Hôpital Universitaire Justinien	fc1ea162-8c01-4140-8783-fd19ae211b66
ND	CH	Hôpital Universitaire Justinien	2021	Q3	PS__	PS__facility_name	Hôpital Universitaire Justinien	b092eea9-fb24-44c6-8f84-1213c9afa2a5
ND	CH	Hôpital Universitaire Justinien	2021	Q3	PS__	PS__facility_name	Hôpital Universitaire Justinien	9f8322a9-d5d8-4e79-bbd5-da2bb1cfaa8d
OU	PP	Centre de Santé Petite Place Cazeau	2021	Q3	PS__	PS__facility_name	Centre de Santé Petite Place Cazeau	e0734e2f-923f-4956-a7e1-ceab84f83587
ND	CH	Hôpital Universitaire Justinien	2021	Q3	PS__	PS__facility_name	Hôpital Universitaire Justinien	c8a08821-881b-4f9b-8b38-b5f75382af26
OU	PP	Centre de Santé Petite Place Cazeau	2021	Q3	FM__	FM__facility_name	Centre de Santé Petite Place Cazeau	b09f2fc2-ca5a-4537-a33d-aa4a4f7bad48
ND	CH	Hôpital Universitaire Justinien	2021	Q3	PS__	PS__facility_name	Hôpital Universitaire Justinien	c4692ad8-e782-4902-883d-318b10920c05
OU	PP	Centre de Santé Petite Place Cazeau	2021	Q3	PS__	PS__facility_name	Centre de Santé Petite Place Cazeau	054dec25-8d8f-47a2-b7df-c706897a57fc
ND	CH	Hôpital Universitaire Justinien	2021	Q3	PS__	PS__facility_name	Hôpital Universitaire Justinien	ffec014f-3c31-4a6a-a6ad-a35d8b236790
OU	PP	Centre de Santé Petite Place Cazeau	2021	Q3	OS__	OS__facility_name	Centre de Santé Petite Place Cazeau	fa51daf8-1dcf-461c-8129-e3d63881db50
OU	PP	Centre de Santé Petite Place Cazeau	2021	Q3	PS__	PS__facility_name	Centre de Santé Petite Place Cazeau	ee9e2801-df20-4143-a48e-01ad9cfb7f6b
ND	CH	Hôpital Universitaire Justinien	2021	Q3	PS__	PS__facility_name	Hôpital Universitaire Justinien	72bdee43-3698-4002-a734-efe082f3ec2f
ND	CH	Hôpital Universitaire Justinien	2021	Q3	PS__	PS__facility_name	Hôpital Universitaire Justinien	112cc308-fc29-44b4-ae1d-d4e769bd718c
ND	CH	Hôpital Universitaire Justinien	2021	Q3	PS__	PS__facility_name	Hôpital Universitaire Justinien	4e2143df-1602-4a09-9ab9-4c63c2645377
ND	CH	Hôpital Universitaire Justinien	2021	Q3	PS__	PS__facility_name	Hôpital Universitaire Justinien	6a95905a-9840-42ee-818c-db269e22562a
ND	CH	Hôpital Universitaire Justinien	2021	Q3	PS__	PS__facility_name	Hôpital Universitaire Justinien	135430ac-f087-4b87-aab5-35062b7dcd73
ND	CH	Hôpital Universitaire Justinien	2021	Q3	PS__	PS__facility_name	Hôpital Universitaire Justinien	1cc60074-b74f-4414-8c05-7d0783455e04
ND	CH	Hôpital Universitaire Justinien	2021	Q3	PS__	PS__facility_name	Hôpital Universitaire Justinien	186d507c-49c7-4dd2-b7eb-bb5d66922976
ND	CH	Hôpital Universitaire Justinien	2021	Q3	PS__	PS__facility_name	Hôpital Universitaire Justinien	cfe06365-ed34-49b6-adfb-77fdd09b6d61
ND	CH	Hôpital Universitaire Justinien	2021	Q3	PS__	PS__facility_name	Hôpital Universitaire Justinien	d15e5ad2-4fa6-4b27-af5d-5afe103411fb
ND	CH	Hôpital Universitaire Justinien	2021	Q3	PS__	PS__facility_name	Hôpital Universitaire Justinien	ee68f269-4c36-4bd6-ac6c-1831a646df7b
ND	CH	Hôpital Universitaire Justinien	2021	Q3	PS__	PS__facility_name	Hôpital Universitaire Justinien	64b21e02-c53c-4d61-bf97-0c1437bea05f
ND	CH	Hôpital Universitaire Justinien	2021	Q3	PS__	PS__facility_name	Hôpital Universitaire Justinien	5ddc9b7c-9203-423f-b08c-5e0907dcce22
ND	CH	Hôpital Universitaire Justinien	2021	Q3	FM__	FM__facility_name	Hôpital Universitaire Justinien	378cb15c-3eba-4030-9a95-189367933a8d
ND	CH	Hôpital Universitaire Justinien	2021	Q3	PS__	PS__facility_name	Hôpital Universitaire Justinien	419ebbc5-cc24-4ef4-a2a9-aa6b0ff6130d
ND	CH	Hôpital Universitaire Justinien	2021	Q3	PS__	PS__facility_name	Hôpital Universitaire Justinien	758726a2-a8ea-472a-8bcb-3f92b3feceb8
ND	CH	Hôpital Universitaire Justinien	2021	Q3	PS__	PS__facility_name	Hôpital Universitaire Justinien	10ce7931-cc1e-4b57-bb80-6f1410272f98
ND	CH	Hôpital Universitaire Justinien	2021	Q3	OS__	OS__facility_name	Hôpital Universitaire Justinien	9ac4c18c-f2f3-4684-a818-0a7e1fd8fe1a
ND	CH	Hôpital Universitaire Justinien	2021	Q3	PS__	PS__facility_name	Hôpital Universitaire Justinien	0bec1b29-0be4-4301-85d4-e2eb1dfecde0
AR	GV	Hôpital La Providence de Gonaïves	2021	Q3	PS__	PS__facility_name	Hôpital La Providence de Gonaïves	6e55071b-8b4b-46e3-bb3e-0bc3dbb1e7a7
AR	GV	Hôpital La Providence de Gonaïves	2021	Q3	PS__	PS__facility_name	Hôpital La Providence de Gonaïves	e7541bbc-fbbb-4c4e-a164-7213fc8e5446
AR	GV	Hôpital La Providence de Gonaïves	2021	Q3	PS__	PS__facility_name	Hôpital La Providence de Gonaïves	430009d9-6393-4142-9d04-83b6961e0e86
AR	GV	Hôpital La Providence de Gonaïves	2021	Q3	PS__	PS__facility_name	Hôpital La Providence de Gonaïves	70f49c38-3ea7-4653-a4e2-b21c1c187653
AR	GV	Hôpital La Providence de Gonaïves	2021	Q3	PS__	PS__facility_name	Hôpital La Providence de Gonaïves	a2de0701-3964-4d37-a545-184ab3cf203b
AR	GV	Hôpital La Providence de Gonaïves	2021	Q3	PS__	PS__facility_name	Hôpital La Providence de Gonaïves	61d87171-877f-40b5-afd6-24b0bc024d5c
AR	GV	Hôpital La Providence de Gonaïves	2021	Q3	PS__	PS__facility_name	Hôpital La Providence de Gonaïves	3e1f5bcc-0067-42d0-a9ed-7c2962a20e8f
AR	GV	Hôpital La Providence de Gonaïves	2021	Q3	PS__	PS__facility_name	Hôpital La Providence de Gonaïves	bc9552b5-c6f0-4c11-a06e-593d7d6ea894
AR	GV	Hôpital La Providence de Gonaïves	2021	Q3	PS__	PS__facility_name	Hôpital La Providence de Gonaïves	85deef44-9920-425f-8d55-89b10e44fef6
AR	GV	Hôpital La Providence de Gonaïves	2021	Q3	PS__	PS__facility_name	Hôpital La Providence de Gonaïves	b9c7afb9-0817-44ea-8852-75aea1f38852
AR	GV	Hôpital La Providence de Gonaïves	2021	Q3	PS__	PS__facility_name	Hôpital La Providence de Gonaïves	bfb1acd7-e850-4071-b27b-8fbd87a907fd
ND	AN	Hôpital Sacré-Coeur de Milot	2021	Q3	PS__	PS__facility_name	Hôpital Sacré-Coeur de Milot	02a4eef9-e2df-4f93-80c4-9bbec6a59e77
ND	AN	Hôpital Sacré-Coeur de Milot	2021	Q3	PS__	PS__facility_name	Hôpital Sacré-Coeur de Milot	a5f1df96-80bf-433d-99c9-4f5404bae131
ND	AN	Hôpital Sacré-Coeur de Milot	2021	Q3	PS__	PS__facility_name	Hôpital Sacré-Coeur de Milot	51d81139-9548-4460-9191-299f68879679
ND	AN	Hôpital Sacré-Coeur de Milot	2021	Q3	PS__	PS__facility_name	Hôpital Sacré-Coeur de Milot	656dc328-eaff-40fb-8982-8a8afa27e09d
ND	AN	Hôpital Sacré-Coeur de Milot	2021	Q3	PS__	PS__facility_name	Hôpital Sacré-Coeur de Milot	80499907-6037-4844-9f1d-3e4debef0741
ND	AN	Hôpital Sacré-Coeur de Milot	2021	Q3	PS__	PS__facility_name	Hôpital Sacré-Coeur de Milot	df69f403-c30b-4af9-b5e1-d2507d0223dc
ND	AN	Hôpital Sacré-Coeur de Milot	2021	Q3	PS__	PS__facility_name	Hôpital Sacré-Coeur de Milot	9b929437-826c-4af7-92fc-0fcc20581694
ND	AN	Hôpital Sacré-Coeur de Milot	2021	Q3	PS__	PS__facility_name	Hôpital Sacré-Coeur de Milot	a0d2e5ce-f9b8-4669-b504-62c336de5eeb
ND	AN	Hôpital Sacré-Coeur de Milot	2021	Q3	PS__	PS__facility_name	Hôpital Sacré-Coeur de Milot	3da8a91b-e530-47aa-86e7-9c70d1a6784a
ND	AN	Hôpital Sacré-Coeur de Milot	2021	Q3	PS__	PS__facility_name	Hôpital Sacré-Coeur de Milot	bbc48930-3abf-44fd-8181-9a4cce27782c
ND	AN	Hôpital Sacré-Coeur de Milot	2021	Q3	PS__	PS__facility_name	Hôpital Sacré-Coeur de Milot	16e1340d-59a4-4ec3-a3a0-9e0bb1fc867c
ND	AN	Hôpital Sacré-Coeur de Milot	2021	Q3	PS__	PS__facility_name	Hôpital Sacré-Coeur de Milot	30529ad3-c972-442b-927c-2558430fdb4e
ND	AN	Hôpital Sacré-Coeur de Milot	2021	Q3	PS__	PS__facility_name	Hôpital Sacré-Coeur de Milot	58cfb9a5-8bd1-46e4-9dd7-568b0a4bd358
ND	AN	Hôpital Sacré-Coeur de Milot	2021	Q3	PS__	PS__facility_name	Hôpital Sacré-Coeur de Milot	2fee77c4-d572-499d-8261-878408564a3a
ND	AN	Hôpital Sacré-Coeur de Milot	2021	Q3	PS__	PS__facility_name	Hôpital Sacré-Coeur de Milot	79b11904-9ccc-426b-8285-afd72ee22759
ND	AN	Hôpital Sacré-Coeur de Milot	2021	Q3	PS__	PS__facility_name	Hôpital Sacré-Coeur de Milot	6abc4842-a84f-491b-a56c-c74e2545a45c
ND	AN	Hôpital Sacré-Coeur de Milot	2021	Q3	PS__	PS__facility_name	Hôpital Sacré-Coeur de Milot	9ba8680b-cc17-4340-9f36-8e1e614bd90a
ND	AN	Hôpital Sacré-Coeur de Milot	2021	Q3	PS__	PS__facility_name	Hôpital Sacré-Coeur de Milot	ba3c8139-a42d-410f-bd96-38f77b6d67da
OU	PP	Les Centres Gheskio	2021	Q3	PS__	PS__facility_name	Les Centres Gheskio	02f79b58-a713-4da1-9831-a35224abfe34
OU	PP	Les Centres Gheskio	2021	Q3	PS__	PS__facility_name	Les Centres Gheskio	d2b7f2dc-72c1-4169-abda-0df5f94533dc
OU	PP	Les Centres Gheskio	2021	Q3	PS__	PS__facility_name	Les Centres Gheskio	3fedd90c-a2c5-4a0f-8700-2b94833a11a6
OU	PP	Les Centres Gheskio	2021	Q3	PS__	PS__facility_name	Les Centres Gheskio	af6c5660-0eb6-4945-8162-8b44d88480c7
OU	PP	Les Centres Gheskio	2021	Q3	PS__	PS__facility_name	Les Centres Gheskio	02d5a5f0-4608-4d1b-95ca-e110af1b6bba
OU	PP	Les Centres Gheskio	2021	Q3	PS__	PS__facility_name	Les Centres Gheskio	6c6a86a3-fce7-4312-885e-543b4acdcbd8
OU	PP	Les Centres Gheskio	2021	Q3	PS__	PS__facility_name	Les Centres Gheskio	f38aa938-253d-4fcb-8511-37c7cee0dea6
OU	PP	Les Centres Gheskio	2021	Q3	PS__	PS__facility_name	Les Centres Gheskio	bcca46fb-5dc3-4c92-a26f-1146ecee8978
OU	PP	Les Centres Gheskio	2021	Q3	PS__	PS__facility_name	Les Centres Gheskio	acb99c7e-2e5a-4441-bd79-53b846f6006a
OU	PP	Les Centres Gheskio	2021	Q3	PS__	PS__facility_name	Les Centres Gheskio	9aa7bc71-ccd5-4e5f-af3e-d1e1f12bde3e
OU	PP	Les Centres Gheskio	2021	Q3	PS__	PS__facility_name	Les Centres Gheskio	80f41f2a-a1fc-4611-a3d5-f600860e1226
ND	AN	Hôpital Sacré-Coeur de Milot	2021	Q3	PS__	PS__facility_name	Hôpital Sacré-Coeur de Milot	58198bff-7fda-4ae5-ae70-ef0abe9d88ea
ND	AN	Hôpital Sacré-Coeur de Milot	2021	Q3	PS__	PS__facility_name	Hôpital Sacré-Coeur de Milot	1b4a9aeb-82ce-4f40-bb6f-3a44dc6a28ed
OU	PP	Les Centres Gheskio	2021	Q3	PS__	PS__facility_name	Les Centres Gheskio	fdc2f56e-4109-4bfe-accd-bdabdb24d0f5
ND	AN	Hôpital Sacré-Coeur de Milot	2021	Q3	PS__	PS__facility_name	Hôpital Sacré-Coeur de Milot	19572875-534b-4942-85c0-d70085732e7c
ND	AN	Hôpital Sacré-Coeur de Milot	2021	Q3	PS__	PS__facility_name	Hôpital Sacré-Coeur de Milot	7eeddbf3-476c-4244-bfb2-e34ad6efd290
OU	PP	Les Centres Gheskio	2021	Q3	PS__	PS__facility_name	Les Centres Gheskio	a1ea1dea-264c-4a45-bb43-f92153b2903f
ND	AN	Hôpital Sacré-Coeur de Milot	2021	Q3	PS__	PS__facility_name	Hôpital Sacré-Coeur de Milot	06fbb3a3-3d4c-4743-b175-81e38a0e17bd
ND	AN	Hôpital Sacré-Coeur de Milot	2021	Q3	PS__	PS__facility_name	Hôpital Sacré-Coeur de Milot	bbb726e4-f075-46b3-b0f4-6f3a730a9f1e
AR	GV	Hôpital La Providence de Gonaïves	2021	Q3	PS__	PS__facility_name	Hôpital La Providence de Gonaïves	d257e3e4-1dfc-4624-88e7-9e660615a897
AR	GV	Hôpital La Providence de Gonaïves	2021	Q3	PS__	PS__facility_name	Hôpital La Providence de Gonaïves	6a393278-2329-4122-9a23-eaac0546351f
AR	GV	Hôpital La Providence de Gonaïves	2021	Q3	FM__	FM__facility_name	Hôpital La Providence de Gonaïves	45a85aed-870d-49c9-99b0-f9e5bb950d9c
OU	PP	Les Centres Gheskio	2021	Q3	PS__	PS__facility_name	Les Centres Gheskio	af974efc-0622-4050-90de-fba16856803e
ND	AN	Hôpital Sacré-Coeur de Milot	2021	Q3	PS__	PS__facility_name	Hôpital Sacré-Coeur de Milot	6c7e82e4-1728-423c-a82c-21564fa80e08
ND	AN	Hôpital Sacré-Coeur de Milot	2021	Q3	PS__	PS__facility_name	Hôpital Sacré-Coeur de Milot	daf5c32c-d17f-4885-9440-424fb7425259
OU	PP	Les Centres Gheskio	2021	Q3	PS__	PS__facility_name	Les Centres Gheskio	e265009f-316c-4637-9301-98b8e53f0b61
ND	AN	Hôpital Sacré-Coeur de Milot	2021	Q3	PS__	PS__facility_name	Hôpital Sacré-Coeur de Milot	4028727e-b9c1-4cc2-9404-f2c8945f9058
ND	AN	Hôpital Sacré-Coeur de Milot	2021	Q3	FM__	FM__facility_name	Hôpital Sacré-Coeur de Milot	94ed8630-06fb-4991-b2cc-07c4fe9cfb3b
ND	AN	Hôpital Sacré-Coeur de Milot	2021	Q3	PS__	PS__facility_name	Hôpital Sacré-Coeur de Milot	f0559302-3c3e-4fda-a3c7-28fb7c90fa63
ND	AN	Hôpital Sacré-Coeur de Milot	2021	Q3	PS__	PS__facility_name	Hôpital Sacré-Coeur de Milot	556ccf91-59ae-4c4c-867f-0a8cb7c862cd
OU	PP	Les Centres Gheskio	2021	Q3	PS__	PS__facility_name	Les Centres Gheskio	7d56390a-d922-43da-a66c-460478c43054
ND	AN	Hôpital Sacré-Coeur de Milot	2021	Q3	PS__	PS__facility_name	Hôpital Sacré-Coeur de Milot	c9f86e41-50d2-44e8-a5a3-a94099e73dd5
ND	AN	Hôpital Sacré-Coeur de Milot	2021	Q3	PS__	PS__facility_name	Hôpital Sacré-Coeur de Milot	5bff3905-aa67-44cf-a022-1e518d684d01
OU	PP	Les Centres Gheskio	2021	Q3	PS__	PS__facility_name	Les Centres Gheskio	c206bb30-6194-4c94-9c4d-586cbe384135
ND	AN	Hôpital Sacré-Coeur de Milot	2021	Q3	PS__	PS__facility_name	Hôpital Sacré-Coeur de Milot	a5edb083-8498-44ec-b651-4f4a5aeabc1d
OU	PP	Les Centres Gheskio	2021	Q3	PS__	PS__facility_name	Les Centres Gheskio	3a187467-502a-408f-8910-e7610f933562
ND	AN	Hôpital Sacré-Coeur de Milot	2021	Q3	PS__	PS__facility_name	Hôpital Sacré-Coeur de Milot	4d8e5d2e-5784-4fe0-ae47-5e964cae4f97
ND	AN	Hôpital Sacré-Coeur de Milot	2021	Q3	PS__	PS__facility_name	Hôpital Sacré-Coeur de Milot	41f5d26e-27ae-4e6e-b588-47682999d998
ND	AN	Hôpital Sacré-Coeur de Milot	2021	Q3	PS__	PS__facility_name	Hôpital Sacré-Coeur de Milot	85cee53a-e8e7-4bf5-aacf-d09f38c7b999
OU	PP	Les Centres Gheskio	2021	Q3	PS__	PS__facility_name	Les Centres Gheskio	c036a294-90aa-4efc-8933-b8db44fa40c0
OU	PP	Les Centres Gheskio	2021	Q3	OS__	OS__facility_name	Les Centres Gheskio	71334943-b8b3-400b-82db-8daf72e15968
OU	PP	Les Centres Gheskio	2021	Q3	PS__	PS__facility_name	Les Centres Gheskio	4f60507b-6592-4554-82a4-6b3c4a9d42f3
ND	AN	Hôpital Sacré-Coeur de Milot	2021	Q3	OS__	OS__facility_name	Hôpital Sacré-Coeur de Milot	8797592b-6904-45fb-950d-77027872b827
OU	PP	Les Centres Gheskio	2021	Q3	PS__	PS__facility_name	Les Centres Gheskio	8a7605f5-90f8-4db6-ba85-5d460d44e7da
OU	PP	Les Centres Gheskio	2021	Q3	FM__	FM__facility_name	Les Centres Gheskio	042b939c-f9a3-4bbf-b2d1-32e822e72c80
AR	GV	Hôpital La Providence de Gonaïves	2021	Q3	PS__	PS__facility_name	Hôpital La Providence de Gonaïves	512e1046-3dfb-4b26-bd6a-dddc1a762e0b
AR	GV	Hôpital La Providence de Gonaïves	2021	Q3	PS__	PS__facility_name	Hôpital La Providence de Gonaïves	d18e2510-3941-421b-b8d3-8057f002f3ca
AR	GV	Hôpital La Providence de Gonaïves	2021	Q3	PS__	PS__facility_name	Hôpital La Providence de Gonaïves	22f52557-a72c-445d-96f2-d315d44589ca
AR	GV	Hôpital La Providence de Gonaïves	2021	Q3	PS__	PS__facility_name	Hôpital La Providence de Gonaïves	4a525271-c411-4094-955e-13a7a3e0a727
AR	GV	Hôpital La Providence de Gonaïves	2021	Q3	PS__	PS__facility_name	Hôpital La Providence de Gonaïves	da9806e2-bbd2-4307-8227-a5197545d082
AR	GV	Hôpital La Providence de Gonaïves	2021	Q3	PS__	PS__facility_name	Hôpital La Providence de Gonaïves	e09e99af-a268-4eaa-8f94-f1d077dca6b1
AR	GV	Hôpital La Providence de Gonaïves	2021	Q3	PS__	PS__facility_name	Hôpital La Providence de Gonaïves	1fc8c599-df33-4afb-978d-98149adf44ab
AR	GV	Hôpital La Providence de Gonaïves	2021	Q3	PS__	PS__facility_name	Hôpital La Providence de Gonaïves	3bc70bab-479e-4d5b-a31e-a46966f48c28
AR	GV	Hôpital La Providence de Gonaïves	2021	Q3	PS__	PS__facility_name	Hôpital La Providence de Gonaïves	3a0a39f8-e9c4-463a-9aa5-8d78750f3e6d
AR	GV	Hôpital La Providence de Gonaïves	2021	Q3	PS__	PS__facility_name	Hôpital La Providence de Gonaïves	1ddcf81b-be95-4d4f-a40a-5018823b7220
AR	GV	Hôpital La Providence de Gonaïves	2021	Q3	PS__	PS__facility_name	Hôpital La Providence de Gonaïves	d8c37d4a-e715-4960-a054-60695b5464bf
AR	GV	Hôpital La Providence de Gonaïves	2021	Q3	PS__	PS__facility_name	Hôpital La Providence de Gonaïves	20bcf0a9-57c8-414d-8dd3-42cf42cfa394
AR	GV	Hôpital La Providence de Gonaïves	2021	Q3	PS__	PS__facility_name	Hôpital La Providence de Gonaïves	77bb97a2-ef6f-44c2-80f8-84be27f86c6c
AR	GV	Hôpital La Providence de Gonaïves	2021	Q3	OS__	OS__facility_name	Hôpital La Providence de Gonaïves	6530f4dc-6bb7-4ed9-8039-72b4e1d43de3
OU	PP	Hôpital de l'Université d'Etat d'Haiti	2021	Q3	PS__	PS__facility_name	Hôpital de l'Université d'Etat d'Haiti	d99f8fa3-eefc-421f-a2fb-d5867b1cc194
OU	PP	Hôpital de l'Université d'Etat d'Haiti	2021	Q3	PS__	PS__facility_name	Hôpital de l'Université d'Etat d'Haiti	f8726a60-0186-4287-b6f0-bad51d849a0a
OU	PP	Hôpital de l'Université d'Etat d'Haiti	2021	Q3	PS__	PS__facility_name	Hôpital de l'Université d'Etat d'Haiti	52390d9d-f8e0-4f2c-b29a-12849d4e3a8d
OU	PP	Hôpital de l'Université d'Etat d'Haiti	2021	Q3	PS__	PS__facility_name	Hôpital de l'Université d'Etat d'Haiti	332971a3-f239-469d-985d-c668ab5e6c1d
OU	PP	Hôpital de l'Université d'Etat d'Haiti	2021	Q3	PS__	PS__facility_name	Hôpital de l'Université d'Etat d'Haiti	22e13d96-de25-44b6-857f-8427cda5e95a
OU	PP	Hôpital de l'Université d'Etat d'Haiti	2021	Q3	PS__	PS__facility_name	Hôpital de l'Université d'Etat d'Haiti	e93a523e-1fd8-4807-9ab6-c461e6c920c9
OU	PP	Hôpital de l'Université d'Etat d'Haiti	2021	Q3	PS__	PS__facility_name	Hôpital de l'Université d'Etat d'Haiti	008b8073-4b03-4e7a-abe2-cd2462c07c03
OU	PP	Hôpital de l'Université d'Etat d'Haiti	2021	Q3	PS__	PS__facility_name	Hôpital de l'Université d'Etat d'Haiti	fb40dc5f-41e2-4e18-874b-1a8ac1e67790
OU	PP	Hôpital de l'Université d'Etat d'Haiti	2021	Q3	PS__	PS__facility_name	Hôpital de l'Université d'Etat d'Haiti	241920de-61d7-4e93-8bc3-68c68f2aed4f
OU	PP	Hôpital de l'Université d'Etat d'Haiti	2021	Q3	PS__	PS__facility_name	Hôpital de l'Université d'Etat d'Haiti	c69b4cd7-ba3d-462f-ba34-2c8f3c572748
OU	PP	Hôpital de l'Université d'Etat d'Haiti	2021	Q3	PS__	PS__facility_name	Hôpital de l'Université d'Etat d'Haiti	db25a8bd-64b2-4eb5-b755-fcb3d6a234bb
OU	PP	Hôpital de l'Université d'Etat d'Haiti	2021	Q3	PS__	PS__facility_name	Hôpital de l'Université d'Etat d'Haiti	dfb62626-ab7e-4ae6-b45e-caeb3c219c61
OU	PP	Hôpital de l'Université d'Etat d'Haiti	2021	Q3	OS__	OS__facility_name	Hôpital de l'Université d'Etat d'Haiti	d4865e66-1616-4c76-b284-4e046b261980
OU	PP	Hôpital de l'Université d'Etat d'Haiti	2021	Q3	FM__	FM__facility_name	Hôpital de l'Université d'Etat d'Haiti	2fb307e9-647d-4269-8ba9-1e28d9770e7e
OU	PP	Hôpital de l'Université d'Etat d'Haiti	2021	Q3	PS__	PS__facility_name	Hôpital de l'Université d'Etat d'Haiti	8082f6c0-bb3d-43cf-b705-4faa457179ae
OU	PP	Hôpital de l'Université d'Etat d'Haiti	2021	Q3	PS__	PS__facility_name	Hôpital de l'Université d'Etat d'Haiti	047f837a-4f81-4160-a91c-d8bde2002781
OU	PP	Hôpital de l'Université d'Etat d'Haiti	2021	Q3	PS__	PS__facility_name	Hôpital de l'Université d'Etat d'Haiti	5cab2294-a478-4935-b379-c46b4583b4dd
OU	PP	Hôpital de l'Université d'Etat d'Haiti	2021	Q3	PS__	PS__facility_name	Hôpital de l'Université d'Etat d'Haiti	d861a7fc-62bf-4fd2-b0ae-66b65d2ce64e
OU	PP	Hôpital de l'Université d'Etat d'Haiti	2021	Q3	PS__	PS__facility_name	Hôpital de l'Université d'Etat d'Haiti	c9516069-683a-4a20-a950-55a96f8f1bff
OU	PP	Hôpital de l'Université d'Etat d'Haiti	2021	Q3	PS__	PS__facility_name	Hôpital de l'Université d'Etat d'Haiti	488c45ee-b7af-4cb3-a4b3-436f13780681
OU	PP	Hôpital de l'Université d'Etat d'Haiti	2021	Q3	PS__	PS__facility_name	Hôpital de l'Université d'Etat d'Haiti	b10127e0-04db-4891-a5d8-4112ccd615fa
OU	PP	Hôpital de l'Université d'Etat d'Haiti	2021	Q3	PS__	PS__facility_name	Hôpital de l'Université d'Etat d'Haiti	1ea5e5ab-dcb3-43b8-af27-5cd882b360b7
OU	PP	Hôpital de l'Université d'Etat d'Haiti	2021	Q3	PS__	PS__facility_name	Hôpital de l'Université d'Etat d'Haiti	b4a37b15-cd1c-4be2-8559-db671529ac20
OU	PP	Hôpital de l'Université d'Etat d'Haiti	2021	Q3	PS__	PS__facility_name	Hôpital de l'Université d'Etat d'Haiti	37e59554-5f77-4e9c-96bd-c2771c018174
OU	PP	Centre Hospitalier Eliazar Germain	2021	Q3	PS__	PS__facility_name	Centre Hospitalier Eliazar Germain	b722c8fd-be66-4021-95c6-a7822ee2fc51
OU	PP	Centre Hospitalier Eliazar Germain	2021	Q3	PS__	PS__facility_name	Centre Hospitalier Eliazar Germain	029e2a3f-bb64-45a2-b002-fec207e22ee3
OU	PP	Centre Hospitalier Eliazar Germain	2021	Q3	PS__	PS__facility_name	Centre Hospitalier Eliazar Germain	25bb7486-881d-484c-a1a9-cbdb7ff5d6c0
OU	PP	Centre Hospitalier Eliazar Germain	2021	Q3	PS__	PS__facility_name	Centre Hospitalier Eliazar Germain	ed116216-cbd1-4bed-a110-16d4b6fb8cbb
OU	PP	Centre Hospitalier Eliazar Germain	2021	Q3	PS__	PS__facility_name	Centre Hospitalier Eliazar Germain	6c8737d6-d734-4724-a61f-9172f30f0c69
OU	PP	Centre Hospitalier Eliazar Germain	2021	Q3	PS__	PS__facility_name	Centre Hospitalier Eliazar Germain	012267e9-b4dc-4f94-8ee0-34f5010d0529
OU	PP	Centre Hospitalier Eliazar Germain	2021	Q3	PS__	PS__facility_name	Centre Hospitalier Eliazar Germain	2a22c39f-61f4-4a16-80f5-55ac57dd3bd0
OU	PP	Centre Hospitalier Eliazar Germain	2021	Q3	PS__	PS__facility_name	Centre Hospitalier Eliazar Germain	01a79f4d-d6c2-49cb-99a1-6cc7263c8622
OU	PP	Centre Hospitalier Eliazar Germain	2021	Q3	PS__	PS__facility_name	Centre Hospitalier Eliazar Germain	39b439a4-0cc1-4d65-81ee-988ad6a2082f
OU	PP	Centre Hospitalier Eliazar Germain	2021	Q3	PS__	PS__facility_name	Centre Hospitalier Eliazar Germain	808ad881-b9dd-46dc-ac1d-e771a3539321
OU	PP	Centre Hospitalier Eliazar Germain	2021	Q3	PS__	PS__facility_name	Centre Hospitalier Eliazar Germain	61d660bf-92c2-418c-8981-7ee744aa47f8
OU	PP	Centre Hospitalier Eliazar Germain	2021	Q3	PS__	PS__facility_name	Centre Hospitalier Eliazar Germain	d2d7f3ae-2c87-45b7-902e-791c0b6938d2
OU	PP	Centre Hospitalier Eliazar Germain	2021	Q3	PS__	PS__facility_name	Centre Hospitalier Eliazar Germain	7376abe2-99ef-4992-a1a6-3d08ff89ce58
OU	PP	Centre Hospitalier Eliazar Germain	2021	Q3	PS__	PS__facility_name	Centre Hospitalier Eliazar Germain	4ddefbd2-6201-4382-8548-055f0184b6e8
OU	PP	Centre Hospitalier Eliazar Germain	2021	Q3	PS__	PS__facility_name	Centre Hospitalier Eliazar Germain	4318e0c8-0cd5-40c2-9140-4b5e0b6e5c6b
OU	PP	Centre Hospitalier Eliazar Germain	2021	Q3	PS__	PS__facility_name	Centre Hospitalier Eliazar Germain	8b833345-c090-40ef-9d32-a31ed64e9a5c
OU	PP	Centre Hospitalier Eliazar Germain	2021	Q3	PS__	PS__facility_name	Centre Hospitalier Eliazar Germain	0d48c314-9679-42ec-a7f9-6b5f056a350a
OU	PP	Centre Hospitalier Eliazar Germain	2021	Q3	PS__	PS__facility_name	Centre Hospitalier Eliazar Germain	0fd7a5fc-8fb6-44cb-8ae1-8c7f4d76d577
OU	PP	Centre Hospitalier Eliazar Germain	2021	Q3	PS__	PS__facility_name	Centre Hospitalier Eliazar Germain	5cad060b-7a9b-4095-8c66-e334760984f6
OU	PP	Centre Hospitalier Eliazar Germain	2021	Q3	PS__	PS__facility_name	Centre Hospitalier Eliazar Germain	901dff7a-d381-473a-81ea-609e41545fb2
AR	DS	Centre Médical Charles Colimon	2021	Q3	PS__	PS__facility_name	Centre Médical Charles Colimon	27e2f465-19ed-41bc-9f57-e75abca13c19
AR	DS	Centre Médical Charles Colimon	2021	Q3	PS__	PS__facility_name	Centre Médical Charles Colimon	044002ce-e4ba-428a-a96f-2435a5125e1c
OU	PP	Centre Hospitalier Eliazar Germain	2021	Q3	PS__	PS__facility_name	Centre Hospitalier Eliazar Germain	ee4af81b-3116-481d-b2a6-1e7f33773a65
AR	DS	Centre Médical Charles Colimon	2021	Q3	PS__	PS__facility_name	Centre Médical Charles Colimon	f762f345-7d8d-43c0-9f7e-7d3af3077d48
OU	PP	Centre Hospitalier Eliazar Germain	2021	Q3	PS__	PS__facility_name	Centre Hospitalier Eliazar Germain	2002205b-26f1-4a90-a118-2ea2e860388c
AR	DS	Centre Médical Charles Colimon	2021	Q3	PS__	PS__facility_name	Centre Médical Charles Colimon	bda26e3a-119a-460a-a998-32a92eaa192f
AR	DS	Centre Médical Charles Colimon	2021	Q3	PS__	PS__facility_name	Centre Médical Charles Colimon	64d614c3-315a-4864-aeac-966330bb7751
AR	DS	Centre Médical Charles Colimon	2021	Q3	PS__	PS__facility_name	Centre Médical Charles Colimon	1291764c-78d1-4bde-8129-886a606030d2
OU	PP	Centre Hospitalier Eliazar Germain	2021	Q3	OS__	OS__facility_name	Centre Hospitalier Eliazar Germain	ac96414e-6582-453e-ba2e-5cc34899f149
OU	PP	Centre Hospitalier Eliazar Germain	2021	Q3	PS__	PS__facility_name	Centre Hospitalier Eliazar Germain	bdbb3d2b-fbad-46e0-8fb4-e41dfe395808
AR	DS	Centre Médical Charles Colimon	2021	Q3	PS__	PS__facility_name	Centre Médical Charles Colimon	ac52ea10-ea18-4a2c-9c24-f6fc0900e1f5
OU	PP	Centre Hospitalier Eliazar Germain	2021	Q3	FM__	FM__facility_name	Centre Hospitalier Eliazar Germain	7e5cf097-82cc-4013-8c59-d3e1c36597f6
OU	PP	Centre Hospitalier Eliazar Germain	2021	Q3	PS__	PS__facility_name	Centre Hospitalier Eliazar Germain	69b2094c-e72d-4b58-bede-7c1d5f992bf1
AR	DS	Centre Médical Charles Colimon	2021	Q3	PS__	PS__facility_name	Centre Médical Charles Colimon	d44c1a70-16c2-4b1a-821c-83f832bb57a4
AR	DS	Centre Médical Charles Colimon	2021	Q3	PS__	PS__facility_name	Centre Médical Charles Colimon	21e83ab8-63a4-452d-bb1d-16fe85bb4c2e
OU	PP	Centre Hospitalier Eliazar Germain	2021	Q3	PS__	PS__facility_name	Centre Hospitalier Eliazar Germain	46060522-e95d-4eff-a71a-e8fb1f33677b
AR	DS	Centre Médical Charles Colimon	2021	Q3	PS__	PS__facility_name	Centre Médical Charles Colimon	c316c8d2-755c-4970-a4cd-fd9d3f45292d
AR	DS	Centre Médical Charles Colimon	2021	Q3	PS__	PS__facility_name	Centre Médical Charles Colimon	e0108220-cd93-447a-a810-37ac0efa8152
AR	DS	Centre Médical Charles Colimon	2021	Q3	FM__	FM__facility_name	Centre Médical Charles Colimon	2565aa66-84dd-4a04-8582-c09a0b4367cc
AR	DS	Centre Médical Charles Colimon	2021	Q3	PS__	PS__facility_name	Centre Médical Charles Colimon	08e2a998-8c49-45f4-bf35-b0e0b1dc8b5a
AR	DS	Centre Médical Charles Colimon	2021	Q3	PS__	PS__facility_name	Centre Médical Charles Colimon	c5bf90af-d3fb-4f84-94f8-ac41c38ef4f8
AR	DS	Centre Médical Charles Colimon	2021	Q3	PS__	PS__facility_name	Centre Médical Charles Colimon	49811ad3-7e02-4c10-84ec-e7d71ab98b4c
AR	DS	Centre Médical Charles Colimon	2021	Q3	PS__	PS__facility_name	Centre Médical Charles Colimon	bb7c789e-2ee3-4309-8118-7cc6d7faee80
AR	DS	Centre Médical Charles Colimon	2021	Q3	PS__	PS__facility_name	Centre Médical Charles Colimon	a913eefa-2481-40aa-9c90-128178a54512
AR	DS	Centre Médical Charles Colimon	2021	Q3	PS__	PS__facility_name	Centre Médical Charles Colimon	d68075c1-7b13-4b34-b9ec-05000454cc9d
AR	DS	Centre Médical Charles Colimon	2021	Q3	PS__	PS__facility_name	Centre Médical Charles Colimon	2691dc84-b982-4974-991d-d37c2e32f3d1
AR	DS	Centre Médical Charles Colimon	2021	Q3	PS__	PS__facility_name	Centre Médical Charles Colimon	9ad290e6-95f9-4d11-989d-a1715da5cd34
AR	DS	Centre Médical Charles Colimon	2021	Q3	PS__	PS__facility_name	Centre Médical Charles Colimon	495a390a-958f-4885-be79-d4fc0fd7503a
AR	DS	Centre Médical Charles Colimon	2021	Q3	PS__	PS__facility_name	Centre Médical Charles Colimon	6d183264-7788-407e-9f73-050b022833c6
AR	DS	Centre Médical Charles Colimon	2021	Q3	PS__	PS__facility_name	Centre Médical Charles Colimon	aae1c520-6a2f-45bf-bb66-cd80a0ddba45
AR	DS	Centre Médical Charles Colimon	2021	Q3	PS__	PS__facility_name	Centre Médical Charles Colimon	accd1a92-7a98-4fb8-917a-23b8f5e78b48
AR	DS	Centre Médical Charles Colimon	2021	Q3	PS__	PS__facility_name	Centre Médical Charles Colimon	3b6441c4-480a-45c0-a106-bf9bb406b4d0
AR	DS	Centre Médical Charles Colimon	2021	Q3	PS__	PS__facility_name	Centre Médical Charles Colimon	45c7bcc5-8316-4e23-9048-d7cfdc726f39
AR	DS	Centre Médical Charles Colimon	2021	Q3	PS__	PS__facility_name	Centre Médical Charles Colimon	0e28db03-c398-48a2-aa12-50904016fcf0
AR	DS	Centre Médical Charles Colimon	2021	Q3	PS__	PS__facility_name	Centre Médical Charles Colimon	4662e0ee-924f-46af-ae09-d722f2305d2e
AR	DS	Centre Médical Charles Colimon	2021	Q3	PS__	PS__facility_name	Centre Médical Charles Colimon	3c1c1cd8-f357-4228-b83c-23b3de4013ad
AR	DS	Centre Médical Charles Colimon	2021	Q3	PS__	PS__facility_name	Centre Médical Charles Colimon	c42fc501-8c71-457f-8114-974b37124548
AR	DS	Centre Médical Charles Colimon	2021	Q3	PS__	PS__facility_name	Centre Médical Charles Colimon	d8aa5448-5b8f-4620-9601-9fc2a69e0ebf
AR	DS	Centre Médical Charles Colimon	2021	Q3	PS__	PS__facility_name	Centre Médical Charles Colimon	dcbfcfe4-0e0c-496c-ae0d-0b976e7a0c9e
AR	DS	Centre Médical Charles Colimon	2021	Q3	OS__	OS__facility_name	Centre Médical Charles Colimon	db84f567-9ee9-4485-824a-709bd4d5084d
OU	PP	ICC Grace Children's Hospital	2021	Q3	PS__	PS__facility_name	ICC Grace Children's Hospital	568d2920-5471-428b-8bcb-f4b3834efa81
OU	PP	ICC Grace Children's Hospital	2021	Q3	PS__	PS__facility_name	ICC Grace Children's Hospital	c3ac6d9e-cbe2-44fa-925f-bd87e5bdeb15
OU	PP	ICC Grace Children's Hospital	2021	Q3	PS__	PS__facility_name	ICC Grace Children's Hospital	f3a63073-903c-4b4e-9f9d-1904fb24a831
OU	PP	ICC Grace Children's Hospital	2021	Q3	PS__	PS__facility_name	ICC Grace Children's Hospital	9d2c505a-a222-4105-98df-b5f6577ea5e2
OU	PP	ICC Grace Children's Hospital	2021	Q3	PS__	PS__facility_name	ICC Grace Children's Hospital	5150d3d8-331b-45f6-bcd4-cb786a9cad4c
OU	PP	ICC Grace Children's Hospital	2021	Q3	PS__	PS__facility_name	ICC Grace Children's Hospital	34ebe2cf-2e5d-43b3-80e2-c8361fbc4233
OU	PP	ICC Grace Children's Hospital	2021	Q3	PS__	PS__facility_name	ICC Grace Children's Hospital	9fd8af0b-7e34-4320-91bc-f660b7e40156
OU	PP	ICC Grace Children's Hospital	2021	Q3	PS__	PS__facility_name	ICC Grace Children's Hospital	a03bf654-1150-4258-b1d8-681dc548e74c
OU	PP	ICC Grace Children's Hospital	2021	Q3	PS__	PS__facility_name	ICC Grace Children's Hospital	12a962c6-34df-419a-a81e-0cbc26f62bc3
OU	PP	ICC Grace Children's Hospital	2021	Q3	PS__	PS__facility_name	ICC Grace Children's Hospital	c497de0a-ed17-45c0-b077-4a58c3267aae
AR	SM	SSPE de Saint-Marc	2021	Q3	PS__	PS__facility_name	SSPE de Saint-Marc	7e2bc3ef-5cc9-465e-abc0-92a58dd2b4d6
AR	SM	SSPE de Saint-Marc	2021	Q3	PS__	PS__facility_name	SSPE de Saint-Marc	ceafdc6a-e558-4b40-acba-ba18f528b941
AR	SM	SSPE de Saint-Marc	2021	Q3	PS__	PS__facility_name	SSPE de Saint-Marc	67c226fc-973a-48ac-9e4b-d6833ba21145
AR	SM	SSPE de Saint-Marc	2021	Q3	PS__	PS__facility_name	SSPE de Saint-Marc	b861b9bc-c3a5-4f2f-b902-f238f87f597d
AR	SM	SSPE de Saint-Marc	2021	Q3	PS__	PS__facility_name	SSPE de Saint-Marc	0fb0c99b-67fb-4d75-b3c3-f4ac3a012961
AR	SM	SSPE de Saint-Marc	2021	Q3	PS__	PS__facility_name	SSPE de Saint-Marc	54e9b057-6b4b-4888-a781-10f28f0bfa87
AR	SM	SSPE de Saint-Marc	2021	Q3	PS__	PS__facility_name	SSPE de Saint-Marc	cef8aacf-7a99-4018-92d1-a1ddbb15b338
AR	SM	SSPE de Saint-Marc	2021	Q3	PS__	PS__facility_name	SSPE de Saint-Marc	a941ad63-25fd-4b90-8167-8a2dbe84b204
OU	PP	ICC Grace Children's Hospital	2021	Q3	PS__	PS__facility_name	ICC Grace Children's Hospital	ca2b02e2-050c-4e2d-a26a-6225ac8d34d4
OU	PP	ICC Grace Children's Hospital	2021	Q3	PS__	PS__facility_name	ICC Grace Children's Hospital	df750bf1-0e50-4cc9-8dfd-0e12d9b87f6f
OU	PP	ICC Grace Children's Hospital	2021	Q3	PS__	PS__facility_name	ICC Grace Children's Hospital	54894b6d-ad70-4662-a10c-a84605df7430
OU	PP	ICC Grace Children's Hospital	2021	Q3	PS__	PS__facility_name	ICC Grace Children's Hospital	df2a0eae-e657-40fd-8139-a60bf5fbf3ee
OU	PP	ICC Grace Children's Hospital	2021	Q3	PS__	PS__facility_name	ICC Grace Children's Hospital	49805a08-95ed-43e0-87de-fbce5829176f
OU	PP	ICC Grace Children's Hospital	2021	Q3	PS__	PS__facility_name	ICC Grace Children's Hospital	6a738f8a-73ba-44fc-9921-8b4685ceba63
OU	PP	ICC Grace Children's Hospital	2021	Q3	PS__	PS__facility_name	ICC Grace Children's Hospital	11e643aa-6334-4298-b019-40b768870b00
OU	PP	ICC Grace Children's Hospital	2021	Q3	PS__	PS__facility_name	ICC Grace Children's Hospital	2ad1898f-721a-4e30-a905-f657bc1dfd09
OU	PP	ICC Grace Children's Hospital	2021	Q3	PS__	PS__facility_name	ICC Grace Children's Hospital	669e6d49-4676-404e-9e58-66ad7bac5db9
OU	PP	ICC Grace Children's Hospital	2021	Q3	PS__	PS__facility_name	ICC Grace Children's Hospital	efb0b5f1-e4c0-4a87-8b04-d812fca6f6ad
OU	PP	ICC Grace Children's Hospital	2021	Q3	PS__	PS__facility_name	ICC Grace Children's Hospital	3e0d4866-51b8-4ab3-a745-8bd9d288ceca
OU	PP	ICC Grace Children's Hospital	2021	Q3	PS__	PS__facility_name	ICC Grace Children's Hospital	92a8436d-db7e-42c9-9d41-913809836e00
OU	PP	ICC Grace Children's Hospital	2021	Q3	PS__	PS__facility_name	ICC Grace Children's Hospital	d7b2b75a-9b17-4763-bd6a-757b67e7cc02
OU	PP	ICC Grace Children's Hospital	2021	Q3	PS__	PS__facility_name	ICC Grace Children's Hospital	0ab3a8bb-2b03-45b3-af95-4a4ab68a4f38
OU	PP	ICC Grace Children's Hospital	2021	Q3	PS__	PS__facility_name	ICC Grace Children's Hospital	639dc6d9-73d9-4e3e-872b-86ab7a4eac08
OU	PP	ICC Grace Children's Hospital	2021	Q3	PS__	PS__facility_name	ICC Grace Children's Hospital	7a1706a6-cbfb-4832-bc14-9ba43e8b49e9
ND	CH	Hôpital Fort Saint-Michel	2021	Q3	PS__	PS__facility_name	Hôpital Fort Saint-Michel	95796516-c6e8-4f04-bcd6-c118dc74028a
ND	CH	Hôpital Fort Saint-Michel	2021	Q3	PS__	PS__facility_name	Hôpital Fort Saint-Michel	ad634a26-1c22-478a-88a2-c2b8122a49e5
ND	CH	Hôpital Fort Saint-Michel	2021	Q3	PS__	PS__facility_name	Hôpital Fort Saint-Michel	5e0d1b4e-dcb5-44cc-aef2-aa27b90cf403
ND	CH	Hôpital Fort Saint-Michel	2021	Q3	PS__	PS__facility_name	Hôpital Fort Saint-Michel	689dd275-78f1-4da9-bdb2-d04a9e22d324
ND	CH	Hôpital Fort Saint-Michel	2021	Q3	PS__	PS__facility_name	Hôpital Fort Saint-Michel	a7208626-6258-4572-93e3-4a4c5af40e33
ND	CH	Hôpital Fort Saint-Michel	2021	Q3	PS__	PS__facility_name	Hôpital Fort Saint-Michel	c04ec11c-7001-4e95-9027-b88a0842b67e
ND	CH	Hôpital Fort Saint-Michel	2021	Q3	PS__	PS__facility_name	Hôpital Fort Saint-Michel	a85e3ebc-9250-4c8c-9922-f587c10d4ad1
ND	CH	Hôpital Fort Saint-Michel	2021	Q3	PS__	PS__facility_name	Hôpital Fort Saint-Michel	126c9392-ef1e-4d21-99d3-890d821bbd03
AR	SM	SSPE de Saint-Marc	2021	Q3	PS__	PS__facility_name	SSPE de Saint-Marc	eed27d7d-8df7-4750-be0f-f82da704a797
AR	SM	SSPE de Saint-Marc	2021	Q3	PS__	PS__facility_name	SSPE de Saint-Marc	78e2a1da-d608-45b3-a07b-9bb94c433cab
AR	SM	SSPE de Saint-Marc	2021	Q3	PS__	PS__facility_name	SSPE de Saint-Marc	98bdfb76-5de9-47e4-9275-c42a02f21dff
AR	SM	SSPE de Saint-Marc	2021	Q3	PS__	PS__facility_name	SSPE de Saint-Marc	97fc2fa4-7d57-4e58-8bbc-6cce011b1fbb
AR	SM	SSPE de Saint-Marc	2021	Q3	PS__	PS__facility_name	SSPE de Saint-Marc	4a41c0d6-e9f4-4dd8-9dbc-23bab0ae3965
AR	SM	SSPE de Saint-Marc	2021	Q3	PS__	PS__facility_name	SSPE de Saint-Marc	f6be30b0-d16c-42be-9d99-966781e50c41
OU	PP	Hôpital Universitaire la Paix	2021	Q3	FM__	FM__facility_name	Hôpital Universitaire la Paix	aedfbfc9-ecad-4def-88f3-9c20966832e1
AR	SM	SSPE de Saint-Marc	2021	Q3	PS__	PS__facility_name	SSPE de Saint-Marc	17be4ab7-5d1b-4487-8327-97a83304fcf7
AR	SM	SSPE de Saint-Marc	2021	Q3	PS__	PS__facility_name	SSPE de Saint-Marc	d6098bed-b9bf-451a-b083-8a89dd101ea4
OU	PP	Hôpital Universitaire la Paix	2021	Q3	PS__	PS__facility_name	Hôpital Universitaire la Paix	2f1380dc-74c1-4a05-a807-239b2b460c87
OU	PP	Hôpital Universitaire la Paix	2021	Q3	PS__	PS__facility_name	Hôpital Universitaire la Paix	714021ae-4e20-4b1f-a278-08745d8b2c76
OU	PP	Hôpital Universitaire la Paix	2021	Q3	PS__	PS__facility_name	Hôpital Universitaire la Paix	20e1042c-8493-4045-a8b8-2730963b7056
OU	PP	Hôpital Universitaire la Paix	2021	Q3	PS__	PS__facility_name	Hôpital Universitaire la Paix	9693adbf-a2c1-4c64-9d43-83b3efad641d
OU	PP	Hôpital Universitaire la Paix	2021	Q3	PS__	PS__facility_name	Hôpital Universitaire la Paix	d0c0e366-01aa-4755-bd46-8a0c99abe969
OU	PP	Hôpital Universitaire la Paix	2021	Q3	PS__	PS__facility_name	Hôpital Universitaire la Paix	4a7729f4-af16-49b8-bdfa-41558bcbb8e7
OU	PP	Hôpital Universitaire la Paix	2021	Q3	PS__	PS__facility_name	Hôpital Universitaire la Paix	beb235e8-cb29-49bb-922d-c8234204f47f
OU	PP	Hôpital Universitaire la Paix	2021	Q3	PS__	PS__facility_name	Hôpital Universitaire la Paix	5efded57-8fae-4dc8-8d7d-f21975c91354
OU	PP	Hôpital Universitaire la Paix	2021	Q3	PS__	PS__facility_name	Hôpital Universitaire la Paix	7cffc40a-528a-433a-8c54-6173d466f9a2
OU	PP	Hôpital Universitaire la Paix	2021	Q3	PS__	PS__facility_name	Hôpital Universitaire la Paix	b740c35f-8208-4ba3-ae7a-ecf955370948
OU	PP	Hôpital Universitaire la Paix	2021	Q3	PS__	PS__facility_name	Hôpital Universitaire la Paix	244e6b20-55e4-4913-ad1f-ed20a36da162
OU	PP	Hôpital Universitaire la Paix	2021	Q3	PS__	PS__facility_name	Hôpital Universitaire la Paix	99e98a18-cf5d-40f5-bab4-337b9558be11
OU	PP	Hôpital Universitaire la Paix	2021	Q3	PS__	PS__facility_name	Hôpital Universitaire la Paix	6750b103-6c05-4d35-aa09-3cd46c85b6e2
OU	PP	Hôpital Universitaire la Paix	2021	Q3	PS__	PS__facility_name	Hôpital Universitaire la Paix	ad9ec2e3-7b45-490b-a1e3-8da8ba43ef1d
OU	PP	Hôpital Universitaire la Paix	2021	Q3	PS__	PS__facility_name	Hôpital Universitaire la Paix	4310e824-5c4c-4856-8c71-21ce0e7e625b
AR	SM	SSPE de Saint-Marc	2021	Q3	PS__	PS__facility_name	SSPE de Saint-Marc	af07abad-b905-4652-a78d-bfe9c3cf1e6b
OU	PP	Hôpital Universitaire la Paix	2021	Q3	PS__	PS__facility_name	Hôpital Universitaire la Paix	de155adb-06d5-43e7-96ef-ea39b32a1d43
OU	PP	Hôpital Universitaire la Paix	2021	Q3	PS__	PS__facility_name	Hôpital Universitaire la Paix	0e516839-e15e-4717-ad65-0acf3dd5be8f
OU	PP	Hôpital Universitaire la Paix	2021	Q3	PS__	PS__facility_name	Hôpital Universitaire la Paix	e0adac3a-6e29-4ba3-8b04-98191fca098d
OU	PP	Hôpital Universitaire la Paix	2021	Q3	PS__	PS__facility_name	Hôpital Universitaire la Paix	8f189333-dc7b-4b2d-8d9a-9f8752ff5469
OU	PP	Hôpital Universitaire la Paix	2021	Q3	PS__	PS__facility_name	Hôpital Universitaire la Paix	99dad3dd-07eb-4d73-88f9-e91bcd31e786
OU	PP	Hôpital Universitaire la Paix	2021	Q3	PS__	PS__facility_name	Hôpital Universitaire la Paix	9715b340-4ee0-4561-9e49-4485fec85851
OU	PP	Hôpital Universitaire la Paix	2021	Q3	PS__	PS__facility_name	Hôpital Universitaire la Paix	22d3ba35-d9aa-461d-8c64-8d39ef58ba0b
AR	SM	SSPE de Saint-Marc	2021	Q3	PS__	PS__facility_name	SSPE de Saint-Marc	e5a376c8-7d47-4bfb-b97c-a400883a9dda
AR	SM	SSPE de Saint-Marc	2021	Q3	PS__	PS__facility_name	SSPE de Saint-Marc	8aedfdf0-3933-4b79-9c4f-0458e67d8840
AR	SM	SSPE de Saint-Marc	2021	Q3	PS__	PS__facility_name	SSPE de Saint-Marc	12991789-4c47-46fd-b20e-2f49ac536ed0
AR	SM	SSPE de Saint-Marc	2021	Q3	PS__	PS__facility_name	SSPE de Saint-Marc	40b1181d-dcbe-4bfb-8084-130a1eda1039
AR	SM	SSPE de Saint-Marc	2021	Q3	PS__	PS__facility_name	SSPE de Saint-Marc	aff0cb04-9a18-49d1-8463-50d0c95967df
AR	SM	SSPE de Saint-Marc	2021	Q3	PS__	PS__facility_name	SSPE de Saint-Marc	09697f12-c4c3-496d-a0cd-60de7dbf8681
AR	SM	SSPE de Saint-Marc	2021	Q3	PS__	PS__facility_name	SSPE de Saint-Marc	453ea44e-72cc-471f-9728-46ebf657d206
AR	SM	SSPE de Saint-Marc	2021	Q3	PS__	PS__facility_name	SSPE de Saint-Marc	2dfc2cc6-8e4c-4505-910c-6c2bb9a82e03
AR	SM	SSPE de Saint-Marc	2021	Q3	PS__	PS__facility_name	SSPE de Saint-Marc	01e772b3-3d43-4424-b8bd-89ec9408d73d
AR	SM	SSPE de Saint-Marc	2021	Q3	PS__	PS__facility_name	SSPE de Saint-Marc	bdbd9bb3-daa8-4dd7-a664-e1910f46a9eb
AR	SM	SSPE de Saint-Marc	2021	Q3	FM__	FM__facility_name	SSPE de Saint-Marc	ff98f67c-77cb-4bb9-9572-1c8c33926178
AR	SM	SSPE de Saint-Marc	2021	Q3	OS__	OS__facility_name	SSPE de Saint-Marc	9880ff83-2e88-4385-b0fe-cc36aef7c6bf
AR	SM	SSPE de Saint-Marc	2021	Q3	PS__	PS__facility_name	SSPE de Saint-Marc	486e6709-f558-4725-9bd8-effddbf50e75
OU	PP	ICC Grace Children's Hospital	2021	Q3	FM__	FM__facility_name	ICC Grace Children's Hospital	c09757c6-339e-4d1c-94a6-4f4625c22eba
OU	PP	ICC Grace Children's Hospital	2021	Q3	PS__	PS__facility_name	ICC Grace Children's Hospital	737e83f7-d896-4394-8fa6-8686f73c5d25
ND	CH	Hôpital Fort Saint-Michel	2021	Q3	PS__	PS__facility_name	Hôpital Fort Saint-Michel	05706173-a601-42a2-ae05-381d0a168b78
OU	PP	Hôpital Universitaire la Paix	2021	Q3	OS__	OS__facility_name	Hôpital Universitaire la Paix	45662a43-7dda-4656-aef7-57e2868b71a9
OU	PP	ICC Grace Children's Hospital	2021	Q3	OS__	OS__facility_name	ICC Grace Children's Hospital	e645399f-9154-4582-9dc7-9fd6f725c2fa
ND	CH	Hôpital Fort Saint-Michel	2021	Q3	PS__	PS__facility_name	Hôpital Fort Saint-Michel	c3863a7a-6766-4191-8fe1-94912742b28f
ND	CH	Hôpital Fort Saint-Michel	2021	Q3	PS__	PS__facility_name	Hôpital Fort Saint-Michel	717f98bb-ad94-42e1-bf47-c8dd8fd330a4
ND	CH	Hôpital Fort Saint-Michel	2021	Q3	PS__	PS__facility_name	Hôpital Fort Saint-Michel	8e1629dc-0f6a-4b6c-820a-3909c15dac26
ND	CH	Hôpital Fort Saint-Michel	2021	Q3	PS__	PS__facility_name	Hôpital Fort Saint-Michel	3aa74500-2811-443d-ae14-0fd526f05685
ND	CH	Hôpital Fort Saint-Michel	2021	Q3	PS__	PS__facility_name	Hôpital Fort Saint-Michel	6edd9d28-b8ae-4920-b6f0-c41903a19b14
ND	CH	Hôpital Fort Saint-Michel	2021	Q3	PS__	PS__facility_name	Hôpital Fort Saint-Michel	fd732a26-8680-426b-8c04-e068984e2d1a
ND	CH	Hôpital Fort Saint-Michel	2021	Q3	PS__	PS__facility_name	Hôpital Fort Saint-Michel	d29a500a-1289-41a0-949e-e513e672e112
ND	CH	Hôpital Fort Saint-Michel	2021	Q3	PS__	PS__facility_name	Hôpital Fort Saint-Michel	a667f37d-2a2d-466d-96e5-cf8d7dc081c0
ND	CH	Hôpital Fort Saint-Michel	2021	Q3	PS__	PS__facility_name	Hôpital Fort Saint-Michel	5781b74e-ca9b-4998-ac4d-2d031f4df954
ND	CH	Hôpital Fort Saint-Michel	2021	Q3	PS__	PS__facility_name	Hôpital Fort Saint-Michel	16df93a3-8b29-4467-ab41-a70c8720f123
ND	CH	Hôpital Fort Saint-Michel	2021	Q3	FM__	FM__facility_name	Hôpital Fort Saint-Michel	fd6d19a1-7437-443f-98d5-e167a0b66cb7
ND	CH	Hôpital Fort Saint-Michel	2021	Q3	PS__	PS__facility_name	Hôpital Fort Saint-Michel	1d6e0044-ad76-4ee9-9aed-9264e943c2b6
ND	CH	Hôpital Fort Saint-Michel	2021	Q3	PS__	PS__facility_name	Hôpital Fort Saint-Michel	4f1ef868-0cbd-4e17-ad1a-7cf1c9e9c35b
ND	CH	Hôpital Fort Saint-Michel	2021	Q3	PS__	PS__facility_name	Hôpital Fort Saint-Michel	a77d62e3-18ba-454c-953d-72ee2cf96cbc
ND	CH	Hôpital Fort Saint-Michel	2021	Q3	PS__	PS__facility_name	Hôpital Fort Saint-Michel	68e783c8-a126-4780-8143-b93013f67494
ND	CH	Hôpital Fort Saint-Michel	2021	Q3	PS__	PS__facility_name	Hôpital Fort Saint-Michel	fd2dffc2-2068-4c27-aee6-ea2d490685ec
ND	CH	Hôpital Fort Saint-Michel	2021	Q3	PS__	PS__facility_name	Hôpital Fort Saint-Michel	25bc1f34-4be1-47af-8da2-389d4a7e9e01
ND	CH	Hôpital Fort Saint-Michel	2021	Q3	PS__	PS__facility_name	Hôpital Fort Saint-Michel	7a77050e-be17-4317-a3d6-2c4c05733b8a
ND	CH	Hôpital Fort Saint-Michel	2021	Q3	PS__	PS__facility_name	Hôpital Fort Saint-Michel	b3aefc6b-2dfc-42b5-9b42-83f18ae0d8ca
ND	CH	Hôpital Fort Saint-Michel	2021	Q3	PS__	PS__facility_name	Hôpital Fort Saint-Michel	5f0d39de-3996-4281-ac29-3feeb2702de1
ND	CH	Hôpital Fort Saint-Michel	2021	Q3	PS__	PS__facility_name	Hôpital Fort Saint-Michel	3d481d7b-f25d-44a9-b425-7d1b4798c2c0
ND	CH	Hôpital Fort Saint-Michel	2021	Q3	PS__	PS__facility_name	Hôpital Fort Saint-Michel	7eedaa97-fbe2-4256-ab66-02e5157ecc2a
ND	CH	Hôpital Fort Saint-Michel	2021	Q3	PS__	PS__facility_name	Hôpital Fort Saint-Michel	c54edb95-602e-4a13-a4a0-da6a2e6210cf
ND	CH	Hôpital Fort Saint-Michel	2021	Q3	OS__	OS__facility_name	Hôpital Fort Saint-Michel	e0bd04d1-dfed-4f62-8a48-89284a77e9ee
ND	CH	Hôpital Fort Saint-Michel	2021	Q3	PS__	PS__facility_name	Hôpital Fort Saint-Michel	37019a63-9c08-418c-99ab-558cd865be16
ND	CH	Hôpital Fort Saint-Michel	2021	Q3	PS__	PS__facility_name	Hôpital Fort Saint-Michel	b326943f-d95d-423a-ace7-3cfbfb0e1c92
ND	CH	Hôpital Fort Saint-Michel	2021	Q3	PS__	PS__facility_name	Hôpital Fort Saint-Michel	6a67e33c-cc6b-437e-a797-665826507acf
ND	CH	Hôpital Fort Saint-Michel	2021	Q3	PS__	PS__facility_name	Hôpital Fort Saint-Michel	bbbc6443-d1d0-43db-ba8c-578b7fa53609
ND	CH	Hôpital Fort Saint-Michel	2021	Q3	PS__	PS__facility_name	Hôpital Fort Saint-Michel	df49728e-02bd-499d-8073-c026a852f498
ND	CH	Hôpital Fort Saint-Michel	2021	Q3	PS__	PS__facility_name	Hôpital Fort Saint-Michel	735e7b46-d808-48f2-88e0-38891bb1994e
ND	CH	Hôpital Fort Saint-Michel	2021	Q3	PS__	PS__facility_name	Hôpital Fort Saint-Michel	c3e3db86-89cf-4046-8c7c-5ebab7c12bc9
AR	GV	Centre de Santé K-Soleil	2021	Q3	FM__	FM__Other_place_male_specify	jwèt paryaj, club sportif, gaguerre.	6e4f6f5c-0f25-4756-b2e5-ddf2e4c8cae5
OU	LN	Hôpital Notre-Dame de Petit-Goâve	2021	Q3	FM__	FM__Other_place_male_specify	nan kominote	5325e8c2-41c4-4f86-907a-6d9be90d268c
AR	DS	Hôpital Claire Heureuse de Marchand Dessalines	2021	Q3	FM__	FM__Other_place_male_specify	fèt chanpet	be9063a3-df20-46e9-9c56-332e3cf32929
ND	CH	HTW Clinique mobile du Cap Haitien	2021	Q3	FM__	FM__Other_place_male_specify	Tou depan zòn lan. nou konn jwen gwoup oganize ki rele nou fè fòmasyon pou yo nan lokal pa yo. oswa nan biwo...	18c5386f-f397-4800-bfc1-dfe525a806eb
AR	GV	HTW Clinique mobile des Gonaives	2021	Q3	FM__	FM__Other_place_male_specify	Prison civile Gonaives	8e6f3f1e-7c80-43f1-8c3c-7aca5f3eebb6
ND	SR	CBP Saint-Raphael	2021	Q3	FM__	FM__Other_place_male_specify	Nan kominote a, nou konn fè klinik mobil	8942320e-17d6-4462-9843-21561a57cea3
AR	SM	Centre Lakay de Saint-Marc	2021	Q3	FM__	FM__Other_place_male_specify	nan buro chaapes ak Acesh	6b76e768-d8db-4f10-b360-986deba841c4
AR	GV	Centre Lakay des Gonaives	2021	Q3	FM__	FM__Other_place_male_specify	okenn	596606fb-9522-49e0-918a-b6eeadefe1bc
AR	DS	Dispensaire Sainte-Claire d'Assise	2021	Q3	FM__	FM__Other_place_male_specify	ak prèt vodou pastè ame selès	2dfb3d8b-2cc7-406c-91e7-b7de76565197
AR	SM	Hôpital Dumarsais Estimé	2021	Q3	FM__	FM__Other_place_male_specify	lekol	3a18c2c9-3a52-4695-94a4-a46146c59a63
ND	CH	SEROvie-Clinique J. Benjamin	2021	Q3	FM__	FM__Other_place_male_specify	pwen cho, bòdel, bwat de nwi, twotwa.	80403b74-caf6-434c-addd-ecebba0fd5c1
ND	AN	Clinique Médico-Chirurgical de Dugue	2021	Q3	FM__	FM__Other_place_male_specify	nan gagè, nan legliz	8ea7fb84-e4b2-4056-affe-dc591b0aa9e6
ND	CH	Clinique Médicale Bethesda de Vaudreuil	2021	Q3	FM__	FM__Other_place_male_specify	Andann klinik lè yon pasyan vini, nan konsiltasyon jeneral nan maten yo trete yon sijè.	1ef3d21c-1bb4-4e07-a8dd-128cf2a35ce6
AR	GV	SEROvie-Clinique H. Bastien	2021	Q3	FM__	FM__Other_place_male_specify	club, bordel, marche public	597b2a13-b995-479d-8f08-a14bcf204181
ND	LL	Hôpital Saint-Jean de Limbé	2021	Q3	FM__	FM__Other_place_male_specify	Stasyon moto, gagè, seremoni vodou.	1533e902-c694-472f-87f3-f09717ae58f5
ND	CH	Centre de Santé la Fossette	2021	Q3	FM__	FM__Other_place_male_specify	Chofè moto/ Bòkò guerisseur traditionnel	4b10d5e5-c7be-4e63-97c3-e815999840ba
AR	GM	Hôpital Alma-Mater	2021	Q3	FM__	FM__Other_place_male_specify	gagè mache peristil... baz	a296c891-770b-430a-8812-a4a273b32322
ND	CH	Hôpital Universitaire Justinien	2021	Q3	FM__	FM__Other_place_male_specify	lè ajan yo sou teren	378cb15c-3eba-4030-9a95-189367933a8d
AR	GV	Hôpital La Providence de Gonaïves	2021	Q3	FM__	FM__Other_place_male_specify	fèt chanpèt	45a85aed-870d-49c9-99b0-f9e5bb950d9c
ND	AN	Hôpital Sacré-Coeur de Milot	2021	Q3	FM__	FM__Other_place_male_specify	Chofè moto, gagè	94ed8630-06fb-4991-b2cc-07c4fe9cfb3b
OU	PP	Les Centres Gheskio	2021	Q3	FM__	FM__Other_place_male_specify	clinique dans des points par les paires	042b939c-f9a3-4bbf-b2d1-32e822e72c80
AR	GV	Centre de Santé K-Soleil	2021	Q3	FM__	FM__date_time	2021-06-22T13:31:00.000000Z	6e4f6f5c-0f25-4756-b2e5-ddf2e4c8cae5
OU	LN	Sanatorium de Sigueneau	2021	Q3	FM__	FM__date_time	2021-06-23T16:14:00.000000Z	7d9c1e57-02d5-42f0-a816-cb86217db7bb
OU	AR	POZ-Montrouis	2021	Q3	FM__	FM__date_time	2021-06-22T15:06:00.000000Z	7a27e66e-50af-4a35-a9bc-665117aa8a59
OU	LN	Hôpital Notre-Dame de Petit-Goâve	2021	Q3	FM__	FM__date_time	2021-06-21T15:40:00.000000Z	5325e8c2-41c4-4f86-907a-6d9be90d268c
OU	PP	Centre Lakay de Delmas 19	2021	Q3	FM__	FM__date_time	2021-06-21T15:11:00.000000Z	73ef7d36-f254-4885-af32-afdda395c204
AR	DS	Hôpital Claire Heureuse de Marchand Dessalines	2021	Q3	FM__	FM__date_time	2021-06-16T15:22:00.000000Z	be9063a3-df20-46e9-9c56-332e3cf32929
OU	PP	Centre Jeunes Plaine du Cul-de-Sac	2021	Q3	FM__	FM__date_time	2021-06-17T15:14:00.000000Z	8f5248ba-135f-4159-beda-4c57c7587f00
ND	CH	HTW Clinique mobile du Cap Haitien	2021	Q3	FM__	FM__date_time	2021-06-15T15:58:00.000000Z	18c5386f-f397-4800-bfc1-dfe525a806eb
AR	GV	HTW Clinique mobile des Gonaives	2021	Q3	FM__	FM__date_time	2021-06-15T14:27:00.000000Z	8e6f3f1e-7c80-43f1-8c3c-7aca5f3eebb6
OU	PP	Centre Lakay de Pétion-Ville	2021	Q3	FM__	FM__date_time	2021-06-14T18:20:00.000000Z	bf654cec-9238-430a-bbdf-bf1c63674103
OU	PP	Klinik Solidarite	2021	Q3	FM__	FM__date_time	2021-06-14T16:31:00.000000Z	3cc57564-d5d4-445a-b3e1-7da65ca233df
ND	SR	CBP Saint-Raphael	2021	Q3	FM__	FM__date_time	2021-06-14T15:26:00.000000Z	8942320e-17d6-4462-9843-21561a57cea3
AR	SM	Centre Lakay de Saint-Marc	2021	Q3	FM__	FM__date_time	2021-06-14T14:57:00.000000Z	6b76e768-d8db-4f10-b360-986deba841c4
AR	GV	Centre Lakay des Gonaives	2021	Q3	FM__	FM__date_time	2021-06-11T14:43:00.000000Z	596606fb-9522-49e0-918a-b6eeadefe1bc
AR	DS	Dispensaire Sainte-Claire d'Assise	2021	Q3	FM__	FM__date_time	2021-06-09T16:14:00.000000Z	2dfb3d8b-2cc7-406c-91e7-b7de76565197
OU	PP	Institut de Dermatologie et des Maladies Infectieuses	2021	Q3	FM__	FM__date_time	2021-06-11T14:25:00.000000Z	6eed9565-7e80-4b2c-81d3-595f4d94cc5b
OU	PP	Institut des Maladies Infectieuses et Santé de la Reproduction	2021	Q3	FM__	FM__date_time	2021-06-10T14:24:00.000000Z	623b29fe-5d1c-42ff-9ae5-a56cfcbb364a
OU	CB	Hôpital Foyer Saint-Camille	2021	Q3	FM__	FM__date_time	2021-06-09T14:43:00.000000Z	3d15456b-f417-4d39-8d9a-953caead123b
AR	SM	Hôpital Dumarsais Estimé	2021	Q3	FM__	FM__date_time	2021-06-08T17:40:00.000000Z	3a18c2c9-3a52-4695-94a4-a46146c59a63
ND	CH	SEROvie-Clinique J. Benjamin	2021	Q3	FM__	FM__date_time	2021-06-08T17:25:00.000000Z	80403b74-caf6-434c-addd-ecebba0fd5c1
ND	AN	Clinique Médico-Chirurgical de Dugue	2021	Q3	FM__	FM__date_time	2021-06-08T15:08:00.000000Z	8ea7fb84-e4b2-4056-affe-dc591b0aa9e6
OU	PP	Clinique Communautaire de Delmas 75	2021	Q3	FM__	FM__date_time	2021-06-08T13:00:00.000000Z	f6abae6b-7ff1-436f-bdb8-eb83fefa532f
OU	PP	SEROvie-Clinique J.C Menard	2021	Q3	FM__	FM__date_time	2021-06-07T17:08:00.000000Z	0b3af0ee-ac85-4d14-b285-9100dd2353a2
ND	CH	Clinique Médicale Bethesda de Vaudreuil	2021	Q3	FM__	FM__date_time	2021-06-07T16:24:00.000000Z	1ef3d21c-1bb4-4e07-a8dd-128cf2a35ce6
AR	GV	SEROvie-Clinique H. Bastien	2021	Q3	FM__	FM__date_time	2021-05-25T14:37:00.000000Z	597b2a13-b995-479d-8f08-a14bcf204181
ND	LL	Hôpital Saint-Jean de Limbé	2021	Q3	FM__	FM__date_time	2021-05-25T14:50:00.000000Z	1533e902-c694-472f-87f3-f09717ae58f5
OU	PP	Hôpital Bernard Mevs	2021	Q3	FM__	FM__date_time	2021-05-24T14:41:00.000000Z	458e1aaa-e70c-4a4d-a20a-b1007b34eb1d
ND	CH	Centre de Santé la Fossette	2021	Q3	FM__	FM__date_time	2021-05-24T15:50:00.000000Z	4b10d5e5-c7be-4e63-97c3-e815999840ba
AR	GM	Hôpital Alma-Mater	2021	Q3	FM__	FM__date_time	2021-05-20T16:50:00.000000Z	a296c891-770b-430a-8812-a4a273b32322
OU	PP	Centre de Santé Petite Place Cazeau	2021	Q3	FM__	FM__date_time	2021-05-20T14:38:00.000000Z	b09f2fc2-ca5a-4537-a33d-aa4a4f7bad48
ND	CH	Hôpital Universitaire Justinien	2021	Q3	FM__	FM__date_time	2021-05-19T17:46:00.000000Z	378cb15c-3eba-4030-9a95-189367933a8d
AR	GV	Hôpital La Providence de Gonaïves	2021	Q3	FM__	FM__date_time	2021-05-17T13:44:00.000000Z	45a85aed-870d-49c9-99b0-f9e5bb950d9c
ND	AN	Hôpital Sacré-Coeur de Milot	2021	Q3	FM__	FM__date_time	2021-05-17T15:51:00.000000Z	94ed8630-06fb-4991-b2cc-07c4fe9cfb3b
OU	PP	Les Centres Gheskio	2021	Q3	FM__	FM__date_time	2021-05-17T15:26:00.000000Z	042b939c-f9a3-4bbf-b2d1-32e822e72c80
OU	PP	Hôpital de l'Université d'Etat d'Haiti	2021	Q3	FM__	FM__date_time	2021-05-13T15:00:00.000000Z	2fb307e9-647d-4269-8ba9-1e28d9770e7e
OU	PP	Centre Hospitalier Eliazar Germain	2021	Q3	FM__	FM__date_time	2021-05-12T14:02:00.000000Z	7e5cf097-82cc-4013-8c59-d3e1c36597f6
AR	DS	Centre Médical Charles Colimon	2021	Q3	FM__	FM__date_time	2021-05-11T18:28:00.000000Z	2565aa66-84dd-4a04-8582-c09a0b4367cc
OU	PP	Hôpital Universitaire la Paix	2021	Q3	FM__	FM__date_time	2021-04-14T17:09:00.000000Z	aedfbfc9-ecad-4def-88f3-9c20966832e1
AR	SM	SSPE de Saint-Marc	2021	Q3	FM__	FM__date_time	2021-04-14T16:30:00.000000Z	ff98f67c-77cb-4bb9-9572-1c8c33926178
OU	PP	ICC Grace Children's Hospital	2021	Q3	FM__	FM__date_time	2021-04-14T15:10:00.000000Z	c09757c6-339e-4d1c-94a6-4f4625c22eba
ND	CH	Hôpital Fort Saint-Michel	2021	Q3	FM__	FM__date_time	2021-04-13T15:14:00.000000Z	fd6d19a1-7437-443f-98d5-e167a0b66cb7
AR	GV	Centre de Santé K-Soleil	2021	Q3	FM__	FM__medicine_shortage_specify	okenn lan yo	6e4f6f5c-0f25-4756-b2e5-ddf2e4c8cae5
OU	LN	Sanatorium de Sigueneau	2021	Q3	FM__	FM__medicine_shortage_specify	medikaman moun ki dezyem liy.	7d9c1e57-02d5-42f0-a816-cb86217db7bb
OU	AR	POZ-Montrouis	2021	Q3	FM__	FM__medicine_shortage_specify	Cotrim	7a27e66e-50af-4a35-a9bc-665117aa8a59
OU	LN	Hôpital Notre-Dame de Petit-Goâve	2021	Q3	FM__	FM__medicine_shortage_specify	non	5325e8c2-41c4-4f86-907a-6d9be90d268c
OU	PP	Centre Lakay de Delmas 19	2021	Q3	FM__	FM__medicine_shortage_specify	Cotrim, fer	73ef7d36-f254-4885-af32-afdda395c204
AR	DS	Hôpital Claire Heureuse de Marchand Dessalines	2021	Q3	FM__	FM__medicine_shortage_specify	librifyan depi 2 ane.	be9063a3-df20-46e9-9c56-332e3cf32929
OU	PP	Centre Jeunes Plaine du Cul-de-Sac	2021	Q3	FM__	FM__medicine_shortage_specify	pas de rupture de stock	8f5248ba-135f-4159-beda-4c57c7587f00
OU	PP	Centre Lakay de Pétion-Ville	2021	Q3	FM__	FM__medicine_shortage_specify	Cotrim, MTV, Fer, medicaments pour la prise en charge des infections opportunistes	bf654cec-9238-430a-bbdf-bf1c63674103
OU	PP	Klinik Solidarite	2021	Q3	FM__	FM__medicine_shortage_specify	INH, B6, Cotrim	3cc57564-d5d4-445a-b3e1-7da65ca233df
ND	SR	CBP Saint-Raphael	2021	Q3	FM__	FM__medicine_shortage_specify	Fer, multivitamine...	8942320e-17d6-4462-9843-21561a57cea3
AR	SM	Centre Lakay de Saint-Marc	2021	Q3	FM__	FM__medicine_shortage_specify	lubrifiant. OI, infections opportunistes.	6b76e768-d8db-4f10-b360-986deba841c4
AR	GV	Centre Lakay des Gonaives	2021	Q3	FM__	FM__medicine_shortage_specify	librifyan	596606fb-9522-49e0-918a-b6eeadefe1bc
OU	PP	Institut des Maladies Infectieuses et Santé de la Reproduction	2021	Q3	FM__	FM__medicine_shortage_specify	Cotrim	623b29fe-5d1c-42ff-9ae5-a56cfcbb364a
AR	SM	Hôpital Dumarsais Estimé	2021	Q3	FM__	FM__medicine_shortage_specify	aucun	3a18c2c9-3a52-4695-94a4-a46146c59a63
ND	CH	SEROvie-Clinique J. Benjamin	2021	Q3	FM__	FM__medicine_shortage_specify	Librifyan, Self testing	80403b74-caf6-434c-addd-ecebba0fd5c1
ND	AN	Clinique Médico-Chirurgical de Dugue	2021	Q3	FM__	FM__medicine_shortage_specify	vitamin, Fer, amox...	8ea7fb84-e4b2-4056-affe-dc591b0aa9e6
OU	PP	Clinique Communautaire de Delmas 75	2021	Q3	FM__	FM__medicine_shortage_specify	Fer, Cotrim	f6abae6b-7ff1-436f-bdb8-eb83fefa532f
OU	PP	SEROvie-Clinique J.C Menard	2021	Q3	FM__	FM__medicine_shortage_specify	Cotrim	0b3af0ee-ac85-4d14-b285-9100dd2353a2
ND	LL	Hôpital Saint-Jean de Limbé	2021	Q3	FM__	FM__medicine_shortage_specify	Non	1533e902-c694-472f-87f3-f09717ae58f5
OU	PP	Hôpital Bernard Mevs	2021	Q3	FM__	FM__medicine_shortage_specify	pas de rupture de stock	458e1aaa-e70c-4a4d-a20a-b1007b34eb1d
AR	GM	Hôpital Alma-Mater	2021	Q3	FM__	FM__medicine_shortage_specify	Yo pa bay prep Nou pa fè planning	a296c891-770b-430a-8812-a4a273b32322
OU	PP	Centre de Santé Petite Place Cazeau	2021	Q3	FM__	FM__medicine_shortage_specify	pas de rupture de stock	b09f2fc2-ca5a-4537-a33d-aa4a4f7bad48
ND	CH	Hôpital Universitaire Justinien	2021	Q3	FM__	FM__medicine_shortage_specify	INH pou prevansyon, cotrimoxazol	378cb15c-3eba-4030-9a95-189367933a8d
AR	GV	Hôpital La Providence de Gonaïves	2021	Q3	FM__	FM__medicine_shortage_specify	yo pa konngen kapot pou fi. gen anpil antibyotik ki pa genyen tankou acyclovir , cotrim pou timoun, fluconazole , paracetamol, ibuprophen, amox azythromycine...	45a85aed-870d-49c9-99b0-f9e5bb950d9c
ND	AN	Hôpital Sacré-Coeur de Milot	2021	Q3	FM__	FM__medicine_shortage_specify	Tès VIH	94ed8630-06fb-4991-b2cc-07c4fe9cfb3b
OU	PP	Hôpital de l'Université d'Etat d'Haiti	2021	Q3	FM__	FM__medicine_shortage_specify	Intrant de laboratoire, stomatolyser	2fb307e9-647d-4269-8ba9-1e28d9770e7e
OU	PP	Centre Hospitalier Eliazar Germain	2021	Q3	FM__	FM__medicine_shortage_specify	MTV , ARV pediatrique( 3TC, ABC)	7e5cf097-82cc-4013-8c59-d3e1c36597f6
AR	DS	Centre Médical Charles Colimon	2021	Q3	FM__	FM__medicine_shortage_specify	...	2565aa66-84dd-4a04-8582-c09a0b4367cc
AR	SM	SSPE de Saint-Marc	2021	Q3	FM__	FM__medicine_shortage_specify	lubrifiants	ff98f67c-77cb-4bb9-9572-1c8c33926178
OU	PP	ICC Grace Children's Hospital	2021	Q3	FM__	FM__medicine_shortage_specify	Les IO, on ne donne le condom féminin	c09757c6-339e-4d1c-94a6-4f4625c22eba
OU	PP	SEROvie-Clinique J.C Menard	2021	Q3	FM__	FM__other_male_services	reference dans des cliniques urologiques	0b3af0ee-ac85-4d14-b285-9100dd2353a2
AR	GV	SEROvie-Clinique H. Bastien	2021	Q3	FM__	FM__other_male_services	prise en charge IST	597b2a13-b995-479d-8f08-a14bcf204181
ND	LL	Hôpital Saint-Jean de Limbé	2021	Q3	FM__	FM__other_male_services	Se deyo yo fè distribisyon kapòt yo paske yo se yon enstitisyon katolik yo paka bay li andann enstitisyon an.	1533e902-c694-472f-87f3-f09717ae58f5
AR	GM	Hôpital Alma-Mater	2021	Q3	FM__	FM__other_male_services	MTA Man Taking action... Pour les hommes Sensibilisation, distribution condoms, testing... taux de seropositivite 5 a 10 %	a296c891-770b-430a-8812-a4a273b32322
OU	PP	Hôpital de l'Université d'Etat d'Haiti	2021	Q3	FM__	FM__other_male_services	carte de recharge , frais de transport	2fb307e9-647d-4269-8ba9-1e28d9770e7e
OU	LN	Sanatorium de Sigueneau	2021	Q3	FM__	FM__other_miss_visit	nou rele li tou	7d9c1e57-02d5-42f0-a816-cb86217db7bb
ND	CH	HTW Clinique mobile du Cap Haitien	2021	Q3	FM__	FM__other_miss_visit	Nan ka pa yo se yo ki deplase al jwen pasyan yo.	18c5386f-f397-4800-bfc1-dfe525a806eb
AR	GV	HTW Clinique mobile des Gonaives	2021	Q3	FM__	FM__other_miss_visit	Nou ale kote yo	8e6f3f1e-7c80-43f1-8c3c-7aca5f3eebb6
AR	DS	Dispensaire Sainte-Claire d'Assise	2021	Q3	FM__	FM__other_miss_visit	pote li pou li	2dfb3d8b-2cc7-406c-91e7-b7de76565197
AR	SM	Hôpital Dumarsais Estimé	2021	Q3	FM__	FM__other_miss_visit	voye yon ajan lakay li	3a18c2c9-3a52-4695-94a4-a46146c59a63
ND	LL	Hôpital Saint-Jean de Limbé	2021	Q3	FM__	FM__other_miss_visit	Yo rele moun lan anvan dat Randevou an	1533e902-c694-472f-87f3-f09717ae58f5
OU	PP	Les Centres Gheskio	2021	Q3	FM__	FM__other_miss_visit	système de rappel deux jours avant la date de visite	042b939c-f9a3-4bbf-b2d1-32e822e72c80
OU	CB	Hôpital Foyer Saint-Camille	2021	Q3	FM__	FM__other_patient_prep	Agressions sexuelles	3d15456b-f417-4d39-8d9a-953caead123b
ND	CH	SEROvie-Clinique J. Benjamin	2021	Q3	FM__	FM__other_patient_prep	ki gen konpòtman a risk, ki elijib. Nou travay ak PS, Harsah ak kliyan TS	80403b74-caf6-434c-addd-ecebba0fd5c1
ND	CH	Hôpital Universitaire Justinien	2021	Q3	FM__	FM__other_patient_prep	kèk lòt moun aprè evalasyon risk.	378cb15c-3eba-4030-9a95-189367933a8d
OU	PP	Centre Hospitalier Eliazar Germain	2021	Q3	FM__	FM__other_patient_prep	AES	7e5cf097-82cc-4013-8c59-d3e1c36597f6
ND	CH	Clinique Médicale Bethesda de Vaudreuil	2021	Q3	FM__	FM__other_refill_criteria	Gen plizyè kritè. tou depan de eta pasyan an, aderans li...	1ef3d21c-1bb4-4e07-a8dd-128cf2a35ce6
ND	CH	Centre de Santé la Fossette	2021	Q3	FM__	FM__other_refill_criteria	desisyon dirèksyon medikal ki sipote pa CDS, apwouve pa PNLS	4b10d5e5-c7be-4e63-97c3-e815999840ba
ND	CH	HTW Clinique mobile du Cap Haitien	2021	Q3	FM__	FM__other_supervise_support	yo pa genyen. se yon pwojè yap travay sou li.	18c5386f-f397-4800-bfc1-dfe525a806eb
ND	SR	CBP Saint-Raphael	2021	Q3	FM__	FM__other_supervise_support	Caris et projet sante	8942320e-17d6-4462-9843-21561a57cea3
AR	SM	Hôpital Dumarsais Estimé	2021	Q3	FM__	FM__other_supervise_support	World vision ZL	3a18c2c9-3a52-4695-94a4-a46146c59a63
ND	CH	SEROvie-Clinique J. Benjamin	2021	Q3	FM__	FM__other_supervise_support	coordonateur de site	80403b74-caf6-434c-addd-ecebba0fd5c1
ND	AN	Clinique Médico-Chirurgical de Dugue	2021	Q3	FM__	FM__other_supervise_support	Yo pa genyen gwoup sipò	8ea7fb84-e4b2-4056-affe-dc591b0aa9e6
OU	PP	Clinique Communautaire de Delmas 75	2021	Q3	FM__	FM__other_supervise_support	FONDEPH	f6abae6b-7ff1-436f-bdb8-eb83fefa532f
OU	PP	SEROvie-Clinique J.C Menard	2021	Q3	FM__	FM__other_supervise_support	aucun	0b3af0ee-ac85-4d14-b285-9100dd2353a2
ND	LL	Hôpital Saint-Jean de Limbé	2021	Q3	FM__	FM__other_supervise_support	CARIS	1533e902-c694-472f-87f3-f09717ae58f5
OU	PP	Hôpital Bernard Mevs	2021	Q3	FM__	FM__other_supervise_support	Fondation Caris	458e1aaa-e70c-4a4d-a20a-b1007b34eb1d
ND	CH	Centre de Santé la Fossette	2021	Q3	FM__	FM__other_supervise_support	Travayè sosyal yo ki oganize	4b10d5e5-c7be-4e63-97c3-e815999840ba
OU	PP	Centre de Santé Petite Place Cazeau	2021	Q3	FM__	FM__other_supervise_support	Caris	b09f2fc2-ca5a-4537-a33d-aa4a4f7bad48
AR	GV	Centre de Santé K-Soleil	2021	Q3	FM__	FM__other_vltest_freq	nouvo anwole sou 3 mwa. chaj viral de kontwol sou 3 mwa. pasyan endetektab sou 9 a 12 mwa.	6e4f6f5c-0f25-4756-b2e5-ddf2e4c8cae5
OU	LN	Sanatorium de Sigueneau	2021	Q3	FM__	FM__other_vltest_freq	chak 1 an depi li endetektab, chak 3 mwa depi li pa bon.	7d9c1e57-02d5-42f0-a816-cb86217db7bb
OU	AR	POZ-Montrouis	2021	Q3	FM__	FM__other_vltest_freq	nouveaux enrôlés 3 mois, indetectables 11 mois, detectables 3 mois	7a27e66e-50af-4a35-a9bc-665117aa8a59
OU	LN	Hôpital Notre-Dame de Petit-Goâve	2021	Q3	FM__	FM__other_vltest_freq	detectable chaque 3 mwa endetektab chak 1 an pou nouvo apre 3 mwa	5325e8c2-41c4-4f86-907a-6d9be90d268c
OU	PP	Centre Lakay de Delmas 19	2021	Q3	FM__	FM__other_vltest_freq	3 à 6 mois pour charge virale detectable et nouveaux enrôlés,1 an pour indetectables	73ef7d36-f254-4885-af32-afdda395c204
AR	DS	Hôpital Claire Heureuse de Marchand Dessalines	2021	Q3	FM__	FM__other_vltest_freq	pasyan detektab sou 3 mwa. pasyan endetektab sou 1 an. nouvo anwole apre 3 mwa.	be9063a3-df20-46e9-9c56-332e3cf32929
OU	PP	Centre Jeunes Plaine du Cul-de-Sac	2021	Q3	FM__	FM__other_vltest_freq	Nouveaux enrôlés et detectables 3 mois indetectables 1 an	8f5248ba-135f-4159-beda-4c57c7587f00
ND	CH	HTW Clinique mobile du Cap Haitien	2021	Q3	FM__	FM__other_vltest_freq	Sou premye 3 mwa yo fèl si li endetektab chak 1 lane si li detektab chak 3 mwa, 6 mwa.	18c5386f-f397-4800-bfc1-dfe525a806eb
AR	GV	HTW Clinique mobile des Gonaives	2021	Q3	FM__	FM__other_vltest_freq	nouvo pasyan apre 3 mwa. pasyan detektab sou 3 mwa. endetektab sou 1 an	8e6f3f1e-7c80-43f1-8c3c-7aca5f3eebb6
ND	SR	CBP Saint-Raphael	2021	Q3	FM__	FM__other_vltest_freq	Chaj viral inisyal, aprè 3 mwa chaj viral inisyal sou 6 mwa chaj viral konfimasyon chaj viral woutin pou pasyan endetektab	8942320e-17d6-4462-9843-21561a57cea3
AR	SM	Centre Lakay de Saint-Marc	2021	Q3	FM__	FM__other_vltest_freq	pasyan endetektab chak 12 mwa. pasyan detektab chak 3 mwa. nouvo pasyan sou 3 mwa.	6b76e768-d8db-4f10-b360-986deba841c4
AR	GV	Centre Lakay des Gonaives	2021	Q3	FM__	FM__other_vltest_freq	nouvo pasyan ak sa ki detektab se 3 mwa. Pasyan endetektab 12 mwa	596606fb-9522-49e0-918a-b6eeadefe1bc
AR	DS	Dispensaire Sainte-Claire d'Assise	2021	Q3	FM__	FM__other_vltest_freq	nouvo anwole sou 3 mwa. pasyan endetektab chak 1 an... pasyan detektab yo gen yon komite terapetik ki evalye ka pa ka chak pasyan pou wè ki sa ka li merite.	2dfb3d8b-2cc7-406c-91e7-b7de76565197
OU	PP	Institut de Dermatologie et des Maladies Infectieuses	2021	Q3	FM__	FM__other_vltest_freq	3 mois pour les nouveaux enrôlés, chaque 3 mois pour les detectables, annuellement pour les indetectables, et immediatement pour femme enceinte a haut risque	6eed9565-7e80-4b2c-81d3-595f4d94cc5b
OU	PP	Institut des Maladies Infectieuses et Santé de la Reproduction	2021	Q3	FM__	FM__other_vltest_freq	3 mois après le début du traitement	623b29fe-5d1c-42ff-9ae5-a56cfcbb364a
AR	SM	Hôpital Dumarsais Estimé	2021	Q3	FM__	FM__other_vltest_freq	pasyan detektab chak 3 mwa. pasyan endetektab chak 1 an. nouvo anwole sou 3 mwa.	3a18c2c9-3a52-4695-94a4-a46146c59a63
ND	CH	SEROvie-Clinique J. Benjamin	2021	Q3	FM__	FM__other_vltest_freq	Chak 3 mwa nouvèlman enwole, detektab 3 mwa aprè, endetektab aprè 1 lane.	80403b74-caf6-434c-addd-ecebba0fd5c1
ND	AN	Clinique Médico-Chirurgical de Dugue	2021	Q3	FM__	FM__other_vltest_freq	Chak 3 mwa	8ea7fb84-e4b2-4056-affe-dc591b0aa9e6
OU	PP	Clinique Communautaire de Delmas 75	2021	Q3	FM__	FM__other_vltest_freq	Patients en debut de traitement 1mois, femmes enceintes 6 mois , indetectables 1 an	f6abae6b-7ff1-436f-bdb8-eb83fefa532f
OU	PP	SEROvie-Clinique J.C Menard	2021	Q3	FM__	FM__other_vltest_freq	Chaque 1 an pour les patients indetectables, chaque 3 mois pour les patients detectables , immediatement pour les patients dont l' etat de santé deteriorent	0b3af0ee-ac85-4d14-b285-9100dd2353a2
ND	CH	Clinique Médicale Bethesda de Vaudreuil	2021	Q3	FM__	FM__other_vltest_freq	Depandaman pasyan. yon fwa pa an pou pasyan endetektak, aderan, klinikman stab. Chak 3 mwa pasyan detektab, pou fanm ansent inisyal, menm jou lap anwole a yo fè chaj viral pou li. moun kap teste ki endetermine 2 fwa...	1ef3d21c-1bb4-4e07-a8dd-128cf2a35ce6
AR	GV	SEROvie-Clinique H. Bastien	2021	Q3	FM__	FM__other_vltest_freq	3 mwa pou moun ki detektab. 1 an pou moun ki endetektab.	597b2a13-b995-479d-8f08-a14bcf204181
ND	LL	Hôpital Saint-Jean de Limbé	2021	Q3	FM__	FM__other_vltest_freq	Si li endetèktab chak ane, si moun nan gen pwoblèm chak 3 mwa.	1533e902-c694-472f-87f3-f09717ae58f5
ND	CH	Centre de Santé la Fossette	2021	Q3	FM__	FM__other_vltest_freq	inisyal 3 mwa si li endetektab 12 mwa, si li detektab 3 a 6mwa	4b10d5e5-c7be-4e63-97c3-e815999840ba
AR	GM	Hôpital Alma-Mater	2021	Q3	FM__	FM__other_vltest_freq	3 mwa pou pasyan detektab 9 a 12 mwa pou moun ki endetektab	a296c891-770b-430a-8812-a4a273b32322
ND	CH	Hôpital Universitaire Justinien	2021	Q3	FM__	FM__other_vltest_freq	Aprè 3 mwa. lopital la gen yon espas pou fè egzamen chaj Viral	378cb15c-3eba-4030-9a95-189367933a8d
AR	GV	Hôpital La Providence de Gonaïves	2021	Q3	FM__	FM__other_vltest_freq	si pasyan detektab se chak 3 a 6 mwa. sil endetektab 1 an.	45a85aed-870d-49c9-99b0-f9e5bb950d9c
OU	PP	Hôpital de l'Université d'Etat d'Haiti	2021	Q3	FM__	FM__other_vltest_freq	apres 3 mois	2fb307e9-647d-4269-8ba9-1e28d9770e7e
OU	LN	Sanatorium de Sigueneau	2021	Q3	FM__	FM__other_when_cd4	li konn 15 jou konn mwa oubyen 2 mwa	7d9c1e57-02d5-42f0-a816-cb86217db7bb
OU	LN	Hôpital Notre-Dame de Petit-Goâve	2021	Q3	FM__	FM__other_when_cd4	mwens ke yon mwa	5325e8c2-41c4-4f86-907a-6d9be90d268c
ND	CH	Clinique Médicale Bethesda de Vaudreuil	2021	Q3	FM__	FM__other_when_cd4	2 mwa. depan de kantite tèst ke laboratwa nasyonal genyen. kounyea se Justinien yo fèl...	1ef3d21c-1bb4-4e07-a8dd-128cf2a35ce6
AR	GM	Hôpital Alma-Mater	2021	Q3	FM__	FM__other_when_cd4	15 jou	a296c891-770b-430a-8812-a4a273b32322
ND	CH	Hôpital Universitaire Justinien	2021	Q3	FM__	FM__other_when_cd4	2 a 3 semèn	378cb15c-3eba-4030-9a95-189367933a8d
OU	PP	Les Centres Gheskio	2021	Q3	FM__	FM__other_when_cd4	20 jours	042b939c-f9a3-4bbf-b2d1-32e822e72c80
OU	LN	Sanatorium de Sigueneau	2021	Q3	FM__	FM__patients_registry_specify	gen kaye arv	7d9c1e57-02d5-42f0-a816-cb86217db7bb
ND	CH	HTW Clinique mobile du Cap Haitien	2021	Q3	FM__	FM__serve_kp_specify	prizyone gwoup sib.	18c5386f-f397-4800-bfc1-dfe525a806eb
AR	GV	HTW Clinique mobile des Gonaives	2021	Q3	FM__	FM__serve_kp_specify	prisonnier	8e6f3f1e-7c80-43f1-8c3c-7aca5f3eebb6
AR	GV	Centre Lakay des Gonaives	2021	Q3	FM__	FM__serve_kp_specify	kliyan PS	596606fb-9522-49e0-918a-b6eeadefe1bc
ND	CH	Clinique Médicale Bethesda de Vaudreuil	2021	Q3	FM__	FM__serve_kp_specify	nou pa gen sévis espesyal li enkli nan sèvis yo bay yo,e yo idantifye yo.	1ef3d21c-1bb4-4e07-a8dd-128cf2a35ce6
ND	LL	Hôpital Saint-Jean de Limbé	2021	Q3	FM__	FM__serve_kp_specify	nou pa fè li andann enstitisyon an men nou ale nan bòdèl yo, kote nap jwen yo.	1533e902-c694-472f-87f3-f09717ae58f5
ND	CH	Centre de Santé la Fossette	2021	Q3	FM__	FM__serve_kp_specify	Nou bay tout moun swen men nou pa gen sèvis espesyal.	4b10d5e5-c7be-4e63-97c3-e815999840ba
ND	AN	Hôpital Sacré-Coeur de Milot	2021	Q3	FM__	FM__serve_kp_specify	Yo gen sevis pou tout moun men pa gen yon sevis espesyal pou PC	94ed8630-06fb-4991-b2cc-07c4fe9cfb3b
AR	DS	Centre Médical Charles Colimon	2021	Q3	FM__	FM__serve_kp_specify	jènn	2565aa66-84dd-4a04-8582-c09a0b4367cc
AR	GV	Centre de Santé K-Soleil	2021	Q3	FM__	FM__weekend_close	00:00.0	6e4f6f5c-0f25-4756-b2e5-ddf2e4c8cae5
OU	LN	Sanatorium de Sigueneau	2021	Q3	FM__	FM__weekend_close	00:00.0	7d9c1e57-02d5-42f0-a816-cb86217db7bb
OU	AR	POZ-Montrouis	2021	Q3	FM__	FM__weekend_close	00:00.0	7a27e66e-50af-4a35-a9bc-665117aa8a59
OU	LN	Hôpital Notre-Dame de Petit-Goâve	2021	Q3	FM__	FM__weekend_close	00:00.0	5325e8c2-41c4-4f86-907a-6d9be90d268c
OU	PP	Centre Lakay de Delmas 19	2021	Q3	FM__	FM__weekend_close	00:00.0	73ef7d36-f254-4885-af32-afdda395c204
AR	DS	Hôpital Claire Heureuse de Marchand Dessalines	2021	Q3	FM__	FM__weekend_close	59:00.0	be9063a3-df20-46e9-9c56-332e3cf32929
OU	PP	Centre Jeunes Plaine du Cul-de-Sac	2021	Q3	FM__	FM__weekend_close	00:00.0	8f5248ba-135f-4159-beda-4c57c7587f00
ND	CH	HTW Clinique mobile du Cap Haitien	2021	Q3	FM__	FM__weekend_close	00:00.0	18c5386f-f397-4800-bfc1-dfe525a806eb
AR	GV	HTW Clinique mobile des Gonaives	2021	Q3	FM__	FM__weekend_close	00:00.0	8e6f3f1e-7c80-43f1-8c3c-7aca5f3eebb6
OU	PP	Centre Lakay de Pétion-Ville	2021	Q3	FM__	FM__weekend_close	00:00.0	bf654cec-9238-430a-bbdf-bf1c63674103
OU	PP	Klinik Solidarite	2021	Q3	FM__	FM__weekend_close	00:00.0	3cc57564-d5d4-445a-b3e1-7da65ca233df
ND	SR	CBP Saint-Raphael	2021	Q3	FM__	FM__weekend_close	00:00.0	8942320e-17d6-4462-9843-21561a57cea3
AR	SM	Centre Lakay de Saint-Marc	2021	Q3	FM__	FM__weekend_close	00:00.0	6b76e768-d8db-4f10-b360-986deba841c4
AR	GV	Centre Lakay des Gonaives	2021	Q3	FM__	FM__weekend_close	00:00.0	596606fb-9522-49e0-918a-b6eeadefe1bc
AR	DS	Dispensaire Sainte-Claire d'Assise	2021	Q3	FM__	FM__weekend_close	00:00.0	2dfb3d8b-2cc7-406c-91e7-b7de76565197
OU	PP	Institut de Dermatologie et des Maladies Infectieuses	2021	Q3	FM__	FM__weekend_close	00:00.0	6eed9565-7e80-4b2c-81d3-595f4d94cc5b
OU	PP	Institut des Maladies Infectieuses et Santé de la Reproduction	2021	Q3	FM__	FM__weekend_close	00:00.0	623b29fe-5d1c-42ff-9ae5-a56cfcbb364a
OU	CB	Hôpital Foyer Saint-Camille	2021	Q3	FM__	FM__weekend_close	00:00.0	3d15456b-f417-4d39-8d9a-953caead123b
AR	SM	Hôpital Dumarsais Estimé	2021	Q3	FM__	FM__weekend_close	00:00.0	3a18c2c9-3a52-4695-94a4-a46146c59a63
ND	CH	SEROvie-Clinique J. Benjamin	2021	Q3	FM__	FM__weekend_close	00:00.0	80403b74-caf6-434c-addd-ecebba0fd5c1
ND	AN	Clinique Médico-Chirurgical de Dugue	2021	Q3	FM__	FM__weekend_close	00:00.0	8ea7fb84-e4b2-4056-affe-dc591b0aa9e6
OU	PP	Clinique Communautaire de Delmas 75	2021	Q3	FM__	FM__weekend_close	00:00.0	f6abae6b-7ff1-436f-bdb8-eb83fefa532f
OU	PP	SEROvie-Clinique J.C Menard	2021	Q3	FM__	FM__weekend_close	00:00.0	0b3af0ee-ac85-4d14-b285-9100dd2353a2
ND	CH	Clinique Médicale Bethesda de Vaudreuil	2021	Q3	FM__	FM__weekend_close	00:00.0	1ef3d21c-1bb4-4e07-a8dd-128cf2a35ce6
AR	GV	SEROvie-Clinique H. Bastien	2021	Q3	FM__	FM__weekend_close	00:00.0	597b2a13-b995-479d-8f08-a14bcf204181
ND	LL	Hôpital Saint-Jean de Limbé	2021	Q3	FM__	FM__weekend_close	00:00.0	1533e902-c694-472f-87f3-f09717ae58f5
OU	PP	Hôpital Bernard Mevs	2021	Q3	FM__	FM__weekend_close	00:00.0	458e1aaa-e70c-4a4d-a20a-b1007b34eb1d
ND	CH	Centre de Santé la Fossette	2021	Q3	FM__	FM__weekend_close	00:00.0	4b10d5e5-c7be-4e63-97c3-e815999840ba
AR	GM	Hôpital Alma-Mater	2021	Q3	FM__	FM__weekend_close	00:00.0	a296c891-770b-430a-8812-a4a273b32322
OU	PP	Centre de Santé Petite Place Cazeau	2021	Q3	FM__	FM__weekend_close	00:00.0	b09f2fc2-ca5a-4537-a33d-aa4a4f7bad48
ND	CH	Hôpital Universitaire Justinien	2021	Q3	FM__	FM__weekend_close	00:00.0	378cb15c-3eba-4030-9a95-189367933a8d
AR	GV	Hôpital La Providence de Gonaïves	2021	Q3	FM__	FM__weekend_close	00:00.0	45a85aed-870d-49c9-99b0-f9e5bb950d9c
ND	AN	Hôpital Sacré-Coeur de Milot	2021	Q3	FM__	FM__weekend_close	00:00.0	94ed8630-06fb-4991-b2cc-07c4fe9cfb3b
OU	PP	Les Centres Gheskio	2021	Q3	FM__	FM__weekend_close	00:00.0	042b939c-f9a3-4bbf-b2d1-32e822e72c80
OU	PP	Hôpital de l'Université d'Etat d'Haiti	2021	Q3	FM__	FM__weekend_close	00:00.0	2fb307e9-647d-4269-8ba9-1e28d9770e7e
OU	PP	Centre Hospitalier Eliazar Germain	2021	Q3	FM__	FM__weekend_close	00:00.0	7e5cf097-82cc-4013-8c59-d3e1c36597f6
AR	GV	Centre de Santé K-Soleil	2021	Q3	FM__	FM__weekend_open	00:00.0	6e4f6f5c-0f25-4756-b2e5-ddf2e4c8cae5
OU	LN	Sanatorium de Sigueneau	2021	Q3	FM__	FM__weekend_open	00:00.0	7d9c1e57-02d5-42f0-a816-cb86217db7bb
OU	AR	POZ-Montrouis	2021	Q3	FM__	FM__weekend_open	00:00.0	7a27e66e-50af-4a35-a9bc-665117aa8a59
OU	LN	Hôpital Notre-Dame de Petit-Goâve	2021	Q3	FM__	FM__weekend_open	00:00.0	5325e8c2-41c4-4f86-907a-6d9be90d268c
OU	PP	Centre Lakay de Delmas 19	2021	Q3	FM__	FM__weekend_open	00:00.0	73ef7d36-f254-4885-af32-afdda395c204
AR	DS	Hôpital Claire Heureuse de Marchand Dessalines	2021	Q3	FM__	FM__weekend_open	00:00.0	be9063a3-df20-46e9-9c56-332e3cf32929
OU	PP	Centre Jeunes Plaine du Cul-de-Sac	2021	Q3	FM__	FM__weekend_open	00:00.0	8f5248ba-135f-4159-beda-4c57c7587f00
ND	CH	HTW Clinique mobile du Cap Haitien	2021	Q3	FM__	FM__weekend_open	00:00.0	18c5386f-f397-4800-bfc1-dfe525a806eb
AR	GV	HTW Clinique mobile des Gonaives	2021	Q3	FM__	FM__weekend_open	00:00.0	8e6f3f1e-7c80-43f1-8c3c-7aca5f3eebb6
OU	PP	Centre Lakay de Pétion-Ville	2021	Q3	FM__	FM__weekend_open	00:00.0	bf654cec-9238-430a-bbdf-bf1c63674103
OU	PP	Klinik Solidarite	2021	Q3	FM__	FM__weekend_open	00:00.0	3cc57564-d5d4-445a-b3e1-7da65ca233df
ND	SR	CBP Saint-Raphael	2021	Q3	FM__	FM__weekend_open	00:00.0	8942320e-17d6-4462-9843-21561a57cea3
AR	SM	Centre Lakay de Saint-Marc	2021	Q3	FM__	FM__weekend_open	00:00.0	6b76e768-d8db-4f10-b360-986deba841c4
AR	GV	Centre Lakay des Gonaives	2021	Q3	FM__	FM__weekend_open	00:00.0	596606fb-9522-49e0-918a-b6eeadefe1bc
AR	DS	Dispensaire Sainte-Claire d'Assise	2021	Q3	FM__	FM__weekend_open	00:00.0	2dfb3d8b-2cc7-406c-91e7-b7de76565197
OU	PP	Institut de Dermatologie et des Maladies Infectieuses	2021	Q3	FM__	FM__weekend_open	00:00.0	6eed9565-7e80-4b2c-81d3-595f4d94cc5b
OU	PP	Institut des Maladies Infectieuses et Santé de la Reproduction	2021	Q3	FM__	FM__weekend_open	00:00.0	623b29fe-5d1c-42ff-9ae5-a56cfcbb364a
OU	CB	Hôpital Foyer Saint-Camille	2021	Q3	FM__	FM__weekend_open	00:00.0	3d15456b-f417-4d39-8d9a-953caead123b
AR	SM	Hôpital Dumarsais Estimé	2021	Q3	FM__	FM__weekend_open	00:00.0	3a18c2c9-3a52-4695-94a4-a46146c59a63
ND	CH	SEROvie-Clinique J. Benjamin	2021	Q3	FM__	FM__weekend_open	00:00.0	80403b74-caf6-434c-addd-ecebba0fd5c1
ND	AN	Clinique Médico-Chirurgical de Dugue	2021	Q3	FM__	FM__weekend_open	00:00.0	8ea7fb84-e4b2-4056-affe-dc591b0aa9e6
OU	PP	Clinique Communautaire de Delmas 75	2021	Q3	FM__	FM__weekend_open	00:00.0	f6abae6b-7ff1-436f-bdb8-eb83fefa532f
OU	PP	SEROvie-Clinique J.C Menard	2021	Q3	FM__	FM__weekend_open	00:00.0	0b3af0ee-ac85-4d14-b285-9100dd2353a2
ND	CH	Clinique Médicale Bethesda de Vaudreuil	2021	Q3	FM__	FM__weekend_open	00:00.0	1ef3d21c-1bb4-4e07-a8dd-128cf2a35ce6
AR	GV	SEROvie-Clinique H. Bastien	2021	Q3	FM__	FM__weekend_open	00:00.0	597b2a13-b995-479d-8f08-a14bcf204181
ND	LL	Hôpital Saint-Jean de Limbé	2021	Q3	FM__	FM__weekend_open	00:00.0	1533e902-c694-472f-87f3-f09717ae58f5
OU	PP	Hôpital Bernard Mevs	2021	Q3	FM__	FM__weekend_open	00:00.0	458e1aaa-e70c-4a4d-a20a-b1007b34eb1d
ND	CH	Centre de Santé la Fossette	2021	Q3	FM__	FM__weekend_open	00:00.0	4b10d5e5-c7be-4e63-97c3-e815999840ba
AR	GM	Hôpital Alma-Mater	2021	Q3	FM__	FM__weekend_open	00:00.0	a296c891-770b-430a-8812-a4a273b32322
OU	PP	Centre de Santé Petite Place Cazeau	2021	Q3	FM__	FM__weekend_open	00:00.0	b09f2fc2-ca5a-4537-a33d-aa4a4f7bad48
ND	CH	Hôpital Universitaire Justinien	2021	Q3	FM__	FM__weekend_open	00:00.0	378cb15c-3eba-4030-9a95-189367933a8d
AR	GV	Hôpital La Providence de Gonaïves	2021	Q3	FM__	FM__weekend_open	00:00.0	45a85aed-870d-49c9-99b0-f9e5bb950d9c
ND	AN	Hôpital Sacré-Coeur de Milot	2021	Q3	FM__	FM__weekend_open	00:00.0	94ed8630-06fb-4991-b2cc-07c4fe9cfb3b
OU	PP	Les Centres Gheskio	2021	Q3	FM__	FM__weekend_open	00:00.0	042b939c-f9a3-4bbf-b2d1-32e822e72c80
OU	PP	Hôpital de l'Université d'Etat d'Haiti	2021	Q3	FM__	FM__weekend_open	00:00.0	2fb307e9-647d-4269-8ba9-1e28d9770e7e
OU	PP	Centre Hospitalier Eliazar Germain	2021	Q3	FM__	FM__weekend_open	00:00.0	7e5cf097-82cc-4013-8c59-d3e1c36597f6
OU	PP	SEROvie-Clinique J.C Menard	2021	Q3	FM__	FM__youth_services_specify	Club de jeunes	0b3af0ee-ac85-4d14-b285-9100dd2353a2
ND	LL	Hôpital Saint-Jean de Limbé	2021	Q3	FM__	FM__youth_services_specify	Yo fè tès men pa gen sèvis espesyal pou yo.	1533e902-c694-472f-87f3-f09717ae58f5
OU	LN	Hôpital Notre-Dame de Petit-Goâve	2021	Q3	FM__	FM__youthoutreach_places_specify	nan kominote yo	5325e8c2-41c4-4f86-907a-6d9be90d268c
OU	PP	Centre Jeunes Plaine du Cul-de-Sac	2021	Q3	FM__	FM__youthoutreach_places_specify	sant sante	8f5248ba-135f-4159-beda-4c57c7587f00
AR	GV	HTW Clinique mobile des Gonaives	2021	Q3	FM__	FM__youthoutreach_places_specify	.	8e6f3f1e-7c80-43f1-8c3c-7aca5f3eebb6
AR	GV	Centre Lakay des Gonaives	2021	Q3	FM__	FM__youthoutreach_places_specify	okenn	596606fb-9522-49e0-918a-b6eeadefe1bc
OU	PP	Institut de Dermatologie et des Maladies Infectieuses	2021	Q3	FM__	FM__youthoutreach_places_specify	institution sanitaire	6eed9565-7e80-4b2c-81d3-595f4d94cc5b
ND	CH	SEROvie-Clinique J. Benjamin	2021	Q3	FM__	FM__youthoutreach_places_specify	Pwen cho, Bòdèl	80403b74-caf6-434c-addd-ecebba0fd5c1
ND	CH	Clinique Médicale Bethesda de Vaudreuil	2021	Q3	FM__	FM__youthoutreach_places_specify	Andann klinik lan.	1ef3d21c-1bb4-4e07-a8dd-128cf2a35ce6
ND	LL	Hôpital Saint-Jean de Limbé	2021	Q3	FM__	FM__youthoutreach_places_specify	yo pa fè	1533e902-c694-472f-87f3-f09717ae58f5
OU	PP	Hôpital Bernard Mevs	2021	Q3	FM__	FM__youthoutreach_places_specify	institution de santé	458e1aaa-e70c-4a4d-a20a-b1007b34eb1d
ND	CH	Centre de Santé la Fossette	2021	Q3	FM__	FM__youthoutreach_places_specify	Gen lontan nou pa fè sa sitou akòz kowona	4b10d5e5-c7be-4e63-97c3-e815999840ba
AR	GM	Hôpital Alma-Mater	2021	Q3	FM__	FM__youthoutreach_places_specify	.	a296c891-770b-430a-8812-a4a273b32322
ND	CH	Hôpital Universitaire Justinien	2021	Q3	FM__	FM__youthoutreach_places_specify	Kote ajan de teren yo ye. yo gen 17 ajan.	378cb15c-3eba-4030-9a95-189367933a8d
AR	GV	Hôpital La Providence de Gonaïves	2021	Q3	FM__	FM__youthoutreach_places_specify	non applicable	45a85aed-870d-49c9-99b0-f9e5bb950d9c
OU	PP	Centre Hospitalier Eliazar Germain	2021	Q3	FM__	FM__youthoutreach_places_specify	A l' Institution de santé	7e5cf097-82cc-4013-8c59-d3e1c36597f6
OU	PP	Hôpital Universitaire la Paix	2021	Q3	FM__	FM__youthoutreach_places_specify	uniquement au niveau de l'institution	aedfbfc9-ecad-4def-88f3-9c20966832e1
AR	SM	SSPE de Saint-Marc	2021	Q3	FM__	FM__youthoutreach_places_specify	au sein de la clinique	ff98f67c-77cb-4bb9-9572-1c8c33926178
ND	CH	Hôpital Fort Saint-Michel	2021	Q3	FM__	FM__youthoutreach_places_specify	Ajan teren ki fè pòt a pòt	fd6d19a1-7437-443f-98d5-e167a0b66cb7
AR	GV	Centre de Santé K-Soleil	2021	Q3	OS__	OS__observe_date	2021-06-24T13:17:00.000000Z	a230bf8e-97c5-4468-9542-da631ece4ab7
OU	LN	Sanatorium de Sigueneau	2021	Q3	OS__	OS__observe_date	2021-06-23T17:24:00.000000Z	14d40bbb-3036-46a0-899f-a0b4ff389513
OU	AR	POZ-Montrouis	2021	Q3	OS__	OS__observe_date	2021-06-22T15:08:00.000000Z	e32f456e-5aa0-4878-9989-ebf7080d2439
OU	LN	Hôpital Notre-Dame de Petit-Goâve	2021	Q3	OS__	OS__observe_date	2021-06-21T15:03:00.000000Z	da03b151-d616-4511-a3c5-6ad57881abdf
OU	PP	Centre Lakay de Delmas 19	2021	Q3	OS__	OS__observe_date	2021-06-21T15:13:00.000000Z	40c3c465-2402-424e-b2f1-2f446f82ec8b
OU	PP	Centre Jeunes Plaine du Cul-de-Sac	2021	Q3	OS__	OS__observe_date	2021-06-17T15:13:00.000000Z	fd1f020b-7715-449e-a954-0bfd41fe4185
OU	PP	Klinik Solidarite	2021	Q3	OS__	OS__observe_date	2021-06-17T14:50:00.000000Z	019c9455-3fab-46fc-a63d-2d00624cd517
AR	DS	Hôpital Claire Heureuse de Marchand Dessalines	2021	Q3	OS__	OS__observe_date	2021-06-16T14:22:00.000000Z	57c9f740-cf58-40e2-ae57-9fe28b605028
ND	CH	HTW Clinique mobile du Cap Haitien	2021	Q3	OS__	OS__observe_date	2021-06-15T15:55:00.000000Z	ecbe5870-3db6-480f-8e7b-d8003ee68870
AR	GV	HTW Clinique mobile des Gonaives	2021	Q3	OS__	OS__observe_date	2021-06-15T13:33:00.000000Z	8d6b29ec-1771-4e29-9721-d81f67978eeb
OU	PP	Centre Lakay de Pétion-Ville	2021	Q3	OS__	OS__observe_date	2021-06-14T18:00:00.000000Z	ce0007a1-51e1-46cf-8e6a-7f3f17cd6c75
ND	SR	CBP Saint-Raphael	2021	Q3	OS__	OS__observe_date	2021-06-14T16:00:00.000000Z	967bdf99-a01d-4726-9d8e-1fed02b808e1
AR	SM	Centre Lakay de Saint-Marc	2021	Q3	OS__	OS__observe_date	2021-06-14T14:18:00.000000Z	9632214b-7886-4653-94c5-1093552311da
AR	GV	Centre Lakay des Gonaives	2021	Q3	OS__	OS__observe_date	2021-06-11T13:51:00.000000Z	533fd726-d2f3-44e2-afa7-8b27816513b7
OU	PP	Institut de Dermatologie et des Maladies Infectieuses	2021	Q3	OS__	OS__observe_date	2021-06-11T14:48:00.000000Z	ab1050a6-46d7-49f6-abb8-5ce06f2a38f7
AR	DS	Dispensaire Sainte-Claire d'Assise	2021	Q3	OS__	OS__observe_date	2021-06-09T15:16:00.000000Z	a9b912a8-6925-4f40-91a3-869226a79c85
ND	CH	SEROvie-Clinique J. Benjamin	2021	Q3	OS__	OS__observe_date	2021-06-09T14:07:00.000000Z	4193abdd-4181-4216-a83d-752bc1ec2980
OU	PP	Institut des Maladies Infectieuses et Santé de la Reproduction	2021	Q3	OS__	OS__observe_date	2021-06-10T14:23:00.000000Z	69166125-e9fc-45f6-a462-30aa21a2ab80
OU	CB	Hôpital Foyer Saint-Camille	2021	Q3	OS__	OS__observe_date	2021-06-09T14:37:00.000000Z	b9e33c8d-5152-4a25-a785-988f24ce9fa8
ND	AN	Clinique Médico-Chirurgical de Dugue	2021	Q3	OS__	OS__observe_date	2021-06-08T15:10:00.000000Z	630f4756-207d-4994-bc0f-c169de999a3a
OU	PP	Clinique Communautaire de Delmas 75	2021	Q3	OS__	OS__observe_date	2021-06-08T14:09:00.000000Z	5ad41170-0cd1-413f-a6ea-9b4355bfec15
AR	SM	Hôpital Dumarsais Estimé	2021	Q3	OS__	OS__observe_date	2021-06-07T16:55:00.000000Z	8adb10f0-04a6-4055-8215-22a6c40499cc
OU	PP	SEROvie-Clinique J.C Menard	2021	Q3	OS__	OS__observe_date	2021-06-07T17:10:00.000000Z	05d293d5-a1d3-4584-ab3a-5d8ea3bea912
ND	CH	Clinique Médicale Bethesda de Vaudreuil	2021	Q3	OS__	OS__observe_date	2021-06-07T16:02:00.000000Z	d2f44336-8136-4b22-98c0-5a3850c7e4e7
ND	LL	Hôpital Saint-Jean de Limbé	2021	Q3	OS__	OS__observe_date	2021-05-25T14:38:00.000000Z	02c96b9d-0287-41cb-a3d5-a2a2000975bc
OU	PP	Hôpital Bernard Mevs	2021	Q3	OS__	OS__observe_date	2021-05-24T14:22:00.000000Z	ac296bad-7bc6-44f5-b7ea-84251cda128a
AR	GV	SEROvie-Clinique H. Bastien	2021	Q3	OS__	OS__observe_date	2021-05-24T14:04:00.000000Z	6a98785a-2d5d-41ec-a18b-21a12de22a5b
ND	CH	Centre de Santé la Fossette	2021	Q3	OS__	OS__observe_date	2021-05-21T14:55:00.000000Z	63eeb801-0a5b-4433-a956-e8a1264034ad
AR	GM	Hôpital Alma-Mater	2021	Q3	OS__	OS__observe_date	2021-05-20T15:23:00.000000Z	26c68c16-ad11-436c-9a36-e4db9ffbb7e1
OU	PP	Centre de Santé Petite Place Cazeau	2021	Q3	OS__	OS__observe_date	2021-05-20T14:44:00.000000Z	fa51daf8-1dcf-461c-8129-e3d63881db50
ND	CH	Hôpital Universitaire Justinien	2021	Q3	OS__	OS__observe_date	2021-05-19T16:23:00.000000Z	9ac4c18c-f2f3-4684-a818-0a7e1fd8fe1a
OU	PP	Les Centres Gheskio	2021	Q3	OS__	OS__observe_date	2021-05-17T15:23:00.000000Z	71334943-b8b3-400b-82db-8daf72e15968
ND	AN	Hôpital Sacré-Coeur de Milot	2021	Q3	OS__	OS__observe_date	2021-05-17T15:06:00.000000Z	8797592b-6904-45fb-950d-77027872b827
AR	GV	Hôpital La Providence de Gonaïves	2021	Q3	OS__	OS__observe_date	2021-05-17T13:31:00.000000Z	6530f4dc-6bb7-4ed9-8039-72b4e1d43de3
OU	PP	Hôpital de l'Université d'Etat d'Haiti	2021	Q3	OS__	OS__observe_date	2021-05-13T15:37:00.000000Z	d4865e66-1616-4c76-b284-4e046b261980
OU	PP	Centre Hospitalier Eliazar Germain	2021	Q3	OS__	OS__observe_date	2021-05-12T14:40:00.000000Z	ac96414e-6582-453e-ba2e-5cc34899f149
AR	DS	Centre Médical Charles Colimon	2021	Q3	OS__	OS__observe_date	2021-05-11T14:21:00.000000Z	db84f567-9ee9-4485-824a-709bd4d5084d
AR	SM	SSPE de Saint-Marc	2021	Q3	OS__	OS__observe_date	2021-04-14T15:36:00.000000Z	9880ff83-2e88-4385-b0fe-cc36aef7c6bf
OU	PP	Hôpital Universitaire la Paix	2021	Q3	OS__	OS__observe_date	2021-04-14T14:20:00.000000Z	45662a43-7dda-4656-aef7-57e2868b71a9
OU	PP	ICC Grace Children's Hospital	2021	Q3	OS__	OS__observe_date	2021-04-14T14:27:00.000000Z	e645399f-9154-4582-9dc7-9fd6f725c2fa
ND	CH	Hôpital Fort Saint-Michel	2021	Q3	OS__	OS__observe_date	2021-04-13T14:43:00.000000Z	e0bd04d1-dfed-4f62-8a48-89284a77e9ee
OU	PP	Centre Lakay de Delmas 19	2021	Q3	OS__	OS__other_broken_specify	Fatra yo mal antrepoze, pa gen depo pou yo mete bagay nèf ke yo achte.	40c3c465-2402-424e-b2f1-2f446f82ec8b
ND	SR	CBP Saint-Raphael	2021	Q3	OS__	OS__other_broken_specify	Twalèt la pa aksesib e li nan move kondisyon	967bdf99-a01d-4726-9d8e-1fed02b808e1
ND	AN	Clinique Médico-Chirurgical de Dugue	2021	Q3	OS__	OS__other_broken_specify	Espas la pran anpil pousyè akoz li sou wout la ki pa fèt.	630f4756-207d-4994-bc0f-c169de999a3a
ND	CH	Clinique Médicale Bethesda de Vaudreuil	2021	Q3	OS__	OS__other_broken_specify	Twalèt la nan move kondisyon, espas la mande antretyen, zèb monte anpil kote, gen fatra atè.	d2f44336-8136-4b22-98c0-5a3850c7e4e7
ND	LL	Hôpital Saint-Jean de Limbé	2021	Q3	OS__	OS__other_broken_specify	Twalèt yo nan movez eta, pa gen ase chèz pou moun yo chita nan sal datant lan, moun chita atè, mi yo sal anpil ak pousyè yo pa pentire.	02c96b9d-0287-41cb-a3d5-a2a2000975bc
ND	CH	Centre de Santé la Fossette	2021	Q3	OS__	OS__other_broken_specify	Espas la kwense anpil apre moun yo finn fè kat yo gen difilte pou yo chita tann teknisyen laboratwa oubyen lòt sèvis espesifik. Seramik ki atè yo dekale, mi yo sal, gen pwoblèm konfidansyalite akoz jan espas la piti.	63eeb801-0a5b-4433-a956-e8a1264034ad
ND	CH	Hôpital Universitaire Justinien	2021	Q3	OS__	OS__other_broken_specify	Fatra anpil kote, pasyan yo pa gen twalèt pou yo, sa ki genyen pou anploye yo sal anpil, moun yo pa gen kote pou yo chita, yon pati nan lopital la kraze, preske pa gen dlo, plizyè batiman koule. Nan moman obsèvasyon an te gen travay amenajman ki tap fèt.	9ac4c18c-f2f3-4684-a818-0a7e1fd8fe1a
ND	AN	Hôpital Sacré-Coeur de Milot	2021	Q3	OS__	OS__other_broken_specify	twalèt la gen move sant, pa gen papye pou moun yo sèvi, gen lavabo ak kèk mèb ki kraze, gen fatra kèk kote.	8797592b-6904-45fb-950d-77027872b827
AR	SM	SSPE de Saint-Marc	2021	Q3	OS__	OS__other_broken_specify	pagen chèz pou tout malad chita, gen malad ki chita attè, twalèt yo sal.	9880ff83-2e88-4385-b0fe-cc36aef7c6bf
OU	PP	Hôpital Universitaire la Paix	2021	Q3	OS__	OS__other_broken_specify	fatra nan lakou a ak kote yap resevwa moun lan.	45662a43-7dda-4656-aef7-57e2868b71a9
ND	CH	Hôpital Fort Saint-Michel	2021	Q3	OS__	OS__other_broken_specify	twalèt yo pa pwòp, vye sant pipi pran lakou a, gen chèz ki sal moun paka chita sou yo, gen fatra nan lakou a, pa gen ase twalèt ak espas pou moun lave men yo epi pèsonèl lopital la pa vinn travay alè.	e0bd04d1-dfed-4f62-8a48-89284a77e9ee
OU	PP	Centre Hospitalier Eliazar Germain	2021	Q3	OS__	OS__other_privacy_specify	Le counseling pré et post test est réalisé dans la salle d' hospitalisation pédiatrique	ac96414e-6582-453e-ba2e-5cc34899f149
OU	AR	POZ-Montrouis	2021	Q3	PS__	PS__date_time	2021-06-30T15:06:00.000000Z	a705d6b0-f01e-4e80-9f8a-066a8ef8f34d
OU	AR	POZ-Montrouis	2021	Q3	PS__	PS__date_time	2021-06-30T14:00:00.000000Z	31b24a29-17f8-4056-8d15-806512a27300
OU	AR	POZ-Montrouis	2021	Q3	PS__	PS__date_time	2021-06-30T13:45:00.000000Z	98dacfe5-573e-479d-8646-2e1d02ca7aa6
OU	AR	POZ-Montrouis	2021	Q3	PS__	PS__date_time	2021-06-30T13:39:00.000000Z	15494639-2514-4357-8e3c-6e383bc8b227
OU	AR	POZ-Montrouis	2021	Q3	PS__	PS__date_time	2021-06-29T17:32:00.000000Z	42065752-10ff-4831-bdd3-237f193297cd
OU	AR	POZ-Montrouis	2021	Q3	PS__	PS__date_time	2021-06-29T17:21:00.000000Z	6a1a94b8-5a56-4418-9061-c0e2a982573f
OU	AR	POZ-Montrouis	2021	Q3	PS__	PS__date_time	2021-06-29T16:12:00.000000Z	73cea5ce-0027-4fdb-83d3-7ccfef83ffb5
OU	AR	POZ-Montrouis	2021	Q3	PS__	PS__date_time	2021-06-29T16:05:00.000000Z	5a298e54-b430-47d7-b15b-c9cb7bc83f10
OU	AR	POZ-Montrouis	2021	Q3	PS__	PS__date_time	2021-06-29T15:43:00.000000Z	a5c2fee5-daf9-4d8d-8b6b-ebdf28c9226e
AR	GV	SEROvie-Clinique H. Bastien	2021	Q3	PS__	PS__date_time	2021-06-24T16:21:00.000000Z	b7fa70cb-8a14-4c5b-8377-c977d3a8c596
AR	GV	SEROvie-Clinique H. Bastien	2021	Q3	PS__	PS__date_time	2021-06-24T16:18:00.000000Z	fb637720-abbe-4b76-bec5-d09bfc511f1d
AR	GV	Centre Lakay des Gonaives	2021	Q3	PS__	PS__date_time	2021-06-24T16:13:00.000000Z	8523bed0-5288-47f7-a083-0a1cb4ab2e67
AR	GV	Centre Lakay des Gonaives	2021	Q3	PS__	PS__date_time	2021-06-24T15:38:00.000000Z	8d0bf862-55ff-4cc7-b188-80a2880a74af
AR	GV	Centre Lakay des Gonaives	2021	Q3	PS__	PS__date_time	2021-06-24T14:45:00.000000Z	e1df1401-6a83-4b18-a8f6-3b6b70cc44af
AR	GV	Centre Lakay des Gonaives	2021	Q3	PS__	PS__date_time	2021-06-24T14:39:00.000000Z	d568f532-a3fd-4f9b-a16f-68bf902d71d9
AR	GV	Centre Lakay des Gonaives	2021	Q3	PS__	PS__date_time	2021-06-24T14:33:00.000000Z	4cac7ad5-e39a-4b92-823c-02b09f4adf5f
AR	GV	Centre Lakay des Gonaives	2021	Q3	PS__	PS__date_time	2021-06-24T14:26:00.000000Z	6b76b05d-42bc-49c4-8635-7a750cc7c630
AR	GV	Centre Lakay des Gonaives	2021	Q3	PS__	PS__date_time	2021-06-24T14:20:00.000000Z	4e8ea182-0beb-4859-99a8-105bbbb48742
AR	GV	Centre Lakay des Gonaives	2021	Q3	PS__	PS__date_time	2021-06-24T14:09:00.000000Z	b1b23733-c87c-471c-8bbf-d9d91a862cb7
AR	GV	Centre Lakay des Gonaives	2021	Q3	PS__	PS__date_time	2021-06-24T14:04:00.000000Z	b2354e3f-5ac1-4f51-977a-58bd8ad2ac7c
AR	GV	Centre Lakay des Gonaives	2021	Q3	PS__	PS__date_time	2021-06-24T13:56:00.000000Z	2dc30ddf-6e92-4c17-b1eb-3d98c4174807
AR	GV	Centre Lakay des Gonaives	2021	Q3	PS__	PS__date_time	2021-06-24T13:49:00.000000Z	f3dd0727-d93d-4be0-8b77-ee063a761db6
AR	GV	Centre Lakay des Gonaives	2021	Q3	PS__	PS__date_time	2021-06-24T13:41:00.000000Z	0b554b80-7ef3-4274-b381-c573a4dab63f
AR	GV	Centre Lakay des Gonaives	2021	Q3	PS__	PS__date_time	2021-06-24T13:31:00.000000Z	65c29de9-1210-4c01-a18f-2c1ac2e4f809
AR	GV	SEROvie-Clinique H. Bastien	2021	Q3	PS__	PS__date_time	2021-06-24T16:05:00.000000Z	aacd56bf-f61d-401f-b2d6-8482e641085d
AR	DS	Centre Médical Charles Colimon	2021	Q3	PS__	PS__date_time	2021-06-24T17:00:00.000000Z	15865e4d-5d6a-4e83-ad39-728f4b1547a5
AR	DS	Centre Médical Charles Colimon	2021	Q3	PS__	PS__date_time	2021-06-24T16:49:00.000000Z	88363106-a994-46d4-a242-599a11720e7a
AR	DS	Centre Médical Charles Colimon	2021	Q3	PS__	PS__date_time	2021-06-24T16:47:00.000000Z	49e68d1d-f7ee-4dac-91a8-ca8536ea8696
AR	GV	SEROvie-Clinique H. Bastien	2021	Q3	PS__	PS__date_time	2021-06-23T18:01:00.000000Z	ca38ea3b-bb91-49d8-b731-66184f1df76b
AR	GV	SEROvie-Clinique H. Bastien	2021	Q3	PS__	PS__date_time	2021-06-23T17:18:00.000000Z	c5eb0006-3ae1-45d5-a2b6-c29fbd1622a5
OU	LN	Sanatorium de Sigueneau	2021	Q3	PS__	PS__date_time	2021-06-24T13:48:00.000000Z	f5c3f6b7-66dd-4403-ad56-45a1c8f2ea74
OU	LN	Sanatorium de Sigueneau	2021	Q3	PS__	PS__date_time	2021-06-24T13:41:00.000000Z	985d1b29-976b-44f5-89ec-d22bd164d9f9
OU	LN	Sanatorium de Sigueneau	2021	Q3	PS__	PS__date_time	2021-06-24T13:32:00.000000Z	9f4de29c-c946-40a4-b7ff-265ece15c802
OU	LN	Sanatorium de Sigueneau	2021	Q3	PS__	PS__date_time	2021-06-24T13:19:00.000000Z	fae0a9d5-7181-4600-8703-0c7a116e3a1d
OU	LN	Sanatorium de Sigueneau	2021	Q3	PS__	PS__date_time	2021-06-24T13:08:00.000000Z	6e281b3d-0238-4f60-9b5c-e85a070f8f1e
OU	LN	Sanatorium de Sigueneau	2021	Q3	PS__	PS__date_time	2021-06-24T12:40:00.000000Z	2ed198f7-6126-4782-820d-833e51e67334
OU	LN	Sanatorium de Sigueneau	2021	Q3	PS__	PS__date_time	2021-06-24T12:34:00.000000Z	0df3d736-de8c-47fe-a95b-d832175593f6
OU	LN	Sanatorium de Sigueneau	2021	Q3	PS__	PS__date_time	2021-06-24T12:25:00.000000Z	6af8e259-485e-4999-8fed-40ab9bd837f6
OU	LN	Sanatorium de Sigueneau	2021	Q3	PS__	PS__date_time	2021-06-24T12:18:00.000000Z	ecb2e559-7f92-412e-b2ee-4e4f89812d58
OU	LN	Sanatorium de Sigueneau	2021	Q3	PS__	PS__date_time	2021-06-24T12:08:00.000000Z	7b7c3b09-c11c-4624-ad0e-38deb36456b9
AR	GV	Centre de Santé K-Soleil	2021	Q3	PS__	PS__date_time	2021-06-24T14:29:00.000000Z	3847c30f-bcc0-4108-b9fe-b40ed568a7be
AR	GV	Centre de Santé K-Soleil	2021	Q3	PS__	PS__date_time	2021-06-24T14:26:00.000000Z	2a139729-0a11-46ce-8fd8-37428e9b3d77
AR	GV	Centre de Santé K-Soleil	2021	Q3	PS__	PS__date_time	2021-06-24T14:22:00.000000Z	a1933c5c-03c7-4933-9b93-791808923c3e
AR	GV	Centre de Santé K-Soleil	2021	Q3	PS__	PS__date_time	2021-06-24T14:10:00.000000Z	111f7779-01dd-4f3b-9825-a9ff29f5066a
AR	GV	Centre de Santé K-Soleil	2021	Q3	PS__	PS__date_time	2021-06-24T13:26:00.000000Z	d107c0df-4708-4c71-92c4-125ef29d6f8d
AR	GV	Centre de Santé K-Soleil	2021	Q3	PS__	PS__date_time	2021-06-24T13:21:00.000000Z	bc6898ed-1bef-4a1f-a781-67e9cac6c39b
AR	GV	Centre de Santé K-Soleil	2021	Q3	PS__	PS__date_time	2021-06-24T13:18:00.000000Z	331425e2-746e-4912-b3dd-0eb14cae31e2
AR	GV	Centre de Santé K-Soleil	2021	Q3	PS__	PS__date_time	2021-06-24T13:00:00.000000Z	c76afdb3-aac5-49b6-8911-f1cfdfd7667e
OU	PP	Centre Lakay de Delmas 19	2021	Q3	PS__	PS__date_time	2021-06-23T19:09:00.000000Z	b19dbb6a-9607-434b-a88b-2d0bf6b77c5e
AR	GV	Centre de Santé K-Soleil	2021	Q3	PS__	PS__date_time	2021-06-23T17:26:00.000000Z	1b44ad72-55f3-4ba7-96c0-9b2b6eb70fc3
OU	PP	Centre Lakay de Delmas 19	2021	Q3	PS__	PS__date_time	2021-06-23T18:24:00.000000Z	9ec7ccbc-ab2d-4891-aead-809ff25ea87d
OU	LN	Sanatorium de Sigueneau	2021	Q3	PS__	PS__date_time	2021-06-23T15:32:00.000000Z	2d2fee11-f289-4343-a841-b68cac953ce5
OU	LN	Sanatorium de Sigueneau	2021	Q3	PS__	PS__date_time	2021-06-23T15:18:00.000000Z	a365377c-d102-48f2-bbe8-d38f95c65e55
OU	LN	Sanatorium de Sigueneau	2021	Q3	PS__	PS__date_time	2021-06-23T15:00:00.000000Z	c981031c-6c9b-467e-ba6f-27dd55030cac
OU	LN	Sanatorium de Sigueneau	2021	Q3	PS__	PS__date_time	2021-06-23T14:04:00.000000Z	426b5bae-8fe0-4d7c-bdea-ee742bb85ac9
OU	LN	Sanatorium de Sigueneau	2021	Q3	PS__	PS__date_time	2021-06-23T13:42:00.000000Z	6046448e-169e-4c70-a340-19b1fd8256ca
AR	GV	Centre de Santé K-Soleil	2021	Q3	PS__	PS__date_time	2021-06-23T17:16:00.000000Z	2d0a0acf-126d-4952-9270-c5b21fa0923b
AR	GV	Centre de Santé K-Soleil	2021	Q3	PS__	PS__date_time	2021-06-23T17:14:00.000000Z	eef1e7b3-3aa6-4507-a537-e5b12431d233
AR	GV	Centre de Santé K-Soleil	2021	Q3	PS__	PS__date_time	2021-06-23T15:02:00.000000Z	59883076-fba9-466a-ad06-8da6ab4060ac
AR	GV	Centre de Santé K-Soleil	2021	Q3	PS__	PS__date_time	2021-06-23T16:30:00.000000Z	79f956be-a953-40fc-a82c-d3367c346c94
AR	GV	Centre de Santé K-Soleil	2021	Q3	PS__	PS__date_time	2021-06-23T16:25:00.000000Z	720581dc-5fe6-4fa2-9d33-2670cc189d84
AR	GV	Centre de Santé K-Soleil	2021	Q3	PS__	PS__date_time	2021-06-23T16:21:00.000000Z	21f85d63-c6dc-44c8-9fc2-cdb9559dad5d
AR	GV	Centre de Santé K-Soleil	2021	Q3	PS__	PS__date_time	2021-06-23T16:16:00.000000Z	975fa946-5099-4140-878a-190958004157
AR	GV	Centre de Santé K-Soleil	2021	Q3	PS__	PS__date_time	2021-06-23T14:55:00.000000Z	e2a68f0a-4b48-4ae2-83fd-6a1465f6e6d0
AR	GV	Centre de Santé K-Soleil	2021	Q3	PS__	PS__date_time	2021-06-23T13:39:00.000000Z	36f59317-70e9-47e1-a05d-c550027b406d
AR	GV	Centre de Santé K-Soleil	2021	Q3	PS__	PS__date_time	2021-06-23T13:23:00.000000Z	838bbe43-9989-4c8d-89be-58e2d8d45764
AR	GV	Centre de Santé K-Soleil	2021	Q3	PS__	PS__date_time	2021-06-23T13:16:00.000000Z	a18b54b5-5eca-435b-8efd-86867b5c723b
AR	GV	Centre de Santé K-Soleil	2021	Q3	PS__	PS__date_time	2021-06-23T12:49:00.000000Z	25ed60bf-8709-4b06-9635-8e66ffcba43d
AR	GV	Centre de Santé K-Soleil	2021	Q3	PS__	PS__date_time	2021-06-23T12:45:00.000000Z	41ef3e83-f79c-48b4-bd56-a72f3435a2fd
AR	SM	Centre Lakay de Saint-Marc	2021	Q3	PS__	PS__date_time	2021-06-21T16:14:00.000000Z	bd82cc52-380c-4731-8f7c-0c4e8f7e3689
OU	PP	Centre Lakay de Delmas 19	2021	Q3	PS__	PS__date_time	2021-06-23T16:29:00.000000Z	9d4802ac-a044-4179-9e54-d0ed20240cb3
OU	PP	Centre Lakay de Delmas 19	2021	Q3	PS__	PS__date_time	2021-06-23T16:10:00.000000Z	9074d8d3-e8e7-4760-8351-6f29f00608e2
OU	AR	POZ-Montrouis	2021	Q3	PS__	PS__date_time	2021-06-23T15:03:00.000000Z	0336a3ae-3080-40b4-a59c-6314ef12717e
OU	PP	Centre Lakay de Delmas 19	2021	Q3	PS__	PS__date_time	2021-06-22T19:35:00.000000Z	7ef1538f-63fb-4cab-9afd-fc6e5bad0953
OU	PP	Centre Lakay de Delmas 19	2021	Q3	PS__	PS__date_time	2021-06-22T19:22:00.000000Z	66a2bacf-df4d-4aa8-973e-966502b2ae9e
OU	PP	Centre Lakay de Delmas 19	2021	Q3	PS__	PS__date_time	2021-06-22T19:03:00.000000Z	1c2ff4fa-3b80-49c1-82b8-701301e52cce
OU	LN	Hôpital Notre-Dame de Petit-Goâve	2021	Q3	PS__	PS__date_time	2021-06-22T15:31:00.000000Z	79419551-dc73-435d-b843-6638d50d7eb8
OU	LN	Hôpital Notre-Dame de Petit-Goâve	2021	Q3	PS__	PS__date_time	2021-06-22T15:24:00.000000Z	bf51fb40-6eed-4173-b684-bb65c054db90
OU	LN	Hôpital Notre-Dame de Petit-Goâve	2021	Q3	PS__	PS__date_time	2021-06-22T15:11:00.000000Z	ab50e607-9dd8-4737-b02e-dd925342958b
OU	LN	Hôpital Notre-Dame de Petit-Goâve	2021	Q3	PS__	PS__date_time	2021-06-22T15:02:00.000000Z	de9d8518-d302-466c-9b0b-3ead1d3203c0
OU	LN	Hôpital Notre-Dame de Petit-Goâve	2021	Q3	PS__	PS__date_time	2021-06-22T14:54:00.000000Z	b4a70ffb-e1e0-4569-a36d-5c79d3ef78d9
OU	LN	Hôpital Notre-Dame de Petit-Goâve	2021	Q3	PS__	PS__date_time	2021-06-22T14:44:00.000000Z	7880ca88-8c14-45b6-85e6-1963767eff92
OU	LN	Hôpital Notre-Dame de Petit-Goâve	2021	Q3	PS__	PS__date_time	2021-06-22T14:36:00.000000Z	f8b68bef-75b8-4f72-9d6d-ce0e286322e4
OU	LN	Hôpital Notre-Dame de Petit-Goâve	2021	Q3	PS__	PS__date_time	2021-06-22T14:24:00.000000Z	1b1e1441-886f-4cea-be01-b42e60ad5504
OU	LN	Hôpital Notre-Dame de Petit-Goâve	2021	Q3	PS__	PS__date_time	2021-06-22T14:10:00.000000Z	22a7cfee-307c-4998-8f22-0cfe7a99f74f
OU	LN	Hôpital Notre-Dame de Petit-Goâve	2021	Q3	PS__	PS__date_time	2021-06-22T13:41:00.000000Z	1260dd8b-1aaa-4d4f-a829-688e9e17f2ff
OU	PP	Centre Lakay de Delmas 19	2021	Q3	PS__	PS__date_time	2021-06-22T18:20:00.000000Z	ff0bf982-7786-4167-a285-155caeca473b
OU	PP	Centre Lakay de Delmas 19	2021	Q3	PS__	PS__date_time	2021-06-22T18:03:00.000000Z	06c65245-0ea5-4ab9-819b-462ed77c027b
AR	GV	Centre de Santé K-Soleil	2021	Q3	PS__	PS__date_time	2021-06-22T15:33:00.000000Z	7fcd81c9-2f80-4a6a-8951-7966bf19e8e5
AR	GV	Centre de Santé K-Soleil	2021	Q3	PS__	PS__date_time	2021-06-22T15:17:00.000000Z	f92f79ab-7b2a-493e-ad3c-fb3c194f9cfc
AR	GV	Centre de Santé K-Soleil	2021	Q3	PS__	PS__date_time	2021-06-22T15:02:00.000000Z	b666bcbf-3e93-4336-a538-0b83a805ef8b
AR	GV	Centre de Santé K-Soleil	2021	Q3	PS__	PS__date_time	2021-06-22T14:53:00.000000Z	aec42e22-4364-4807-bef1-4dac87f65039
AR	GV	Centre de Santé K-Soleil	2021	Q3	PS__	PS__date_time	2021-06-22T14:50:00.000000Z	25919b5d-b4fb-41e5-b57d-1dcda5a9ddaf
AR	GV	Centre de Santé K-Soleil	2021	Q3	PS__	PS__date_time	2021-06-22T14:25:00.000000Z	06135341-8c2c-4712-ac4b-d952eeb3a708
AR	GV	Centre de Santé K-Soleil	2021	Q3	PS__	PS__date_time	2021-06-22T14:10:00.000000Z	a33730cd-131f-4fbb-a5dd-1ec8a52e978a
AR	GV	Centre de Santé K-Soleil	2021	Q3	PS__	PS__date_time	2021-06-22T13:59:00.000000Z	8efbd4f0-b955-4efc-843f-20f2bee367a7
AR	GV	Centre de Santé K-Soleil	2021	Q3	PS__	PS__date_time	2021-06-22T13:35:00.000000Z	9b3a2ea0-d360-437e-89de-8d60e0c67d63
AR	GV	Centre de Santé K-Soleil	2021	Q3	PS__	PS__date_time	2021-06-22T13:21:00.000000Z	be6d2ddf-7125-46f4-9d32-ecdcf0189c33
AR	GV	Centre de Santé K-Soleil	2021	Q3	PS__	PS__date_time	2021-06-22T13:16:00.000000Z	09c9fd89-ee10-4a92-a7dd-2d8acfba8dfd
AR	GV	Centre de Santé K-Soleil	2021	Q3	PS__	PS__date_time	2021-06-22T13:10:00.000000Z	d62c93bf-38be-48cf-843a-7fb0c7d5de73
AR	GV	Centre Lakay des Gonaives	2021	Q3	PS__	PS__date_time	2021-06-21T15:28:00.000000Z	1a456900-677a-4587-a38a-24c0b62095eb
AR	GV	Centre Lakay des Gonaives	2021	Q3	PS__	PS__date_time	2021-06-21T14:57:00.000000Z	1beef68b-fdbd-435e-9836-aba48965b79f
OU	AR	POZ-Montrouis	2021	Q3	PS__	PS__date_time	2021-06-22T16:33:00.000000Z	445896de-32fe-4e81-87ff-6716938e0ce6
OU	AR	POZ-Montrouis	2021	Q3	PS__	PS__date_time	2021-06-22T15:53:00.000000Z	da68ebb1-79a4-4ea5-85a2-5f8b2cb9d8b9
OU	PP	Centre Lakay de Delmas 19	2021	Q3	PS__	PS__date_time	2021-06-22T15:43:00.000000Z	19e96291-f186-4b11-8622-57fadf612f4d
OU	AR	POZ-Montrouis	2021	Q3	PS__	PS__date_time	2021-06-22T15:42:00.000000Z	5793d118-8f28-4eed-9ff8-3b82eb38d93e
OU	AR	POZ-Montrouis	2021	Q3	PS__	PS__date_time	2021-06-22T15:34:00.000000Z	597f9471-d7dd-4f3e-a9d4-70df0b2107a9
OU	PP	Centre Lakay de Delmas 19	2021	Q3	PS__	PS__date_time	2021-06-22T15:27:00.000000Z	fc4754f8-d848-4be8-bb3e-25d5070aadc8
OU	AR	POZ-Montrouis	2021	Q3	PS__	PS__date_time	2021-06-22T15:08:00.000000Z	5c87d7dc-8eb7-4049-901e-f5c54777c46a
OU	PP	Centre Lakay de Delmas 19	2021	Q3	PS__	PS__date_time	2021-06-22T14:37:00.000000Z	069b8788-09db-4e24-a38f-07a36773c2ce
OU	LN	Hôpital Notre-Dame de Petit-Goâve	2021	Q3	PS__	PS__date_time	2021-06-21T16:47:00.000000Z	66e5e770-b170-4870-bde5-9495148cba9a
OU	LN	Hôpital Notre-Dame de Petit-Goâve	2021	Q3	PS__	PS__date_time	2021-06-21T16:12:00.000000Z	8dcb4182-f554-4ace-8f8f-cd0be82dfa44
OU	LN	Hôpital Notre-Dame de Petit-Goâve	2021	Q3	PS__	PS__date_time	2021-06-21T16:03:00.000000Z	d45f474e-f731-4573-8e17-3e6a91ba3ef6
OU	LN	Hôpital Notre-Dame de Petit-Goâve	2021	Q3	PS__	PS__date_time	2021-06-21T15:26:00.000000Z	9916f14a-b52e-4be4-bc51-0f524ef3c34e
OU	LN	Hôpital Notre-Dame de Petit-Goâve	2021	Q3	PS__	PS__date_time	2021-06-21T15:16:00.000000Z	c6e08cc0-f38a-44f1-8bfb-d84e8f52facf
OU	LN	Hôpital Notre-Dame de Petit-Goâve	2021	Q3	PS__	PS__date_time	2021-06-21T14:50:00.000000Z	d3786e4b-3680-42c5-b4f1-9f30a4e55b25
OU	LN	Hôpital Notre-Dame de Petit-Goâve	2021	Q3	PS__	PS__date_time	2021-06-21T14:32:00.000000Z	e4728f34-189a-4129-ac67-e7a470aa2b92
OU	LN	Hôpital Notre-Dame de Petit-Goâve	2021	Q3	PS__	PS__date_time	2021-06-21T14:13:00.000000Z	26256274-cb5e-4c9c-88a5-965f3ca8c489
OU	LN	Hôpital Notre-Dame de Petit-Goâve	2021	Q3	PS__	PS__date_time	2021-06-21T14:06:00.000000Z	33609925-e29e-49ab-b221-f28858b554d1
OU	LN	Hôpital Notre-Dame de Petit-Goâve	2021	Q3	PS__	PS__date_time	2021-06-21T13:53:00.000000Z	61e2e309-1a60-4941-a656-7757d6aac428
OU	LN	Hôpital Notre-Dame de Petit-Goâve	2021	Q3	PS__	PS__date_time	2021-06-21T13:09:00.000000Z	7535a65f-64bc-4419-9c0e-156f079585d5
AR	SM	Centre Lakay de Saint-Marc	2021	Q3	PS__	PS__date_time	2021-06-21T15:44:00.000000Z	a90adefb-f24f-4057-ad26-8815eb085e6f
AR	SM	Centre Lakay de Saint-Marc	2021	Q3	PS__	PS__date_time	2021-06-21T15:35:00.000000Z	c41ad2cd-8d48-45f4-9b8d-29ac255fc2da
OU	PP	Centre Lakay de Delmas 19	2021	Q3	PS__	PS__date_time	2021-06-21T16:20:00.000000Z	c99944ac-e96c-4dc9-9774-0eec99b80641
OU	PP	Centre Lakay de Delmas 19	2021	Q3	PS__	PS__date_time	2021-06-21T16:06:00.000000Z	3bec3aff-7d12-4a02-aac3-aa0a0dbce658
AR	SM	Centre Lakay de Saint-Marc	2021	Q3	PS__	PS__date_time	2021-06-21T14:50:00.000000Z	115f47bd-47ad-4249-904d-393aa6f73afc
OU	PP	Centre Lakay de Delmas 19	2021	Q3	PS__	PS__date_time	2021-06-21T15:59:00.000000Z	b6fbb6f5-dc17-45e8-8f7e-c6fd1eeb6f31
AR	DS	Hôpital Claire Heureuse de Marchand Dessalines	2021	Q3	PS__	PS__date_time	2021-06-18T21:01:00.000000Z	24a85c0d-088f-49b8-b40b-4f50c8eee392
AR	DS	Hôpital Claire Heureuse de Marchand Dessalines	2021	Q3	PS__	PS__date_time	2021-06-18T20:57:00.000000Z	98184d2e-3682-4b7d-8ada-0cc267508ff2
AR	GV	HTW Clinique mobile des Gonaives	2021	Q3	PS__	PS__date_time	2021-06-18T15:47:00.000000Z	7d35066b-b94a-405c-b07d-24afe69f3067
AR	GV	HTW Clinique mobile des Gonaives	2021	Q3	PS__	PS__date_time	2021-06-18T15:37:00.000000Z	7e06b425-690a-4f58-9e31-acb969c04c30
AR	GV	HTW Clinique mobile des Gonaives	2021	Q3	PS__	PS__date_time	2021-06-18T15:27:00.000000Z	8c724b71-992d-4c67-b896-22274b918822
AR	GV	HTW Clinique mobile des Gonaives	2021	Q3	PS__	PS__date_time	2021-06-18T15:16:00.000000Z	25958e85-e481-4e65-b24b-14323eab836c
AR	GV	HTW Clinique mobile des Gonaives	2021	Q3	PS__	PS__date_time	2021-06-18T15:03:00.000000Z	479e2c0c-0b0e-41ca-9f16-94b7a7f8ead7
AR	GM	Hôpital Alma-Mater	2021	Q3	PS__	PS__date_time	2021-06-18T17:30:00.000000Z	45a2d627-f865-4fbf-bd64-471eb566b50e
AR	GM	Hôpital Alma-Mater	2021	Q3	PS__	PS__date_time	2021-06-18T16:45:00.000000Z	ab7df8ee-2003-4539-ae12-7b89f96a2ba4
AR	GM	Hôpital Alma-Mater	2021	Q3	PS__	PS__date_time	2021-06-18T16:11:00.000000Z	0ac6b5dd-b3b9-47f6-acc1-4fdbac144f8a
AR	GM	Hôpital Alma-Mater	2021	Q3	PS__	PS__date_time	2021-06-18T15:21:00.000000Z	7e6afc22-b517-47b8-addd-0e97dfd4ba29
AR	GM	Hôpital Alma-Mater	2021	Q3	PS__	PS__date_time	2021-06-18T16:40:00.000000Z	a900db45-4b44-4abb-beea-c7f83d568214
AR	GM	Hôpital Alma-Mater	2021	Q3	PS__	PS__date_time	2021-06-18T16:02:00.000000Z	22321865-89fb-44e1-b13a-4c099bbe858a
AR	GM	Hôpital Alma-Mater	2021	Q3	PS__	PS__date_time	2021-06-18T14:48:00.000000Z	3ff874aa-8774-478c-b497-8a3bac27d7ea
AR	GM	Hôpital Alma-Mater	2021	Q3	PS__	PS__date_time	2021-06-18T14:43:00.000000Z	7d5b2c1d-0be7-4921-91b8-70819e7edd77
AR	GM	Hôpital Alma-Mater	2021	Q3	PS__	PS__date_time	2021-06-18T14:21:00.000000Z	74acfd2c-1303-4ff8-a111-c9df6b6630db
OU	PP	Centre Lakay de Pétion-Ville	2021	Q3	PS__	PS__date_time	2021-06-18T16:55:00.000000Z	c4166f0c-d796-4931-aa4d-760a8ce60f1d
OU	PP	Centre Lakay de Pétion-Ville	2021	Q3	PS__	PS__date_time	2021-06-18T16:02:00.000000Z	aca25408-a66a-4710-b30d-18d19c2c0c24
OU	PP	Centre Jeunes Plaine du Cul-de-Sac	2021	Q3	PS__	PS__date_time	2021-06-18T15:35:00.000000Z	1e19783e-ea5e-4fa2-b4a4-e9c24ccedd3b
OU	PP	Centre Jeunes Plaine du Cul-de-Sac	2021	Q3	PS__	PS__date_time	2021-06-18T15:23:00.000000Z	ef9d934f-e2a4-4f5b-81d9-7f142b573b4c
OU	PP	Centre Jeunes Plaine du Cul-de-Sac	2021	Q3	PS__	PS__date_time	2021-06-18T15:13:00.000000Z	3c9ee71a-28ee-41ef-8842-1261e3838a93
OU	PP	Centre Jeunes Plaine du Cul-de-Sac	2021	Q3	PS__	PS__date_time	2021-06-18T15:12:00.000000Z	1c1fdd86-318d-4876-a44d-3b5936ceeb15
OU	PP	Centre Jeunes Plaine du Cul-de-Sac	2021	Q3	PS__	PS__date_time	2021-06-18T15:05:00.000000Z	5a6ef603-c10f-4302-95c0-d35318cdfb8c
OU	PP	Centre Jeunes Plaine du Cul-de-Sac	2021	Q3	PS__	PS__date_time	2021-06-18T14:31:00.000000Z	a9585dbf-4f42-4bfd-bff2-b71583d0dc94
OU	PP	Centre Jeunes Plaine du Cul-de-Sac	2021	Q3	PS__	PS__date_time	2021-06-18T15:05:00.000000Z	35881f79-3f1f-4c8c-97b4-b7e72447387d
OU	PP	Centre Jeunes Plaine du Cul-de-Sac	2021	Q3	PS__	PS__date_time	2021-06-18T14:46:00.000000Z	dbb6d74b-2c01-48e5-98d9-887587bca7de
OU	PP	Centre Jeunes Plaine du Cul-de-Sac	2021	Q3	PS__	PS__date_time	2021-06-18T14:45:00.000000Z	4280795d-cb54-45f6-b7f4-7b957c0e4980
OU	PP	Centre Jeunes Plaine du Cul-de-Sac	2021	Q3	PS__	PS__date_time	2021-06-18T14:16:00.000000Z	d01d95d5-6443-432e-9f23-177cd12e5c05
OU	PP	Centre Jeunes Plaine du Cul-de-Sac	2021	Q3	PS__	PS__date_time	2021-06-18T14:09:00.000000Z	8b3d071f-0f09-4e62-9266-1255345c5eac
OU	PP	Centre Jeunes Plaine du Cul-de-Sac	2021	Q3	PS__	PS__date_time	2021-06-18T14:01:00.000000Z	0981912d-87fc-4999-ad69-3a1ac1fc9f25
AR	SM	Centre Lakay de Saint-Marc	2021	Q3	PS__	PS__date_time	2021-06-17T19:49:00.000000Z	4152bb87-914b-4aad-ab4d-7d72f3383f6f
AR	SM	Centre Lakay de Saint-Marc	2021	Q3	PS__	PS__date_time	2021-06-17T16:37:00.000000Z	24388967-6157-43a8-b218-dc39346a0b8f
OU	PP	Klinik Solidarite	2021	Q3	PS__	PS__date_time	2021-06-17T18:17:00.000000Z	6a726e1e-86d4-4eac-9f94-4e8d55fc3d67
AR	GV	Centre Lakay des Gonaives	2021	Q3	PS__	PS__date_time	2021-06-17T14:40:00.000000Z	557bbbae-ede7-490a-8bf7-8d74f36be3cb
AR	GV	Hôpital La Providence de Gonaïves	2021	Q3	PS__	PS__date_time	2021-06-17T13:59:00.000000Z	4764e123-ab38-49f6-b003-b90411890b06
AR	GV	Hôpital La Providence de Gonaïves	2021	Q3	PS__	PS__date_time	2021-06-17T13:44:00.000000Z	a4bc0fdf-76c1-4387-9e69-1928872e18cd
AR	GV	Hôpital La Providence de Gonaïves	2021	Q3	PS__	PS__date_time	2021-06-17T13:29:00.000000Z	a55ee0f9-b653-4d2d-9b43-cda215437c5a
AR	GV	Hôpital La Providence de Gonaïves	2021	Q3	PS__	PS__date_time	2021-06-17T13:12:00.000000Z	4615b5e8-d9c7-4cd9-9bc9-ed69e4785742
AR	DS	Hôpital Claire Heureuse de Marchand Dessalines	2021	Q3	PS__	PS__date_time	2021-06-16T17:16:00.000000Z	1172c8bb-65c2-4332-9fa3-36b6c8805cc1
AR	DS	Hôpital Claire Heureuse de Marchand Dessalines	2021	Q3	PS__	PS__date_time	2021-06-16T16:16:00.000000Z	9da86e7d-365b-4632-b98b-1a09337099bf
AR	DS	Hôpital Claire Heureuse de Marchand Dessalines	2021	Q3	PS__	PS__date_time	2021-06-16T16:03:00.000000Z	18bfef79-0787-4359-8939-260c1f3ca1c3
AR	DS	Hôpital Claire Heureuse de Marchand Dessalines	2021	Q3	PS__	PS__date_time	2021-06-16T15:45:00.000000Z	f777f939-eb52-4c04-9a89-9d08b053753a
AR	DS	Hôpital Claire Heureuse de Marchand Dessalines	2021	Q3	PS__	PS__date_time	2021-06-16T15:38:00.000000Z	92e61dbd-f1de-4046-b7be-653387f26098
AR	DS	Hôpital Claire Heureuse de Marchand Dessalines	2021	Q3	PS__	PS__date_time	2021-06-16T15:32:00.000000Z	98868da9-a88f-40d5-98c9-b49019302baa
AR	SM	Centre Lakay de Saint-Marc	2021	Q3	PS__	PS__date_time	2021-06-17T15:29:00.000000Z	703a8299-12bb-4f42-a413-3f0f9dbccb68
AR	SM	Centre Lakay de Saint-Marc	2021	Q3	PS__	PS__date_time	2021-06-17T15:23:00.000000Z	13b0ecb6-4f9d-4474-b8f3-ecfd98c9a073
OU	PP	Klinik Solidarite	2021	Q3	PS__	PS__date_time	2021-06-17T18:08:00.000000Z	182b7c21-e3d3-4275-9376-88cfe10259be
OU	PP	Klinik Solidarite	2021	Q3	PS__	PS__date_time	2021-06-17T17:54:00.000000Z	c77136eb-2b61-494a-964d-d22533a0ff05
OU	PP	Klinik Solidarite	2021	Q3	PS__	PS__date_time	2021-06-17T17:26:00.000000Z	2606877f-a835-47d7-a1c0-f2bcc7ee4f18
AR	SM	Centre Lakay de Saint-Marc	2021	Q3	PS__	PS__date_time	2021-06-17T16:14:00.000000Z	bd2b5b65-44a7-45d7-8927-a359151992da
AR	SM	Centre Lakay de Saint-Marc	2021	Q3	PS__	PS__date_time	2021-06-17T15:55:00.000000Z	9c542f43-24b3-4d65-a845-e895ca5ea941
AR	DS	Hôpital Claire Heureuse de Marchand Dessalines	2021	Q3	PS__	PS__date_time	2021-06-17T14:01:00.000000Z	a5b71849-42a6-48e2-8b19-096297d56fa1
AR	DS	Hôpital Claire Heureuse de Marchand Dessalines	2021	Q3	PS__	PS__date_time	2021-06-17T13:37:00.000000Z	d3bf62a5-8ab2-42f2-95a4-4b61492bab4f
AR	DS	Hôpital Claire Heureuse de Marchand Dessalines	2021	Q3	PS__	PS__date_time	2021-06-17T13:12:00.000000Z	146517d3-3b0a-49a9-91aa-46253a7a2621
AR	DS	Hôpital Claire Heureuse de Marchand Dessalines	2021	Q3	PS__	PS__date_time	2021-06-17T13:06:00.000000Z	0acdc2bd-a22e-4ce5-b52b-48032c8f9bd5
AR	DS	Hôpital Claire Heureuse de Marchand Dessalines	2021	Q3	PS__	PS__date_time	2021-06-17T12:57:00.000000Z	8691f722-bf42-4159-b01b-ddd8888808e2
AR	DS	Hôpital Claire Heureuse de Marchand Dessalines	2021	Q3	PS__	PS__date_time	2021-06-17T12:52:00.000000Z	40e3e824-abae-49cb-babd-0179467a562a
OU	PP	Klinik Solidarite	2021	Q3	PS__	PS__date_time	2021-06-17T17:12:00.000000Z	0b52cd2c-b62c-4d47-b8cd-6b480e428328
OU	PP	Klinik Solidarite	2021	Q3	PS__	PS__date_time	2021-06-17T17:06:00.000000Z	d007ada5-90f0-46d2-94cf-1e1ccc027133
OU	PP	Klinik Solidarite	2021	Q3	PS__	PS__date_time	2021-06-17T17:00:00.000000Z	1f69a457-920f-44ad-abb1-028e5b9f5016
OU	PP	Klinik Solidarite	2021	Q3	PS__	PS__date_time	2021-06-17T15:51:00.000000Z	ca4e62cc-8781-4b77-a11c-224047a0b440
OU	PP	Klinik Solidarite	2021	Q3	PS__	PS__date_time	2021-06-17T16:44:00.000000Z	bbe882d6-27b2-46b2-8260-77fbdc8820f3
OU	PP	Klinik Solidarite	2021	Q3	PS__	PS__date_time	2021-06-17T16:36:00.000000Z	d81857e4-05dc-4518-b172-ed69b403e4ce
OU	PP	Klinik Solidarite	2021	Q3	PS__	PS__date_time	2021-06-17T16:16:00.000000Z	29b4f568-8a14-4f1a-b446-eafd4c7538ea
OU	PP	Klinik Solidarite	2021	Q3	PS__	PS__date_time	2021-06-17T16:03:00.000000Z	196a3171-dfff-4a7d-9bc9-ccc4570796ef
OU	PP	Klinik Solidarite	2021	Q3	PS__	PS__date_time	2021-06-17T15:54:00.000000Z	6096d5db-abfd-4ed7-a748-54f243c185b3
OU	PP	Klinik Solidarite	2021	Q3	PS__	PS__date_time	2021-06-17T15:36:00.000000Z	3d0bf61f-59c2-4e14-8e2d-1ffd2e30b1cd
OU	PP	Klinik Solidarite	2021	Q3	PS__	PS__date_time	2021-06-17T15:24:00.000000Z	cde68dba-a518-498a-9cb3-284cc708648a
OU	PP	Klinik Solidarite	2021	Q3	PS__	PS__date_time	2021-06-17T15:13:00.000000Z	d85180fa-c9c4-447e-8e4f-03e0fa1d97d5
OU	PP	Klinik Solidarite	2021	Q3	PS__	PS__date_time	2021-06-17T15:03:00.000000Z	3968a44a-3c60-47df-9a26-f447908e0311
OU	PP	Centre Jeunes Plaine du Cul-de-Sac	2021	Q3	PS__	PS__date_time	2021-06-17T15:39:00.000000Z	84fcfbb4-1db1-49bd-96f1-1ebbeee5ba6b
OU	PP	Centre Lakay de Pétion-Ville	2021	Q3	PS__	PS__date_time	2021-06-15T16:58:00.000000Z	23df7b73-552c-4998-891e-ce44a3ce0a54
OU	PP	Centre Jeunes Plaine du Cul-de-Sac	2021	Q3	PS__	PS__date_time	2021-06-17T15:28:00.000000Z	6aae48fe-e18f-4b17-a77f-2b6d11d48e13
OU	PP	Centre Jeunes Plaine du Cul-de-Sac	2021	Q3	PS__	PS__date_time	2021-06-17T15:20:00.000000Z	6f1eea4d-ff87-428e-ba2e-19b9a8319187
OU	PP	Centre Jeunes Plaine du Cul-de-Sac	2021	Q3	PS__	PS__date_time	2021-06-17T15:13:00.000000Z	05321674-b002-4eaa-9a75-3f5e09a13d74
AR	DS	Hôpital Claire Heureuse de Marchand Dessalines	2021	Q3	PS__	PS__date_time	2021-06-16T17:16:00.000000Z	0a0c1cf2-0bb4-4b18-9c59-638653c08d6d
AR	DS	Hôpital Claire Heureuse de Marchand Dessalines	2021	Q3	PS__	PS__date_time	2021-06-16T16:48:00.000000Z	45983d15-b4a9-4cd6-a4fa-b20b3eebdeda
AR	DS	Hôpital Claire Heureuse de Marchand Dessalines	2021	Q3	PS__	PS__date_time	2021-06-16T14:42:00.000000Z	307fde2c-c0ed-41e4-b069-8240bc80fd3f
OU	PP	Centre Lakay de Pétion-Ville	2021	Q3	PS__	PS__date_time	2021-06-16T17:40:00.000000Z	9affb530-8a79-4b48-b271-9cf29cc337a7
OU	PP	Centre Lakay de Pétion-Ville	2021	Q3	PS__	PS__date_time	2021-06-16T17:13:00.000000Z	8ee979ca-686e-44f6-afb7-a882e1f49296
OU	PP	Centre Lakay de Pétion-Ville	2021	Q3	PS__	PS__date_time	2021-06-16T16:54:00.000000Z	58055c3c-8859-4c75-8aeb-f2d2c2c014e8
OU	PP	Centre Lakay de Pétion-Ville	2021	Q3	PS__	PS__date_time	2021-06-16T16:26:00.000000Z	9cd0f3ff-41db-4da7-b981-93d47d559e8f
ND	SR	CBP Saint-Raphael	2021	Q3	PS__	PS__date_time	2021-06-16T15:57:00.000000Z	887a0d9f-9a74-4a60-8dc5-850dd962b620
ND	SR	CBP Saint-Raphael	2021	Q3	PS__	PS__date_time	2021-06-16T15:57:00.000000Z	b49602e1-229f-4e23-b1da-8d773158e753
ND	SR	CBP Saint-Raphael	2021	Q3	PS__	PS__date_time	2021-06-16T15:45:00.000000Z	5186447f-996d-497e-912a-55ad9c84ec8d
ND	SR	CBP Saint-Raphael	2021	Q3	PS__	PS__date_time	2021-06-16T15:38:00.000000Z	5cdf44f8-6ac9-43ff-814a-716b3a060711
ND	SR	CBP Saint-Raphael	2021	Q3	PS__	PS__date_time	2021-06-16T15:30:00.000000Z	caed4261-ba03-4378-bf64-4434aafb5051
ND	SR	CBP Saint-Raphael	2021	Q3	PS__	PS__date_time	2021-06-16T15:25:00.000000Z	30184ab5-c070-4fe8-a6a0-dc7322508e0e
ND	SR	CBP Saint-Raphael	2021	Q3	PS__	PS__date_time	2021-06-16T15:26:00.000000Z	4e5b68af-722b-4c94-990b-76901506a68a
ND	SR	CBP Saint-Raphael	2021	Q3	PS__	PS__date_time	2021-06-16T15:17:00.000000Z	23c4ee24-13ce-4baf-a9f0-efde03f515ff
ND	SR	CBP Saint-Raphael	2021	Q3	PS__	PS__date_time	2021-06-16T15:11:00.000000Z	204fe55d-d24e-444d-bf99-4247ee019e48
ND	SR	CBP Saint-Raphael	2021	Q3	PS__	PS__date_time	2021-06-16T15:11:00.000000Z	43dedc42-ec92-4e42-99c5-cd07911e395f
ND	SR	CBP Saint-Raphael	2021	Q3	PS__	PS__date_time	2021-06-16T15:13:00.000000Z	8fd038f3-a3ba-4804-9ea6-d163e409c85d
ND	CH	HTW Clinique mobile du Cap Haitien	2021	Q3	PS__	PS__date_time	2021-06-15T21:38:00.000000Z	a1b36c8f-3ec7-4475-a699-7b60940cad02
AR	GV	HTW Clinique mobile des Gonaives	2021	Q3	PS__	PS__date_time	2021-06-15T18:58:00.000000Z	98e13943-d8d0-4cb7-a7c4-7a778b8a2c14
AR	GV	HTW Clinique mobile des Gonaives	2021	Q3	PS__	PS__date_time	2021-06-15T18:51:00.000000Z	114316e7-1a88-4c96-8a73-542b7ff1eebe
AR	GV	HTW Clinique mobile des Gonaives	2021	Q3	PS__	PS__date_time	2021-06-15T18:39:00.000000Z	d111e84e-82b7-4934-9633-ef78cd597e71
AR	GV	HTW Clinique mobile des Gonaives	2021	Q3	PS__	PS__date_time	2021-06-15T18:25:00.000000Z	76dff598-724c-47b0-b65d-ffca1816fdae
ND	CH	HTW Clinique mobile du Cap Haitien	2021	Q3	PS__	PS__date_time	2021-06-15T20:54:00.000000Z	58cb9bea-2966-407c-bbb5-5b13651eeb96
OU	PP	Centre Lakay de Pétion-Ville	2021	Q3	PS__	PS__date_time	2021-06-15T16:40:00.000000Z	1e37fac1-d6b3-487d-8139-c64aa72a0fca
OU	PP	Centre Lakay de Pétion-Ville	2021	Q3	PS__	PS__date_time	2021-06-15T16:31:00.000000Z	da303c66-73f6-472c-be70-d2daa559e52b
ND	CH	HTW Clinique mobile du Cap Haitien	2021	Q3	PS__	PS__date_time	2021-06-15T20:35:00.000000Z	e8eaf585-c046-4417-8222-f44ed143dc58
ND	CH	HTW Clinique mobile du Cap Haitien	2021	Q3	PS__	PS__date_time	2021-06-15T20:36:00.000000Z	27ad04c5-b5fa-4b3e-9cc8-35f245e43464
ND	CH	HTW Clinique mobile du Cap Haitien	2021	Q3	PS__	PS__date_time	2021-06-15T20:32:00.000000Z	1affe44f-0cc6-43c2-a9ab-e89d9f57bffb
ND	CH	HTW Clinique mobile du Cap Haitien	2021	Q3	PS__	PS__date_time	2021-06-15T19:53:00.000000Z	b135a09b-c98d-4675-b6b3-fe1445a704eb
AR	GV	HTW Clinique mobile des Gonaives	2021	Q3	PS__	PS__date_time	2021-06-15T17:47:00.000000Z	4f2de3f9-3f54-4630-96d8-9dd7be3e1980
AR	GV	HTW Clinique mobile des Gonaives	2021	Q3	PS__	PS__date_time	2021-06-15T17:36:00.000000Z	3ee9e2cc-b17d-4fd4-9c6d-108e339408d9
AR	GV	HTW Clinique mobile des Gonaives	2021	Q3	PS__	PS__date_time	2021-06-15T17:23:00.000000Z	6acc1f9c-dde1-4aa6-88d9-ccb2c7f7d4b3
AR	GV	HTW Clinique mobile des Gonaives	2021	Q3	PS__	PS__date_time	2021-06-15T17:59:00.000000Z	99025c2a-bb64-48b2-830a-4198188123be
AR	GV	HTW Clinique mobile des Gonaives	2021	Q3	PS__	PS__date_time	2021-06-15T17:48:00.000000Z	eaf285cd-5872-46cb-89ae-149a1c1f43c8
AR	GV	HTW Clinique mobile des Gonaives	2021	Q3	PS__	PS__date_time	2021-06-15T17:39:00.000000Z	717db3a7-3ade-46c7-a83e-804d93077d93
AR	GV	HTW Clinique mobile des Gonaives	2021	Q3	PS__	PS__date_time	2021-06-15T17:25:00.000000Z	c20765c3-742f-46f5-bcf2-82af54215655
ND	CH	HTW Clinique mobile du Cap Haitien	2021	Q3	PS__	PS__date_time	2021-06-15T18:40:00.000000Z	1665db7a-9b38-4777-93f0-1970105bad63
ND	CH	HTW Clinique mobile du Cap Haitien	2021	Q3	PS__	PS__date_time	2021-06-15T18:12:00.000000Z	bc35397b-efc2-400d-a9be-1d90a39dfaa3
ND	CH	HTW Clinique mobile du Cap Haitien	2021	Q3	PS__	PS__date_time	2021-06-15T17:23:00.000000Z	2d8d6f9c-a65a-4b51-942b-e69314464c49
ND	CH	HTW Clinique mobile du Cap Haitien	2021	Q3	PS__	PS__date_time	2021-06-15T17:10:00.000000Z	2c8af18f-a84c-4b5b-a7ae-15b8b8ae9067
ND	CH	HTW Clinique mobile du Cap Haitien	2021	Q3	PS__	PS__date_time	2021-06-15T16:55:00.000000Z	51baf7a0-bd20-4dc4-aeaa-2ceb0c2ddef4
ND	CH	HTW Clinique mobile du Cap Haitien	2021	Q3	PS__	PS__date_time	2021-06-15T16:28:00.000000Z	287d2e14-fc74-44b6-9dd8-eab3e9ef6c0b
ND	CH	HTW Clinique mobile du Cap Haitien	2021	Q3	PS__	PS__date_time	2021-06-15T16:15:00.000000Z	0c07d856-f589-4c40-83c2-d15b42db7055
OU	PP	Centre Lakay de Pétion-Ville	2021	Q3	PS__	PS__date_time	2021-06-15T16:49:00.000000Z	17517f68-4aea-45a4-85b0-0592ab254ae4
ND	CH	HTW Clinique mobile du Cap Haitien	2021	Q3	PS__	PS__date_time	2021-06-15T16:45:00.000000Z	013f2d22-8136-4ff6-88f4-5435af8093fb
OU	PP	Centre Lakay de Pétion-Ville	2021	Q3	PS__	PS__date_time	2021-06-15T16:35:00.000000Z	f4f94f8b-29ed-4712-8824-4ba38c769b90
ND	CH	HTW Clinique mobile du Cap Haitien	2021	Q3	PS__	PS__date_time	2021-06-15T16:31:00.000000Z	3abad739-213a-44c8-899d-a197553df41a
ND	CH	HTW Clinique mobile du Cap Haitien	2021	Q3	PS__	PS__date_time	2021-06-15T15:29:00.000000Z	87eb8409-8249-4f0c-8584-99851ed36c96
OU	PP	Centre Lakay de Pétion-Ville	2021	Q3	PS__	PS__date_time	2021-06-15T16:30:00.000000Z	ab90a122-5979-4325-9870-9e9acdb84804
OU	PP	Centre Lakay de Pétion-Ville	2021	Q3	PS__	PS__date_time	2021-06-15T16:21:00.000000Z	110ae9e1-f96f-4553-b5b5-f56862140987
ND	CH	HTW Clinique mobile du Cap Haitien	2021	Q3	PS__	PS__date_time	2021-06-15T16:20:00.000000Z	78f3f377-d3ca-450d-80bd-5c7366dd76f2
OU	PP	Centre Lakay de Pétion-Ville	2021	Q3	PS__	PS__date_time	2021-06-15T16:22:00.000000Z	d6f44839-0051-4a83-bfb6-83dc8642fe88
ND	CH	HTW Clinique mobile du Cap Haitien	2021	Q3	PS__	PS__date_time	2021-06-15T15:17:00.000000Z	67d8e939-ed3c-449f-a329-ae31238853e9
ND	CH	HTW Clinique mobile du Cap Haitien	2021	Q3	PS__	PS__date_time	2021-06-15T16:10:00.000000Z	2fe28854-5291-40d7-8218-8acc42b0b15c
ND	CH	HTW Clinique mobile du Cap Haitien	2021	Q3	PS__	PS__date_time	2021-06-15T16:06:00.000000Z	93352be2-9250-4722-ae74-4a734374f2e9
AR	SM	Centre Lakay de Saint-Marc	2021	Q3	PS__	PS__date_time	2021-06-14T18:33:00.000000Z	0961edce-6dff-477a-8cb1-2f460c701c99
OU	PP	Centre Lakay de Pétion-Ville	2021	Q3	PS__	PS__date_time	2021-06-14T18:50:00.000000Z	d7aefe12-b311-4f28-a0e7-243ce892e2c7
OU	PP	Centre Lakay de Pétion-Ville	2021	Q3	PS__	PS__date_time	2021-06-14T18:35:00.000000Z	3049191c-9c92-4aba-b385-c9aa8139561f
AR	SM	Centre Lakay de Saint-Marc	2021	Q3	PS__	PS__date_time	2021-06-14T18:14:00.000000Z	2edee95c-ae9d-459f-a086-242db66055d3
OU	PP	Centre Lakay de Pétion-Ville	2021	Q3	PS__	PS__date_time	2021-06-14T18:45:00.000000Z	a2d53823-f89a-4797-85c0-123945b8652e
OU	PP	Centre Lakay de Pétion-Ville	2021	Q3	PS__	PS__date_time	2021-06-14T18:22:00.000000Z	93c5fd0d-0573-4730-9c4b-2d90170c34d9
AR	SM	Centre Lakay de Saint-Marc	2021	Q3	PS__	PS__date_time	2021-06-14T16:55:00.000000Z	4ef5c935-7d71-4213-8767-e95921c878f3
AR	SM	Centre Lakay de Saint-Marc	2021	Q3	PS__	PS__date_time	2021-06-14T16:26:00.000000Z	6fe8369b-baef-4b69-9ede-280050fc9ef1
AR	SM	Centre Lakay de Saint-Marc	2021	Q3	PS__	PS__date_time	2021-06-14T16:14:00.000000Z	22e1c1ab-a1b3-4ae0-8788-e37aea31cb8a
OU	PP	Institut de Dermatologie et des Maladies Infectieuses	2021	Q3	PS__	PS__date_time	2021-06-14T15:40:00.000000Z	56693dad-31be-47fa-86a1-c0cd1ae443cb
OU	PP	Institut de Dermatologie et des Maladies Infectieuses	2021	Q3	PS__	PS__date_time	2021-06-14T15:33:00.000000Z	b3bf4ed8-d7e2-40ad-962e-a433e56d0fe6
OU	PP	Institut de Dermatologie et des Maladies Infectieuses	2021	Q3	PS__	PS__date_time	2021-06-14T15:23:00.000000Z	ff5d333c-f9df-48e6-92b3-49b946bc7b3d
AR	SM	Centre Lakay de Saint-Marc	2021	Q3	PS__	PS__date_time	2021-06-14T16:06:00.000000Z	acbb5c36-e5de-4275-904b-21425de948cb
AR	SM	Centre Lakay de Saint-Marc	2021	Q3	PS__	PS__date_time	2021-06-14T14:59:00.000000Z	747e73e4-2cd2-4a46-854c-0f1c412cbecd
ND	SR	CBP Saint-Raphael	2021	Q3	PS__	PS__date_time	2021-06-14T15:44:00.000000Z	eea9a622-bff1-4c4c-98d3-5a12d7187c78
ND	SR	CBP Saint-Raphael	2021	Q3	PS__	PS__date_time	2021-06-14T15:47:00.000000Z	b53ee87a-7b8d-4144-a585-090027d539de
ND	SR	CBP Saint-Raphael	2021	Q3	PS__	PS__date_time	2021-06-14T15:39:00.000000Z	5784ad0d-878c-4850-a289-e5e23bb2f222
ND	SR	CBP Saint-Raphael	2021	Q3	PS__	PS__date_time	2021-06-14T15:32:00.000000Z	78fcf5ca-546a-455c-864c-1a25a7c64d6f
ND	SR	CBP Saint-Raphael	2021	Q3	PS__	PS__date_time	2021-06-14T15:31:00.000000Z	422d3ece-5d14-480e-be68-c36fc8f9df50
ND	SR	CBP Saint-Raphael	2021	Q3	PS__	PS__date_time	2021-06-14T15:28:00.000000Z	33885d85-375c-4f78-b4fc-8a5b0c7ca357
ND	SR	CBP Saint-Raphael	2021	Q3	PS__	PS__date_time	2021-06-14T15:23:00.000000Z	18e2ad0e-b19c-4845-8a59-000c78798df1
ND	SR	CBP Saint-Raphael	2021	Q3	PS__	PS__date_time	2021-06-14T15:23:00.000000Z	523a3408-fb4d-42a4-ba5c-59df70fcdc80
ND	SR	CBP Saint-Raphael	2021	Q3	PS__	PS__date_time	2021-06-14T15:16:00.000000Z	cabfb32d-b03e-4dd5-9adb-a19bcc3f70dc
ND	SR	CBP Saint-Raphael	2021	Q3	PS__	PS__date_time	2021-06-14T15:01:00.000000Z	d1b0a99a-f44e-4a9e-b7ea-2e0e677bf055
AR	SM	Centre Lakay de Saint-Marc	2021	Q3	PS__	PS__date_time	2021-06-14T14:03:00.000000Z	71dbb491-bf83-4b54-8c6f-bc40ee882241
AR	SM	Centre Lakay de Saint-Marc	2021	Q3	PS__	PS__date_time	2021-06-14T13:54:00.000000Z	40c35c6a-8e8e-4fe0-b77e-c509a7a2a6b2
AR	GV	Centre Lakay des Gonaives	2021	Q3	PS__	PS__date_time	2021-06-11T16:11:00.000000Z	3c9ee22b-c86f-4450-a173-65276d15b53a
AR	GV	Centre Lakay des Gonaives	2021	Q3	PS__	PS__date_time	2021-06-11T16:06:00.000000Z	1b4baf49-ea1f-4936-9a72-f8fc7a3e45b1
AR	DS	Dispensaire Sainte-Claire d'Assise	2021	Q3	PS__	PS__date_time	2021-06-09T17:42:00.000000Z	dd5584e7-aaf2-4912-b269-454de4c48386
ND	SR	CBP Saint-Raphael	2021	Q3	PS__	PS__date_time	2021-06-14T15:12:00.000000Z	ec19bc48-163b-4f47-9fad-d3cca40d349e
ND	SR	CBP Saint-Raphael	2021	Q3	PS__	PS__date_time	2021-06-14T15:10:00.000000Z	74f9f2fc-b468-4dd8-8eb1-026def0e0955
ND	SR	CBP Saint-Raphael	2021	Q3	PS__	PS__date_time	2021-06-14T15:08:00.000000Z	06f88ea9-29ae-4c04-a6a6-8ef4677ca5dc
ND	SR	CBP Saint-Raphael	2021	Q3	PS__	PS__date_time	2021-06-14T14:56:00.000000Z	b9f0c539-e88f-40c3-91f4-bb5d3f38d5a2
ND	SR	CBP Saint-Raphael	2021	Q3	PS__	PS__date_time	2021-06-14T14:57:00.000000Z	58f0e8d3-4e7e-4b2b-8106-8161dd991d43
AR	SM	Centre Lakay de Saint-Marc	2021	Q3	PS__	PS__date_time	2021-06-14T13:58:00.000000Z	c3053324-e03a-4b10-ae9a-31b20161bebe
ND	SR	CBP Saint-Raphael	2021	Q3	PS__	PS__date_time	2021-06-14T14:55:00.000000Z	8b3bc048-dd3f-43eb-8348-b959462b920c
OU	PP	Institut de Dermatologie et des Maladies Infectieuses	2021	Q3	PS__	PS__date_time	2021-06-11T17:35:00.000000Z	b0b4d662-9826-4cec-915a-bb31e3e5a2aa
AR	GV	Centre Lakay des Gonaives	2021	Q3	PS__	PS__date_time	2021-06-11T17:28:00.000000Z	cfae36ad-a844-488d-a7af-e368c7472e4f
AR	GV	Centre Lakay des Gonaives	2021	Q3	PS__	PS__date_time	2021-06-11T17:24:00.000000Z	aa292b2c-e1c6-4fbe-a91f-df5220f25e07
AR	GV	Centre Lakay des Gonaives	2021	Q3	PS__	PS__date_time	2021-06-11T17:19:00.000000Z	12a6c98e-2bd3-4a3a-946d-d4a959f73405
AR	GV	Centre Lakay des Gonaives	2021	Q3	PS__	PS__date_time	2021-06-11T17:12:00.000000Z	7c57d1e1-ff3c-43b2-9af5-7536e9c0df9e
AR	GV	Centre Lakay des Gonaives	2021	Q3	PS__	PS__date_time	2021-06-11T16:11:00.000000Z	0ac01da7-fbfe-4d97-9992-8428830a03f1
AR	GV	Centre Lakay des Gonaives	2021	Q3	PS__	PS__date_time	2021-06-11T16:04:00.000000Z	0ed11d63-b937-44b9-bf77-4f0d6da679f2
ND	CH	SEROvie-Clinique J. Benjamin	2021	Q3	PS__	PS__date_time	2021-06-11T18:04:00.000000Z	7db3297e-c4af-4abe-bd87-46422f6bd053
ND	CH	SEROvie-Clinique J. Benjamin	2021	Q3	PS__	PS__date_time	2021-06-11T17:18:00.000000Z	61915238-1e81-4a50-947f-7cb5551d6668
OU	PP	Institut de Dermatologie et des Maladies Infectieuses	2021	Q3	PS__	PS__date_time	2021-06-11T17:09:00.000000Z	4d30ca58-2751-486d-a883-89a7a7d9d31d
OU	PP	Institut de Dermatologie et des Maladies Infectieuses	2021	Q3	PS__	PS__date_time	2021-06-11T17:01:00.000000Z	3a9e0037-deff-424a-a76c-69bd1ed33c84
OU	PP	Institut de Dermatologie et des Maladies Infectieuses	2021	Q3	PS__	PS__date_time	2021-06-11T16:37:00.000000Z	3299aa9a-fdbd-451c-a61e-197aaf66f451
ND	CH	SEROvie-Clinique J. Benjamin	2021	Q3	PS__	PS__date_time	2021-06-11T16:29:00.000000Z	f8690cf9-bd62-48c8-accd-31d01ce2b43d
OU	PP	Institut de Dermatologie et des Maladies Infectieuses	2021	Q3	PS__	PS__date_time	2021-06-11T16:22:00.000000Z	a21e5f3d-82b3-4d19-8913-0ec165e9ac99
OU	PP	Institut de Dermatologie et des Maladies Infectieuses	2021	Q3	PS__	PS__date_time	2021-06-11T16:24:00.000000Z	b24c0203-23e9-4eb6-b59c-46588829e06a
ND	CH	SEROvie-Clinique J. Benjamin	2021	Q3	PS__	PS__date_time	2021-06-11T16:04:00.000000Z	074b57cb-da5f-4fc8-aae7-f2c7aaef124e
OU	PP	Institut de Dermatologie et des Maladies Infectieuses	2021	Q3	PS__	PS__date_time	2021-06-11T16:13:00.000000Z	24c75a30-c307-42cf-94fc-322a010365e2
OU	PP	Institut de Dermatologie et des Maladies Infectieuses	2021	Q3	PS__	PS__date_time	2021-06-11T16:14:00.000000Z	e101e01c-53c3-4889-918b-320fbfdd4541
OU	PP	Institut de Dermatologie et des Maladies Infectieuses	2021	Q3	PS__	PS__date_time	2021-06-11T15:55:00.000000Z	3bf5ba95-f33b-4e82-96cd-baf7437ad91c
OU	PP	Institut de Dermatologie et des Maladies Infectieuses	2021	Q3	PS__	PS__date_time	2021-06-11T14:41:00.000000Z	d7fc7163-7f3a-47cc-a20b-e2fc33981b83
OU	PP	Institut des Maladies Infectieuses et Santé de la Reproduction	2021	Q3	PS__	PS__date_time	2021-06-10T17:16:00.000000Z	8dc0df64-61d1-4350-923a-5cda13bebccb
OU	PP	Institut des Maladies Infectieuses et Santé de la Reproduction	2021	Q3	PS__	PS__date_time	2021-06-10T17:03:00.000000Z	17cd806c-32f5-4d74-b0d9-3eb9d6fa56d6
OU	PP	Institut des Maladies Infectieuses et Santé de la Reproduction	2021	Q3	PS__	PS__date_time	2021-06-10T16:45:00.000000Z	7838df31-0663-4062-bfc8-9677787b4afa
OU	PP	Institut des Maladies Infectieuses et Santé de la Reproduction	2021	Q3	PS__	PS__date_time	2021-06-10T16:01:00.000000Z	b8defa2b-ca1b-45b0-ae53-a7b28918c6d6
OU	PP	Institut des Maladies Infectieuses et Santé de la Reproduction	2021	Q3	PS__	PS__date_time	2021-06-10T14:54:00.000000Z	fda7325d-8ef3-4d86-95f6-c80e6d9c80d7
AR	GV	Centre Lakay des Gonaives	2021	Q3	PS__	PS__date_time	2021-06-11T14:52:00.000000Z	073f00e4-ac44-4c84-afdc-8dee0ee0f442
OU	PP	Institut de Dermatologie et des Maladies Infectieuses	2021	Q3	PS__	PS__date_time	2021-06-11T15:34:00.000000Z	27a09ac9-df3f-4b0c-b57e-a7c69c9f2b6c
AR	GV	Centre Lakay des Gonaives	2021	Q3	PS__	PS__date_time	2021-06-11T14:26:00.000000Z	f1bd49be-c08e-4b85-8fe1-ab3ad588d8f0
AR	DS	Dispensaire Sainte-Claire d'Assise	2021	Q3	PS__	PS__date_time	2021-06-10T17:15:00.000000Z	d99694d2-ba8a-499f-b89e-7a1c24c7eb90
OU	PP	Institut de Dermatologie et des Maladies Infectieuses	2021	Q3	PS__	PS__date_time	2021-06-11T14:31:00.000000Z	bdd7a319-f18f-4272-8132-25bd0a8c32e4
OU	PP	Institut de Dermatologie et des Maladies Infectieuses	2021	Q3	PS__	PS__date_time	2021-06-11T14:24:00.000000Z	b681b534-7ddb-45ef-b84c-a33b74c6f843
ND	CH	SEROvie-Clinique J. Benjamin	2021	Q3	PS__	PS__date_time	2021-06-10T19:41:00.000000Z	9720448c-b6b3-4c68-88ee-22ea32a9b546
OU	PP	Institut des Maladies Infectieuses et Santé de la Reproduction	2021	Q3	PS__	PS__date_time	2021-06-10T18:32:00.000000Z	80ca07d8-4497-435d-bebf-1d15e1c40755
OU	PP	Institut des Maladies Infectieuses et Santé de la Reproduction	2021	Q3	PS__	PS__date_time	2021-06-10T18:06:00.000000Z	da588fea-2c3b-47cc-88b1-b7259bdc4e2e
AR	DS	Dispensaire Sainte-Claire d'Assise	2021	Q3	PS__	PS__date_time	2021-06-10T16:54:00.000000Z	27c5aa21-63f1-4bf5-b3be-f7f71387ef5a
AR	DS	Dispensaire Sainte-Claire d'Assise	2021	Q3	PS__	PS__date_time	2021-06-10T16:53:00.000000Z	15be7f3e-5bae-4cb1-a85c-0b3d6cb95bee
AR	DS	Dispensaire Sainte-Claire d'Assise	2021	Q3	PS__	PS__date_time	2021-06-10T16:47:00.000000Z	a0ad5c6e-1a42-4dfa-b6b8-a0ea09b73ee6
AR	DS	Dispensaire Sainte-Claire d'Assise	2021	Q3	PS__	PS__date_time	2021-06-10T16:47:00.000000Z	d97ecc19-04c5-4cfc-965d-9625bd5e73ab
OU	PP	Institut des Maladies Infectieuses et Santé de la Reproduction	2021	Q3	PS__	PS__date_time	2021-06-10T17:41:00.000000Z	ca509577-36d0-430d-96e0-8a42a190f072
ND	CH	SEROvie-Clinique J. Benjamin	2021	Q3	PS__	PS__date_time	2021-06-10T17:25:00.000000Z	28086fcf-705e-4c13-bd8c-8a846626d51c
OU	PP	Institut des Maladies Infectieuses et Santé de la Reproduction	2021	Q3	PS__	PS__date_time	2021-06-10T17:12:00.000000Z	fa7dea6f-2400-4d82-9f3c-9a02117e3ace
OU	PP	Institut des Maladies Infectieuses et Santé de la Reproduction	2021	Q3	PS__	PS__date_time	2021-06-10T16:44:00.000000Z	42516151-afdf-4d9e-ac51-b51ee8c55ed3
ND	CH	SEROvie-Clinique J. Benjamin	2021	Q3	PS__	PS__date_time	2021-06-10T16:51:00.000000Z	cde796f4-250b-4c5b-94f4-32d7b05b18e8
AR	DS	Dispensaire Sainte-Claire d'Assise	2021	Q3	PS__	PS__date_time	2021-06-10T15:52:00.000000Z	be089674-1b9e-412c-b448-b2071b9875cb
ND	CH	SEROvie-Clinique J. Benjamin	2021	Q3	PS__	PS__date_time	2021-06-10T16:46:00.000000Z	c78ff49d-3c1e-4c20-9c7e-cec1a4121eb8
ND	AN	Clinique Médico-Chirurgical de Dugue	2021	Q3	PS__	PS__date_time	2021-06-10T16:40:00.000000Z	a9910ac0-834c-4892-b84a-7ea6d47cc6f9
ND	CH	SEROvie-Clinique J. Benjamin	2021	Q3	PS__	PS__date_time	2021-06-10T16:43:00.000000Z	e88875d5-16c8-47d2-be68-e716e649923e
OU	PP	Institut des Maladies Infectieuses et Santé de la Reproduction	2021	Q3	PS__	PS__date_time	2021-06-10T16:36:00.000000Z	056aa861-7333-4dbc-9108-f04289871341
ND	AN	Clinique Médico-Chirurgical de Dugue	2021	Q3	PS__	PS__date_time	2021-06-10T16:35:00.000000Z	1af197e3-dd7b-4823-9653-a992bb9d2019
ND	CH	SEROvie-Clinique J. Benjamin	2021	Q3	PS__	PS__date_time	2021-06-10T16:39:00.000000Z	783a4fcd-117e-436b-a734-c460928da4ba
ND	AN	Clinique Médico-Chirurgical de Dugue	2021	Q3	PS__	PS__date_time	2021-06-10T16:29:00.000000Z	a933378f-76a4-46e2-98c8-c60c264bf6e9
ND	AN	Clinique Médico-Chirurgical de Dugue	2021	Q3	PS__	PS__date_time	2021-06-10T16:24:00.000000Z	bc73dd5d-f856-4402-a9f0-5d5da941cdbd
AR	DS	Dispensaire Sainte-Claire d'Assise	2021	Q3	PS__	PS__date_time	2021-06-10T15:29:00.000000Z	73db7d1e-714a-4702-ac30-ec7f682aa01b
AR	DS	Dispensaire Sainte-Claire d'Assise	2021	Q3	PS__	PS__date_time	2021-06-10T15:23:00.000000Z	6b44a2c1-8748-479d-88f3-1d707499ea19
AR	DS	Dispensaire Sainte-Claire d'Assise	2021	Q3	PS__	PS__date_time	2021-06-10T15:26:00.000000Z	4ca214e8-a364-4294-87c7-7ed8a381c4b5
AR	DS	Dispensaire Sainte-Claire d'Assise	2021	Q3	PS__	PS__date_time	2021-06-10T15:18:00.000000Z	52e5aa2f-c710-4481-b8f3-07f0d826ac5e
ND	CH	SEROvie-Clinique J. Benjamin	2021	Q3	PS__	PS__date_time	2021-06-10T16:07:00.000000Z	c635b71c-47ea-4157-821c-74f3aa218c7b
ND	AN	Clinique Médico-Chirurgical de Dugue	2021	Q3	PS__	PS__date_time	2021-06-10T16:07:00.000000Z	d07f399d-873f-4b00-9da1-51ad1583b941
ND	CH	SEROvie-Clinique J. Benjamin	2021	Q3	PS__	PS__date_time	2021-06-10T15:50:00.000000Z	04a86be3-f3da-4f88-9b7b-a754f0e102ed
ND	AN	Clinique Médico-Chirurgical de Dugue	2021	Q3	PS__	PS__date_time	2021-06-10T15:57:00.000000Z	c03781ff-bfd0-4fda-b659-73e2ff60a053
AR	DS	Dispensaire Sainte-Claire d'Assise	2021	Q3	PS__	PS__date_time	2021-06-10T14:41:00.000000Z	b846afdb-706a-4a79-8192-a00287d3fe2f
AR	DS	Dispensaire Sainte-Claire d'Assise	2021	Q3	PS__	PS__date_time	2021-06-10T14:41:00.000000Z	256ab8a9-292e-496c-8ec4-6e58e95aa1a3
AR	DS	Dispensaire Sainte-Claire d'Assise	2021	Q3	PS__	PS__date_time	2021-06-10T14:33:00.000000Z	00f27ad1-ee43-417c-a5eb-d4075314b8dd
AR	DS	Dispensaire Sainte-Claire d'Assise	2021	Q3	PS__	PS__date_time	2021-06-10T14:22:00.000000Z	751cca73-1c3b-4601-b099-baa681c88a89
AR	DS	Dispensaire Sainte-Claire d'Assise	2021	Q3	PS__	PS__date_time	2021-06-09T16:42:00.000000Z	b5b2d9f9-eb08-4c3b-b763-10af2b32916b
AR	DS	Dispensaire Sainte-Claire d'Assise	2021	Q3	PS__	PS__date_time	2021-06-09T15:33:00.000000Z	c5f033b1-3023-4484-869b-2b945173d55e
OU	PP	Institut des Maladies Infectieuses et Santé de la Reproduction	2021	Q3	PS__	PS__date_time	2021-06-10T15:52:00.000000Z	5007dae0-6308-46ee-aef4-0c3b2fec9557
ND	AN	Clinique Médico-Chirurgical de Dugue	2021	Q3	PS__	PS__date_time	2021-06-10T15:54:00.000000Z	c2f6ce1a-1f3e-48c0-9671-f698ef7c2278
ND	AN	Clinique Médico-Chirurgical de Dugue	2021	Q3	PS__	PS__date_time	2021-06-10T15:50:00.000000Z	2f472623-67ba-42fb-9168-f6e45517f538
OU	PP	Institut des Maladies Infectieuses et Santé de la Reproduction	2021	Q3	PS__	PS__date_time	2021-06-10T15:44:00.000000Z	9966194b-bdf6-472d-b129-389903987247
ND	AN	Clinique Médico-Chirurgical de Dugue	2021	Q3	PS__	PS__date_time	2021-06-10T15:43:00.000000Z	1de6de44-3ab9-4e3f-8ea8-1e23d9f3a551
ND	CH	SEROvie-Clinique J. Benjamin	2021	Q3	PS__	PS__date_time	2021-06-10T15:38:00.000000Z	25cfb4e9-612b-49d2-8c99-172d923bddaf
ND	AN	Clinique Médico-Chirurgical de Dugue	2021	Q3	PS__	PS__date_time	2021-06-10T15:34:00.000000Z	9ebadada-5f06-4428-9cb8-16a5fe289d5a
AR	DS	Dispensaire Sainte-Claire d'Assise	2021	Q3	PS__	PS__date_time	2021-06-10T14:33:00.000000Z	bbe8e872-dda3-49fb-aad0-4a22e1dfe045
OU	PP	Institut des Maladies Infectieuses et Santé de la Reproduction	2021	Q3	PS__	PS__date_time	2021-06-10T15:29:00.000000Z	394a63d5-22d1-4581-9cc1-507bc64387f6
ND	AN	Clinique Médico-Chirurgical de Dugue	2021	Q3	PS__	PS__date_time	2021-06-10T15:32:00.000000Z	154d5608-437b-4772-bd12-38bfb88825c2
AR	DS	Dispensaire Sainte-Claire d'Assise	2021	Q3	PS__	PS__date_time	2021-06-10T14:25:00.000000Z	378598e9-710e-4b84-9dad-6d17803a1267
AR	DS	Dispensaire Sainte-Claire d'Assise	2021	Q3	PS__	PS__date_time	2021-06-09T16:49:00.000000Z	6ac7e201-8f34-41db-b369-33502c85479b
AR	DS	Dispensaire Sainte-Claire d'Assise	2021	Q3	PS__	PS__date_time	2021-06-09T16:45:00.000000Z	7f770600-2fd0-4553-a5c0-6bd54a19f62d
AR	DS	Dispensaire Sainte-Claire d'Assise	2021	Q3	PS__	PS__date_time	2021-06-09T15:59:00.000000Z	14bb4d1b-ab5b-458a-9b64-e3a1c85a3759
OU	PP	Institut des Maladies Infectieuses et Santé de la Reproduction	2021	Q3	PS__	PS__date_time	2021-06-10T15:13:00.000000Z	08f06826-0b22-4118-9199-a5e4d3930023
OU	PP	Institut des Maladies Infectieuses et Santé de la Reproduction	2021	Q3	PS__	PS__date_time	2021-06-10T15:03:00.000000Z	13e65479-f27c-4fbf-a95f-9c07e6e078c5
ND	AN	Clinique Médico-Chirurgical de Dugue	2021	Q3	PS__	PS__date_time	2021-06-10T15:12:00.000000Z	50d9f58d-3675-4b54-9466-04dfb922b1f0
OU	PP	Clinique Communautaire de Delmas 75	2021	Q3	PS__	PS__date_time	2021-06-10T15:11:00.000000Z	18fdba24-f6e4-4b95-8771-e08c2c632fcf
OU	PP	Clinique Communautaire de Delmas 75	2021	Q3	PS__	PS__date_time	2021-06-10T15:10:00.000000Z	7ec7c01e-44e9-4160-b9f0-4e4046404455
ND	AN	Clinique Médico-Chirurgical de Dugue	2021	Q3	PS__	PS__date_time	2021-06-10T14:53:00.000000Z	3bae14ab-ec58-4fa5-aab2-8bd16a218c09
ND	AN	Clinique Médico-Chirurgical de Dugue	2021	Q3	PS__	PS__date_time	2021-06-10T15:01:00.000000Z	a4619cd4-3cdb-40e6-92c4-d6f29598a0bd
ND	AN	Clinique Médico-Chirurgical de Dugue	2021	Q3	PS__	PS__date_time	2021-06-10T14:51:00.000000Z	c761f93d-4629-4d8d-af5e-209482c7946b
ND	AN	Clinique Médico-Chirurgical de Dugue	2021	Q3	PS__	PS__date_time	2021-06-10T14:51:00.000000Z	214048cd-bb22-4d08-b0b3-80d01221641b
OU	PP	Clinique Communautaire de Delmas 75	2021	Q3	PS__	PS__date_time	2021-06-10T14:47:00.000000Z	81248bfb-a93d-4600-b157-628f1ab853a2
OU	PP	Institut des Maladies Infectieuses et Santé de la Reproduction	2021	Q3	PS__	PS__date_time	2021-06-10T14:47:00.000000Z	739ec870-275a-49b3-ba25-454394eb310d
OU	PP	Clinique Communautaire de Delmas 75	2021	Q3	PS__	PS__date_time	2021-06-10T14:42:00.000000Z	48e8eeb4-bfc0-4ab7-8eb8-29754eb737ff
ND	AN	Clinique Médico-Chirurgical de Dugue	2021	Q3	PS__	PS__date_time	2021-06-10T14:39:00.000000Z	a2716b5d-9b0d-45eb-b59c-2882389e5bb2
OU	PP	Clinique Communautaire de Delmas 75	2021	Q3	PS__	PS__date_time	2021-06-10T14:37:00.000000Z	104555e8-d9af-4f9f-9a48-e9c36b390547
OU	PP	Clinique Communautaire de Delmas 75	2021	Q3	PS__	PS__date_time	2021-06-10T14:30:00.000000Z	5138d6f4-0e7e-4032-8177-32a1d1077673
OU	PP	Clinique Communautaire de Delmas 75	2021	Q3	PS__	PS__date_time	2021-06-10T14:30:00.000000Z	a8771f72-776c-49bb-be4b-921354a1230d
OU	PP	Clinique Communautaire de Delmas 75	2021	Q3	PS__	PS__date_time	2021-06-10T14:27:00.000000Z	fbabca76-4f50-4f2d-8912-6a8f5a889eb4
OU	PP	Clinique Communautaire de Delmas 75	2021	Q3	PS__	PS__date_time	2021-06-10T14:20:00.000000Z	3583bafd-6370-43dd-8000-93f359f36aeb
OU	CB	Hôpital Foyer Saint-Camille	2021	Q3	PS__	PS__date_time	2021-06-09T16:48:00.000000Z	8c7a58b6-2e81-41e0-b90c-a6994318350c
OU	CB	Hôpital Foyer Saint-Camille	2021	Q3	PS__	PS__date_time	2021-06-09T16:40:00.000000Z	944dc96a-0662-4307-bdf0-06b0346dd7d3
OU	PP	Clinique Communautaire de Delmas 75	2021	Q3	PS__	PS__date_time	2021-06-10T14:05:00.000000Z	63d116b4-1240-440f-97a1-581a91db51a8
OU	PP	Clinique Communautaire de Delmas 75	2021	Q3	PS__	PS__date_time	2021-06-10T13:57:00.000000Z	b6ebf721-7c11-4631-8d43-18702d5aa8fa
OU	PP	Clinique Communautaire de Delmas 75	2021	Q3	PS__	PS__date_time	2021-06-10T13:58:00.000000Z	032d1a95-e41b-42bd-837d-53204d3fe6d6
OU	PP	Clinique Communautaire de Delmas 75	2021	Q3	PS__	PS__date_time	2021-06-10T13:48:00.000000Z	e519287b-f696-419c-86e6-1bc2beb5e9b9
OU	PP	Clinique Communautaire de Delmas 75	2021	Q3	PS__	PS__date_time	2021-06-10T13:49:00.000000Z	6313a7ef-d5da-44e4-9008-85b3a78368d7
OU	PP	SEROvie-Clinique J.C Menard	2021	Q3	PS__	PS__date_time	2021-06-09T19:27:00.000000Z	c492cb84-5b35-487c-808b-72e76801d8a5
OU	PP	SEROvie-Clinique J.C Menard	2021	Q3	PS__	PS__date_time	2021-06-09T19:14:00.000000Z	ce35b18c-8d2f-4968-a067-db447d728805
OU	PP	SEROvie-Clinique J.C Menard	2021	Q3	PS__	PS__date_time	2021-06-09T18:51:00.000000Z	b403a0b9-f5b6-4670-a1ea-0b7710aaa4a2
OU	PP	SEROvie-Clinique J.C Menard	2021	Q3	PS__	PS__date_time	2021-06-09T18:34:00.000000Z	21439daa-dcde-4167-ba8a-b669522e57ca
OU	PP	SEROvie-Clinique J.C Menard	2021	Q3	PS__	PS__date_time	2021-06-09T18:17:00.000000Z	7c815fbc-e1ae-445b-a714-2962f127cff6
OU	PP	SEROvie-Clinique J.C Menard	2021	Q3	PS__	PS__date_time	2021-06-09T18:04:00.000000Z	9a91802e-86de-45d7-b143-c7bef0132348
OU	PP	SEROvie-Clinique J.C Menard	2021	Q3	PS__	PS__date_time	2021-06-09T16:40:00.000000Z	264cb6de-2ac1-4783-ae91-2babb498513e
OU	PP	SEROvie-Clinique J.C Menard	2021	Q3	PS__	PS__date_time	2021-06-09T16:24:00.000000Z	3ea99bb2-402d-4f93-aa1f-dbe860c2d2f3
OU	PP	SEROvie-Clinique J.C Menard	2021	Q3	PS__	PS__date_time	2021-06-09T15:47:00.000000Z	4a77f3bc-5bad-4725-a49c-704e9b601bd4
OU	CB	Hôpital Foyer Saint-Camille	2021	Q3	PS__	PS__date_time	2021-06-09T17:03:00.000000Z	994e44ea-827a-4497-a6a4-b470d9ed7596
OU	CB	Hôpital Foyer Saint-Camille	2021	Q3	PS__	PS__date_time	2021-06-09T17:02:00.000000Z	680eea03-d261-43d8-89df-28869e2a32aa
OU	CB	Hôpital Foyer Saint-Camille	2021	Q3	PS__	PS__date_time	2021-06-09T16:53:00.000000Z	25699640-772a-4949-9122-879aeeaa0b99
OU	CB	Hôpital Foyer Saint-Camille	2021	Q3	PS__	PS__date_time	2021-06-09T16:44:00.000000Z	0ae5e27b-46da-4de5-af5a-6c2f28ebe159
OU	CB	Hôpital Foyer Saint-Camille	2021	Q3	PS__	PS__date_time	2021-06-09T16:38:00.000000Z	8f3682ec-cf37-4048-b3ce-480fedf56442
OU	CB	Hôpital Foyer Saint-Camille	2021	Q3	PS__	PS__date_time	2021-06-09T16:37:00.000000Z	b436959f-1043-456b-8c73-3a5082e68013
AR	DS	Dispensaire Sainte-Claire d'Assise	2021	Q3	PS__	PS__date_time	2021-06-09T15:34:00.000000Z	f8450d6f-7838-41ca-ab20-762c0d930aae
AR	SM	Hôpital Dumarsais Estimé	2021	Q3	PS__	PS__date_time	2021-06-08T18:51:00.000000Z	e8915ab5-544f-4543-a8bc-b5c4028ae94e
ND	CH	SEROvie-Clinique J. Benjamin	2021	Q3	PS__	PS__date_time	2021-06-09T16:25:00.000000Z	fa4c56a4-2cdf-4b96-b62c-fcee8c854f30
ND	CH	SEROvie-Clinique J. Benjamin	2021	Q3	PS__	PS__date_time	2021-06-09T16:03:00.000000Z	455984b3-6236-4578-add0-1abb8170c6c0
OU	CB	Hôpital Foyer Saint-Camille	2021	Q3	PS__	PS__date_time	2021-06-09T16:06:00.000000Z	62d2ec67-812d-42c4-be7e-0e507fe1310f
OU	CB	Hôpital Foyer Saint-Camille	2021	Q3	PS__	PS__date_time	2021-06-09T15:37:00.000000Z	bbf5256f-d110-46a5-985f-adb07d7303ad
OU	CB	Hôpital Foyer Saint-Camille	2021	Q3	PS__	PS__date_time	2021-06-09T15:24:00.000000Z	3b920d7f-5e13-441d-9ebb-1fac5a5d64be
OU	CB	Hôpital Foyer Saint-Camille	2021	Q3	PS__	PS__date_time	2021-06-09T15:17:00.000000Z	46f42803-176c-487b-a51e-5d10ba1a14e2
OU	CB	Hôpital Foyer Saint-Camille	2021	Q3	PS__	PS__date_time	2021-06-09T15:07:00.000000Z	20680e4b-89ff-41b8-bea0-0b20f58c10e5
OU	CB	Hôpital Foyer Saint-Camille	2021	Q3	PS__	PS__date_time	2021-06-09T15:06:00.000000Z	2f58729d-2071-4481-a58f-327766cc1256
ND	CH	SEROvie-Clinique J. Benjamin	2021	Q3	PS__	PS__date_time	2021-06-09T14:54:00.000000Z	9d5d0717-0195-4523-9956-e0ebe2741db5
OU	CB	Hôpital Foyer Saint-Camille	2021	Q3	PS__	PS__date_time	2021-06-09T14:40:00.000000Z	ee4e603c-a6ec-43a2-a0c9-0233e0853e75
OU	PP	SEROvie-Clinique J.C Menard	2021	Q3	PS__	PS__date_time	2021-06-08T18:49:00.000000Z	61b4f54e-3c2f-4bc6-b734-ac1431dfe59b
OU	PP	SEROvie-Clinique J.C Menard	2021	Q3	PS__	PS__date_time	2021-06-08T18:34:00.000000Z	1a8d6258-f58e-4f28-95e1-4481dddf52e3
OU	PP	SEROvie-Clinique J.C Menard	2021	Q3	PS__	PS__date_time	2021-06-08T17:29:00.000000Z	eb102b71-a5a8-46f2-b2e4-5a9ba21630f0
OU	PP	SEROvie-Clinique J.C Menard	2021	Q3	PS__	PS__date_time	2021-06-08T17:07:00.000000Z	0e16eadf-73c8-4787-b328-a8a4352c82e8
AR	SM	Hôpital Dumarsais Estimé	2021	Q3	PS__	PS__date_time	2021-06-08T18:47:00.000000Z	ea18ef13-7479-4f92-8c93-d92fb5d2adb8
AR	SM	Hôpital Dumarsais Estimé	2021	Q3	PS__	PS__date_time	2021-06-08T17:49:00.000000Z	0e84fd06-cfb1-4e13-a101-6cae78fdca8a
AR	SM	Hôpital Dumarsais Estimé	2021	Q3	PS__	PS__date_time	2021-06-08T17:18:00.000000Z	d53c83e8-c73a-47ae-83a6-00414dc7e5cf
AR	SM	Hôpital Dumarsais Estimé	2021	Q3	PS__	PS__date_time	2021-06-08T17:12:00.000000Z	5b333c51-a72e-480f-8aeb-9ac3ad00d511
AR	SM	Hôpital Dumarsais Estimé	2021	Q3	PS__	PS__date_time	2021-06-08T16:49:00.000000Z	42c82252-9dea-43ce-816a-6a815181b751
AR	SM	Hôpital Dumarsais Estimé	2021	Q3	PS__	PS__date_time	2021-06-08T17:53:00.000000Z	f80a4305-3904-4380-90a0-5be74931ed92
AR	SM	Hôpital Dumarsais Estimé	2021	Q3	PS__	PS__date_time	2021-06-08T17:29:00.000000Z	d810b80d-a317-4e0e-b51a-54a7e6b011ee
AR	SM	Hôpital Dumarsais Estimé	2021	Q3	PS__	PS__date_time	2021-06-08T17:22:00.000000Z	2ca32be0-f7ee-4ef5-a7d1-b5bb53e89527
AR	SM	Hôpital Dumarsais Estimé	2021	Q3	PS__	PS__date_time	2021-06-08T17:11:00.000000Z	f948eae9-6f7a-4976-b01a-d604ae474c6f
AR	SM	Hôpital Dumarsais Estimé	2021	Q3	PS__	PS__date_time	2021-06-08T16:53:00.000000Z	bd683047-2c68-4c20-a207-e728f852582d
AR	SM	Hôpital Dumarsais Estimé	2021	Q3	PS__	PS__date_time	2021-06-08T16:43:00.000000Z	3ba32304-a5b3-40e9-9433-48dba408f5af
AR	SM	Hôpital Dumarsais Estimé	2021	Q3	PS__	PS__date_time	2021-06-08T16:36:00.000000Z	313447f2-fd1b-47a8-872b-6f255bb0f5be
ND	CH	SEROvie-Clinique J. Benjamin	2021	Q3	PS__	PS__date_time	2021-06-08T17:52:00.000000Z	e437e09a-1f4e-409e-8d89-5bd3558908e0
ND	CH	SEROvie-Clinique J. Benjamin	2021	Q3	PS__	PS__date_time	2021-06-08T17:29:00.000000Z	5f5b98cf-e768-4ac2-95b8-2f033be3c34f
ND	CH	SEROvie-Clinique J. Benjamin	2021	Q3	PS__	PS__date_time	2021-06-08T17:28:00.000000Z	35842205-e929-4d73-8d7e-2dba6b48ca51
ND	AN	Clinique Médico-Chirurgical de Dugue	2021	Q3	PS__	PS__date_time	2021-06-08T15:37:00.000000Z	810bb0f4-a341-479b-832f-1ad598115702
OU	PP	SEROvie-Clinique J.C Menard	2021	Q3	PS__	PS__date_time	2021-06-08T16:54:00.000000Z	ca7e81f1-6ff3-40ba-a108-fed9c1f2193a
ND	AN	Clinique Médico-Chirurgical de Dugue	2021	Q3	PS__	PS__date_time	2021-06-08T15:56:00.000000Z	9f5b0b77-a542-475e-9291-d7321e88504a
ND	AN	Clinique Médico-Chirurgical de Dugue	2021	Q3	PS__	PS__date_time	2021-06-08T15:48:00.000000Z	02f296a1-3acf-41a2-a978-bfc09774c5e0
ND	AN	Clinique Médico-Chirurgical de Dugue	2021	Q3	PS__	PS__date_time	2021-06-08T15:41:00.000000Z	65b9058e-7676-4c03-9fb3-2b744f51a9f6
ND	AN	Clinique Médico-Chirurgical de Dugue	2021	Q3	PS__	PS__date_time	2021-06-08T15:38:00.000000Z	58ba5fb1-8474-4751-995c-76ed1ba21d14
OU	PP	SEROvie-Clinique J.C Menard	2021	Q3	PS__	PS__date_time	2021-06-08T15:22:00.000000Z	748a2556-9db7-4d77-b725-1deb17978fc6
OU	PP	SEROvie-Clinique J.C Menard	2021	Q3	PS__	PS__date_time	2021-06-08T15:06:00.000000Z	26dc0c20-79e8-480d-a92a-7620f73e34d9
ND	AN	Clinique Médico-Chirurgical de Dugue	2021	Q3	PS__	PS__date_time	2021-06-08T15:37:00.000000Z	387553d2-a99b-410b-a2ae-ddce15352a09
ND	AN	Clinique Médico-Chirurgical de Dugue	2021	Q3	PS__	PS__date_time	2021-06-08T15:05:00.000000Z	e42d4f46-bf2f-4870-922a-531abd93fca6
ND	AN	Clinique Médico-Chirurgical de Dugue	2021	Q3	PS__	PS__date_time	2021-06-08T14:52:00.000000Z	0ded7509-2fa2-4e2b-b06d-828883ef1ee2
ND	AN	Clinique Médico-Chirurgical de Dugue	2021	Q3	PS__	PS__date_time	2021-06-08T14:45:00.000000Z	f31a2939-1071-4d19-8bb3-b96650fc4628
ND	AN	Clinique Médico-Chirurgical de Dugue	2021	Q3	PS__	PS__date_time	2021-06-08T14:39:00.000000Z	7ecb87bc-d879-469f-97ee-919165fde548
ND	AN	Clinique Médico-Chirurgical de Dugue	2021	Q3	PS__	PS__date_time	2021-06-08T15:05:00.000000Z	2c90fede-3b19-47c7-828e-5e59681923e4
ND	AN	Clinique Médico-Chirurgical de Dugue	2021	Q3	PS__	PS__date_time	2021-06-08T14:59:00.000000Z	3f3871e3-44dc-44f6-8d43-178ffc87d2f9
ND	AN	Clinique Médico-Chirurgical de Dugue	2021	Q3	PS__	PS__date_time	2021-06-08T14:56:00.000000Z	d624bf93-1771-45f1-b331-93fa7017fbdd
ND	AN	Clinique Médico-Chirurgical de Dugue	2021	Q3	PS__	PS__date_time	2021-06-08T14:48:00.000000Z	11c18820-f96c-43f6-8898-09460396d52c
ND	AN	Clinique Médico-Chirurgical de Dugue	2021	Q3	PS__	PS__date_time	2021-06-08T14:53:00.000000Z	2d555094-01b8-4248-9861-3ef8e016035c
ND	AN	Clinique Médico-Chirurgical de Dugue	2021	Q3	PS__	PS__date_time	2021-06-08T14:38:00.000000Z	2ba58f7f-751b-4f13-a3d9-00931c0c215c
OU	PP	Clinique Communautaire de Delmas 75	2021	Q3	PS__	PS__date_time	2021-06-08T14:43:00.000000Z	db671a97-42d9-4650-97dc-4c855cea18c3
ND	AN	Clinique Médico-Chirurgical de Dugue	2021	Q3	PS__	PS__date_time	2021-06-08T14:38:00.000000Z	b8ef6590-8142-4ddc-aa88-474c47366b93
OU	PP	Clinique Communautaire de Delmas 75	2021	Q3	PS__	PS__date_time	2021-06-08T14:28:00.000000Z	fc2a88ab-1ac9-4398-a05a-e981cc734f7d
OU	PP	Clinique Communautaire de Delmas 75	2021	Q3	PS__	PS__date_time	2021-06-08T14:26:00.000000Z	d0cc6b1e-ea26-4aca-8acc-c433697fbfa3
OU	PP	Clinique Communautaire de Delmas 75	2021	Q3	PS__	PS__date_time	2021-06-08T14:24:00.000000Z	7fa7a02e-bf3a-4985-aedb-45e34af83b77
OU	PP	Clinique Communautaire de Delmas 75	2021	Q3	PS__	PS__date_time	2021-06-08T14:20:00.000000Z	e45a242f-15e4-45f3-8b63-ce887bdf4a46
OU	PP	Clinique Communautaire de Delmas 75	2021	Q3	PS__	PS__date_time	2021-06-08T14:15:00.000000Z	d16652d0-ee28-4fa8-91ba-0a8a2853e6a2
OU	PP	Clinique Communautaire de Delmas 75	2021	Q3	PS__	PS__date_time	2021-06-08T14:14:00.000000Z	da3d6172-0864-4991-80dc-59010df91f25
AR	SM	Hôpital Dumarsais Estimé	2021	Q3	PS__	PS__date_time	2021-06-07T17:22:00.000000Z	2f1b0d97-835f-4694-9130-8d1d4ff828ab
AR	SM	Hôpital Dumarsais Estimé	2021	Q3	PS__	PS__date_time	2021-06-07T17:18:00.000000Z	20196ab9-a67e-4cd4-8cb9-e8cc9a4b0cec
AR	SM	Hôpital Dumarsais Estimé	2021	Q3	PS__	PS__date_time	2021-06-07T17:14:00.000000Z	18e91ba8-a83b-4b9f-aedb-4901192bab3d
AR	SM	Hôpital Dumarsais Estimé	2021	Q3	PS__	PS__date_time	2021-06-07T17:10:00.000000Z	24c6a21f-67b8-452c-a931-9e07961bb8d6
AR	SM	Hôpital Dumarsais Estimé	2021	Q3	PS__	PS__date_time	2021-06-07T18:10:00.000000Z	a540f5f5-d73e-475f-aeff-a30a2bc1fe46
AR	SM	Hôpital Dumarsais Estimé	2021	Q3	PS__	PS__date_time	2021-06-07T18:03:00.000000Z	022d8a29-dafd-4d1f-b26d-8af9e3049e14
AR	SM	Hôpital Dumarsais Estimé	2021	Q3	PS__	PS__date_time	2021-06-07T17:05:00.000000Z	3935be52-efc5-45e6-a229-b20bf841ab19
AR	SM	Hôpital Dumarsais Estimé	2021	Q3	PS__	PS__date_time	2021-06-07T16:59:00.000000Z	72944add-18a8-4bbd-a4c6-f66fb842d358
AR	SM	Hôpital Dumarsais Estimé	2021	Q3	PS__	PS__date_time	2021-06-07T17:02:00.000000Z	5368e9db-1cbc-4fc2-8439-a350ab80a9ab
AR	SM	Hôpital Dumarsais Estimé	2021	Q3	PS__	PS__date_time	2021-06-07T17:50:00.000000Z	1cdb0b2b-b83f-4ab3-83dd-2d11920897a5
ND	CH	Clinique Médicale Bethesda de Vaudreuil	2021	Q3	PS__	PS__date_time	2021-06-07T17:59:00.000000Z	c53ee9ec-f5e1-48b7-a543-a31c760fa1ce
ND	CH	Clinique Médicale Bethesda de Vaudreuil	2021	Q3	PS__	PS__date_time	2021-06-07T17:58:00.000000Z	37efd854-0226-4f18-b87e-f0563daef3f5
AR	SM	Hôpital Dumarsais Estimé	2021	Q3	PS__	PS__date_time	2021-06-07T16:54:00.000000Z	8b8ce580-d4ee-44dc-a699-e1ab7b552534
ND	CH	Clinique Médicale Bethesda de Vaudreuil	2021	Q3	PS__	PS__date_time	2021-06-07T17:44:00.000000Z	0ece13ab-aee7-4ae0-b790-a5871c86203c
ND	CH	Clinique Médicale Bethesda de Vaudreuil	2021	Q3	PS__	PS__date_time	2021-06-07T17:42:00.000000Z	186a3d30-22aa-4681-af5e-785aebfae84a
ND	CH	Clinique Médicale Bethesda de Vaudreuil	2021	Q3	PS__	PS__date_time	2021-06-07T17:43:00.000000Z	55795222-eba8-49bc-8e7f-9b3c25ebde07
ND	CH	Clinique Médicale Bethesda de Vaudreuil	2021	Q3	PS__	PS__date_time	2021-06-07T17:37:00.000000Z	6f6a08c8-6f5a-44bc-a7ef-3916d16a8c0e
ND	CH	Clinique Médicale Bethesda de Vaudreuil	2021	Q3	PS__	PS__date_time	2021-06-07T17:32:00.000000Z	6cf9b1ce-2fcc-4627-bd07-88d711167a84
ND	CH	Clinique Médicale Bethesda de Vaudreuil	2021	Q3	PS__	PS__date_time	2021-06-07T17:27:00.000000Z	b4d851d2-e1f3-46dc-923f-f868e39578c7
ND	CH	Clinique Médicale Bethesda de Vaudreuil	2021	Q3	PS__	PS__date_time	2021-06-07T17:22:00.000000Z	2585bc0b-4efb-4358-b813-49cb48d24fd5
ND	CH	Clinique Médicale Bethesda de Vaudreuil	2021	Q3	PS__	PS__date_time	2021-06-07T17:23:00.000000Z	3abffa82-7db4-4b2d-9f9a-4783c5f4447e
ND	CH	Clinique Médicale Bethesda de Vaudreuil	2021	Q3	PS__	PS__date_time	2021-06-07T17:17:00.000000Z	c0b7386c-61a3-4829-93f2-c1cae05d7c07
ND	CH	Clinique Médicale Bethesda de Vaudreuil	2021	Q3	PS__	PS__date_time	2021-06-07T17:09:00.000000Z	652ed458-4e4d-439b-9f06-68e4f3144d1a
ND	CH	Clinique Médicale Bethesda de Vaudreuil	2021	Q3	PS__	PS__date_time	2021-06-07T17:00:00.000000Z	1ec677ca-c7c3-4de9-b336-0fc2c0f0fdd9
ND	CH	Clinique Médicale Bethesda de Vaudreuil	2021	Q3	PS__	PS__date_time	2021-06-07T16:55:00.000000Z	943ff5df-3c07-4d00-9a6f-58b3cc9ea9e8
ND	AN	Hôpital Sacré-Coeur de Milot	2021	Q3	PS__	PS__date_time	2021-06-07T16:26:00.000000Z	00c7a540-a5fb-4faa-b235-90f8f480e8d7
ND	CH	Clinique Médicale Bethesda de Vaudreuil	2021	Q3	PS__	PS__date_time	2021-06-07T16:19:00.000000Z	803821dd-e97d-47f8-b980-174637d5df43
ND	CH	Clinique Médicale Bethesda de Vaudreuil	2021	Q3	PS__	PS__date_time	2021-06-07T16:11:00.000000Z	a46c0b1f-3fd2-4a8f-9b1f-18166aa24e9f
ND	CH	Clinique Médicale Bethesda de Vaudreuil	2021	Q3	PS__	PS__date_time	2021-06-07T15:57:00.000000Z	6bae81d1-ae7c-46a5-954c-b300a6593999
ND	CH	Clinique Médicale Bethesda de Vaudreuil	2021	Q3	PS__	PS__date_time	2021-06-07T15:55:00.000000Z	3600dd95-15cf-4e00-be33-10a9e6534549
ND	CH	Clinique Médicale Bethesda de Vaudreuil	2021	Q3	PS__	PS__date_time	2021-06-07T15:51:00.000000Z	6ea16177-fe18-48dc-a6ca-798a7f7b0734
ND	CH	Clinique Médicale Bethesda de Vaudreuil	2021	Q3	PS__	PS__date_time	2021-06-07T15:41:00.000000Z	7f7ddcec-a120-41cb-b429-8c2e8b71c319
ND	CH	Clinique Médicale Bethesda de Vaudreuil	2021	Q3	PS__	PS__date_time	2021-06-07T15:51:00.000000Z	ba3250e5-8a9c-4b53-b14a-93069a1961c2
ND	CH	Clinique Médicale Bethesda de Vaudreuil	2021	Q3	PS__	PS__date_time	2021-06-07T15:42:00.000000Z	91d103bd-93af-45aa-90ee-63be6cf3c5b9
ND	CH	Clinique Médicale Bethesda de Vaudreuil	2021	Q3	PS__	PS__date_time	2021-06-07T15:43:00.000000Z	52ceb474-bdbc-41cd-b192-77304382b8cf
ND	CH	Clinique Médicale Bethesda de Vaudreuil	2021	Q3	PS__	PS__date_time	2021-06-07T15:31:00.000000Z	a7f97af5-fc1c-4c55-9d2e-1ffdd48ffa79
ND	CH	Clinique Médicale Bethesda de Vaudreuil	2021	Q3	PS__	PS__date_time	2021-06-07T15:22:00.000000Z	80637b3d-40d8-4381-854e-97d5c2771f60
ND	CH	Clinique Médicale Bethesda de Vaudreuil	2021	Q3	PS__	PS__date_time	2021-06-07T15:35:00.000000Z	c6b9c0b0-d0e5-485d-8ce9-df8f5cabedfc
ND	CH	Clinique Médicale Bethesda de Vaudreuil	2021	Q3	PS__	PS__date_time	2021-06-07T15:31:00.000000Z	924dd5f2-f86a-4802-94cc-b88be46d85ae
ND	CH	Clinique Médicale Bethesda de Vaudreuil	2021	Q3	PS__	PS__date_time	2021-06-07T15:22:00.000000Z	6c81146f-6c33-4d59-b67f-f7218f53966f
ND	CH	Clinique Médicale Bethesda de Vaudreuil	2021	Q3	PS__	PS__date_time	2021-06-07T15:23:00.000000Z	b7a2379f-bd0e-4826-b343-46a1f92687ac
AR	GV	SEROvie-Clinique H. Bastien	2021	Q3	PS__	PS__date_time	2021-05-27T16:29:00.000000Z	5b2b3b03-5a56-4c9c-b343-e361eb74630c
AR	GV	SEROvie-Clinique H. Bastien	2021	Q3	PS__	PS__date_time	2021-05-27T16:18:00.000000Z	bd8cd409-3396-4fe8-a580-bd1beb288c28
AR	GV	SEROvie-Clinique H. Bastien	2021	Q3	PS__	PS__date_time	2021-05-25T15:56:00.000000Z	ad5d1dd5-3932-449d-ab40-52761e82c8f1
ND	LL	Hôpital Saint-Jean de Limbé	2021	Q3	PS__	PS__date_time	2021-05-25T17:19:00.000000Z	cf664c44-d15a-49a3-9a0b-4104d96013aa
ND	LL	Hôpital Saint-Jean de Limbé	2021	Q3	PS__	PS__date_time	2021-05-25T17:06:00.000000Z	317d8f45-f49a-46cd-89c6-ff1ede23ae4f
ND	LL	Hôpital Saint-Jean de Limbé	2021	Q3	PS__	PS__date_time	2021-05-25T16:58:00.000000Z	ff35c17f-7d38-460d-becd-3ca3b2e523b0
ND	LL	Hôpital Saint-Jean de Limbé	2021	Q3	PS__	PS__date_time	2021-05-25T16:53:00.000000Z	adb8e767-4636-4ff1-a0c2-8b8b357746c1
ND	LL	Hôpital Saint-Jean de Limbé	2021	Q3	PS__	PS__date_time	2021-05-25T16:32:00.000000Z	67beea70-ec26-4c8d-a718-513981c634a6
ND	LL	Hôpital Saint-Jean de Limbé	2021	Q3	PS__	PS__date_time	2021-05-25T16:19:00.000000Z	544f1e2c-10de-468e-bab0-e3c8f9d19f3d
ND	LL	Hôpital Saint-Jean de Limbé	2021	Q3	PS__	PS__date_time	2021-05-25T16:05:00.000000Z	347ed431-5d5c-4174-b7cd-138faee82d64
ND	LL	Hôpital Saint-Jean de Limbé	2021	Q3	PS__	PS__date_time	2021-05-25T15:40:00.000000Z	2bf1abf1-00c1-4cab-bc13-259acea8279d
ND	LL	Hôpital Saint-Jean de Limbé	2021	Q3	PS__	PS__date_time	2021-05-25T15:33:00.000000Z	d0b2a487-64e6-4dfb-98cc-594814c12558
ND	LL	Hôpital Saint-Jean de Limbé	2021	Q3	PS__	PS__date_time	2021-05-25T15:32:00.000000Z	6430e0a4-ef26-43d1-b6cb-68ea76e0a57d
ND	LL	Hôpital Saint-Jean de Limbé	2021	Q3	PS__	PS__date_time	2021-05-25T15:25:00.000000Z	26e9729a-6c18-4df9-acaf-879027d703ec
ND	LL	Hôpital Saint-Jean de Limbé	2021	Q3	PS__	PS__date_time	2021-05-25T15:26:00.000000Z	8c475ff3-e0f0-430c-a4ff-0e5e95b90f9d
ND	LL	Hôpital Saint-Jean de Limbé	2021	Q3	PS__	PS__date_time	2021-05-25T15:24:00.000000Z	5e3df65b-c698-43d4-a219-23c3cb431d50
ND	LL	Hôpital Saint-Jean de Limbé	2021	Q3	PS__	PS__date_time	2021-05-25T15:12:00.000000Z	f2221dfe-c727-4c65-b6d8-e437292b0988
ND	LL	Hôpital Saint-Jean de Limbé	2021	Q3	PS__	PS__date_time	2021-05-25T15:09:00.000000Z	f25f2b00-0cd7-4ef9-8fcc-5b8dfeb5c870
ND	LL	Hôpital Saint-Jean de Limbé	2021	Q3	PS__	PS__date_time	2021-05-25T15:01:00.000000Z	ff6676e9-baa0-4011-bb01-d6ab817dbefd
ND	LL	Hôpital Saint-Jean de Limbé	2021	Q3	PS__	PS__date_time	2021-05-25T15:00:00.000000Z	96c6324b-f6b5-481d-a9b7-c008b1ab3e7c
ND	CH	Hôpital Universitaire Justinien	2021	Q3	PS__	PS__date_time	2021-05-25T14:53:00.000000Z	b856f4ad-5508-4e49-929f-af1f8a086826
ND	LL	Hôpital Saint-Jean de Limbé	2021	Q3	PS__	PS__date_time	2021-05-25T14:54:00.000000Z	c391095a-8514-498d-b0cb-363ca68b2c3a
ND	LL	Hôpital Saint-Jean de Limbé	2021	Q3	PS__	PS__date_time	2021-05-25T14:36:00.000000Z	16afc4c1-99ca-44b5-a8df-65bc67fa50ca
ND	LL	Hôpital Saint-Jean de Limbé	2021	Q3	PS__	PS__date_time	2021-05-25T14:37:00.000000Z	237f97d9-faa0-452c-bcb5-bb47fa030fec
ND	LL	Hôpital Saint-Jean de Limbé	2021	Q3	PS__	PS__date_time	2021-05-25T14:28:00.000000Z	630798ed-eac9-4d05-900a-4c81066a9a33
ND	LL	Hôpital Saint-Jean de Limbé	2021	Q3	PS__	PS__date_time	2021-05-25T14:28:00.000000Z	e6bc6c5c-f260-4f35-83e0-a059381d9a0c
ND	LL	Hôpital Saint-Jean de Limbé	2021	Q3	PS__	PS__date_time	2021-05-25T14:24:00.000000Z	0fa8e538-02c2-4266-873c-2dd92d067b63
ND	LL	Hôpital Saint-Jean de Limbé	2021	Q3	PS__	PS__date_time	2021-05-25T14:21:00.000000Z	2a75bcfc-6526-4223-9f5a-2af536d0f5c9
ND	LL	Hôpital Saint-Jean de Limbé	2021	Q3	PS__	PS__date_time	2021-05-25T14:21:00.000000Z	e6fa0b8c-7903-4626-870d-d933b9af508a
ND	LL	Hôpital Saint-Jean de Limbé	2021	Q3	PS__	PS__date_time	2021-05-25T14:14:00.000000Z	41863735-12d8-42b9-b5ba-91ef48e44876
ND	LL	Hôpital Saint-Jean de Limbé	2021	Q3	PS__	PS__date_time	2021-05-25T14:17:00.000000Z	60012323-5622-417c-9ae4-6d0c375b7eb9
ND	LL	Hôpital Saint-Jean de Limbé	2021	Q3	PS__	PS__date_time	2021-05-25T14:15:00.000000Z	f44fe6fb-e082-41be-be9c-4b77b620da75
ND	LL	Hôpital Saint-Jean de Limbé	2021	Q3	PS__	PS__date_time	2021-05-25T14:07:00.000000Z	5d402f34-3a49-44c1-9076-a743ff8aeb68
ND	LL	Hôpital Saint-Jean de Limbé	2021	Q3	PS__	PS__date_time	2021-05-25T14:09:00.000000Z	88c84294-127c-4cb3-85ef-e4423d3cbb81
ND	LL	Hôpital Saint-Jean de Limbé	2021	Q3	PS__	PS__date_time	2021-05-25T14:07:00.000000Z	9e2642a8-1339-4ef6-8fe9-a00a7643eeba
ND	LL	Hôpital Saint-Jean de Limbé	2021	Q3	PS__	PS__date_time	2021-05-25T14:03:00.000000Z	2680c2b3-a98c-4e23-8197-f00ec17cc8d2
ND	LL	Hôpital Saint-Jean de Limbé	2021	Q3	PS__	PS__date_time	2021-05-25T14:02:00.000000Z	827290be-8ecc-4b8e-9f05-2393b062e967
ND	LL	Hôpital Saint-Jean de Limbé	2021	Q3	PS__	PS__date_time	2021-05-25T14:03:00.000000Z	27a0c8cb-d58b-4a83-9347-4f1408ebab4c
AR	GV	SEROvie-Clinique H. Bastien	2021	Q3	PS__	PS__date_time	2021-05-24T16:36:00.000000Z	12a24c29-2994-4f0b-98df-3a12f9475acc
AR	GV	SEROvie-Clinique H. Bastien	2021	Q3	PS__	PS__date_time	2021-05-24T16:23:00.000000Z	a1debbf0-3d84-48fa-9a45-43d88264651b
AR	GV	SEROvie-Clinique H. Bastien	2021	Q3	PS__	PS__date_time	2021-05-24T16:24:00.000000Z	fe56c05f-58c0-4912-b55a-b29fc11786bf
AR	GV	SEROvie-Clinique H. Bastien	2021	Q3	PS__	PS__date_time	2021-05-24T16:04:00.000000Z	f1b168b2-4941-4239-abb7-31fc3da1e574
OU	PP	Hôpital Bernard Mevs	2021	Q3	PS__	PS__date_time	2021-05-24T15:14:00.000000Z	5ee26fce-99ab-46bb-b778-5e8595fd4893
OU	PP	Hôpital Bernard Mevs	2021	Q3	PS__	PS__date_time	2021-05-24T15:02:00.000000Z	4de53eb7-a7b7-4228-8ed4-bbc00ffb6453
OU	PP	Hôpital Bernard Mevs	2021	Q3	PS__	PS__date_time	2021-05-24T14:22:00.000000Z	bb363d72-a364-4c12-b5e9-465201ea5bc4
OU	PP	Hôpital Bernard Mevs	2021	Q3	PS__	PS__date_time	2021-05-24T14:06:00.000000Z	1c9d8b89-c7a9-4811-8d82-64f7fd1b7630
OU	PP	Hôpital Bernard Mevs	2021	Q3	PS__	PS__date_time	2021-05-24T13:35:00.000000Z	d01cbbf2-757f-4fc7-89f8-c3bb990811ed
OU	PP	Hôpital Bernard Mevs	2021	Q3	PS__	PS__date_time	2021-05-24T13:25:00.000000Z	82b42a55-46eb-457f-869a-40519a3ad40a
OU	PP	Hôpital Bernard Mevs	2021	Q3	PS__	PS__date_time	2021-05-24T13:17:00.000000Z	ddf0b2c7-1da1-4c5a-a36d-cac48a94d5b9
OU	PP	Hôpital Bernard Mevs	2021	Q3	PS__	PS__date_time	2021-05-24T16:09:00.000000Z	19f03522-8d23-4264-b907-976e304d59c2
OU	PP	Hôpital Bernard Mevs	2021	Q3	PS__	PS__date_time	2021-05-24T16:02:00.000000Z	95cd16da-2b1b-401d-8c64-39514c6ff532
OU	PP	Hôpital Bernard Mevs	2021	Q3	PS__	PS__date_time	2021-05-24T15:31:00.000000Z	5aea9bc7-2383-407d-9be0-b86d29a41ea0
OU	PP	Hôpital Bernard Mevs	2021	Q3	PS__	PS__date_time	2021-05-24T15:12:00.000000Z	536a6a7b-6e2d-439f-ab63-186160676055
OU	PP	Hôpital Bernard Mevs	2021	Q3	PS__	PS__date_time	2021-05-24T15:04:00.000000Z	a41bc6fb-a4b9-4689-b729-ef7bdede6623
OU	PP	Hôpital Bernard Mevs	2021	Q3	PS__	PS__date_time	2021-05-24T14:28:00.000000Z	425b36f5-9edb-4ed9-88d9-224d9987ef81
OU	PP	Hôpital Bernard Mevs	2021	Q3	PS__	PS__date_time	2021-05-24T14:17:00.000000Z	78164328-2399-4263-8cdd-61780050cd17
OU	PP	Hôpital Bernard Mevs	2021	Q3	PS__	PS__date_time	2021-05-24T16:11:00.000000Z	62aa5b5b-e248-467f-ba76-640c36302619
OU	PP	Hôpital Bernard Mevs	2021	Q3	PS__	PS__date_time	2021-05-24T16:02:00.000000Z	bd1eff16-eff0-4669-ab1f-3ed37864c2b2
OU	PP	Hôpital Bernard Mevs	2021	Q3	PS__	PS__date_time	2021-05-24T15:21:00.000000Z	20e4266d-95c0-430b-9746-82551212cae9
OU	PP	Hôpital Bernard Mevs	2021	Q3	PS__	PS__date_time	2021-05-24T15:09:00.000000Z	bca269e3-eada-4245-97a3-331cf869923b
ND	CH	Centre de Santé la Fossette	2021	Q3	PS__	PS__date_time	2021-05-24T16:17:00.000000Z	ee6ce824-fc45-49b7-8e0e-68bdf9cbe5e6
AR	GV	SEROvie-Clinique H. Bastien	2021	Q3	PS__	PS__date_time	2021-05-24T15:13:00.000000Z	ab3fd2de-9267-4f16-bcb8-624428db8fba
ND	CH	Centre de Santé la Fossette	2021	Q3	PS__	PS__date_time	2021-05-24T16:07:00.000000Z	e38c075e-3005-4e77-baf4-077c3136a87f
ND	CH	Centre de Santé la Fossette	2021	Q3	PS__	PS__date_time	2021-05-24T16:02:00.000000Z	caf645e4-21c5-4788-b763-b7290a96c793
AR	GV	SEROvie-Clinique H. Bastien	2021	Q3	PS__	PS__date_time	2021-05-24T13:55:00.000000Z	d9585a09-0db4-4f5d-9c00-578cf4bdd3aa
ND	CH	Centre de Santé la Fossette	2021	Q3	PS__	PS__date_time	2021-05-24T15:59:00.000000Z	d9e2242b-af27-4c33-a30c-292296407d7d
ND	CH	Centre de Santé la Fossette	2021	Q3	PS__	PS__date_time	2021-05-24T15:35:00.000000Z	c2bc0a7d-71bc-4fdb-bd71-b7070fdb3237
ND	CH	Centre de Santé la Fossette	2021	Q3	PS__	PS__date_time	2021-05-24T15:19:00.000000Z	73585808-4187-42f1-860f-75a816ae5072
ND	CH	Centre de Santé la Fossette	2021	Q3	PS__	PS__date_time	2021-05-24T15:18:00.000000Z	87391e5d-3c7c-45eb-96e5-2742ea6268a7
ND	CH	Centre de Santé la Fossette	2021	Q3	PS__	PS__date_time	2021-05-24T15:13:00.000000Z	0b4ab478-9e13-40f3-9d91-1be2b66dc23f
ND	CH	Centre de Santé la Fossette	2021	Q3	PS__	PS__date_time	2021-05-24T15:11:00.000000Z	6f7872aa-9311-45a6-b42a-2b61cbc7884d
AR	GV	SEROvie-Clinique H. Bastien	2021	Q3	PS__	PS__date_time	2021-05-24T13:55:00.000000Z	b091770a-0fa9-4b35-bb08-5bbfcf421dc3
ND	CH	Centre de Santé la Fossette	2021	Q3	PS__	PS__date_time	2021-05-24T14:55:00.000000Z	80988e98-dbac-4ce9-bc28-8499b87c50e9
ND	CH	Centre de Santé la Fossette	2021	Q3	PS__	PS__date_time	2021-05-24T14:55:00.000000Z	4db06808-8cee-4498-830e-70ce8b6e7a76
ND	CH	Centre de Santé la Fossette	2021	Q3	PS__	PS__date_time	2021-05-24T14:51:00.000000Z	99222eb8-7f61-437e-ba02-69d2972a068c
ND	CH	Centre de Santé la Fossette	2021	Q3	PS__	PS__date_time	2021-05-24T14:45:00.000000Z	ad943c0e-e2b0-43f0-96d1-bebc61b6c498
ND	CH	Centre de Santé la Fossette	2021	Q3	PS__	PS__date_time	2021-05-24T14:45:00.000000Z	34c7ee59-cba9-4e46-a117-f94592500be8
ND	CH	Centre de Santé la Fossette	2021	Q3	PS__	PS__date_time	2021-05-24T14:36:00.000000Z	4f91ad66-dd40-4885-818f-abb9c6ef6628
ND	CH	Centre de Santé la Fossette	2021	Q3	PS__	PS__date_time	2021-05-24T14:37:00.000000Z	ac2d8d25-dcc2-4476-860e-15a750dd03a4
ND	CH	Centre de Santé la Fossette	2021	Q3	PS__	PS__date_time	2021-05-24T14:37:00.000000Z	a49f1511-806f-4376-a2a3-ef7c5f11bc35
ND	CH	Centre de Santé la Fossette	2021	Q3	PS__	PS__date_time	2021-05-24T13:28:00.000000Z	8efa33f6-cf17-42d9-ab1b-f03f0de283e8
ND	CH	Centre de Santé la Fossette	2021	Q3	PS__	PS__date_time	2021-05-24T14:22:00.000000Z	49a257e5-ce74-4cd5-a9bb-3397b6cc8b03
ND	CH	Centre de Santé la Fossette	2021	Q3	PS__	PS__date_time	2021-05-24T13:19:00.000000Z	7213c93d-dbbd-4e22-9673-2c74bcce7237
ND	CH	Centre de Santé la Fossette	2021	Q3	PS__	PS__date_time	2021-05-24T14:19:00.000000Z	c6f7f5a7-3e61-4e03-a50d-73a290a55f8a
OU	PP	Centre de Santé Petite Place Cazeau	2021	Q3	PS__	PS__date_time	2021-05-21T16:20:00.000000Z	eede5251-d1b1-48a8-babe-215c7b3ef2bb
ND	CH	Centre de Santé la Fossette	2021	Q3	PS__	PS__date_time	2021-05-21T14:47:00.000000Z	4641e084-82c5-49c1-b9bd-ee516a3f7b1f
ND	CH	Centre de Santé la Fossette	2021	Q3	PS__	PS__date_time	2021-05-21T14:34:00.000000Z	cae98d3d-f205-43ed-95dc-35107761734e
ND	CH	Centre de Santé la Fossette	2021	Q3	PS__	PS__date_time	2021-05-21T14:22:00.000000Z	0c365bef-c82c-4815-9472-ec213e8f6111
ND	CH	Centre de Santé la Fossette	2021	Q3	PS__	PS__date_time	2021-05-21T14:11:00.000000Z	1f00aed9-e09c-4440-86a1-cfa328406e4b
ND	CH	Centre de Santé la Fossette	2021	Q3	PS__	PS__date_time	2021-05-21T13:52:00.000000Z	32c11e3c-f4ee-4006-ba0e-5ac75d30643b
AR	GM	Hôpital Alma-Mater	2021	Q3	PS__	PS__date_time	2021-05-21T15:05:00.000000Z	a61c0fe4-1a23-4885-88ea-4d01c59f20b2
AR	GM	Hôpital Alma-Mater	2021	Q3	PS__	PS__date_time	2021-05-21T14:58:00.000000Z	5fed9010-21a8-4030-b5ba-61c1c55a6bdd
OU	PP	Centre de Santé Petite Place Cazeau	2021	Q3	PS__	PS__date_time	2021-05-21T15:53:00.000000Z	d34b5a8b-77f9-4489-82ba-3ae465f67bf3
AR	GM	Hôpital Alma-Mater	2021	Q3	PS__	PS__date_time	2021-05-21T14:57:00.000000Z	5ffdd36c-822d-4d38-9568-3d64424d809d
OU	PP	Centre de Santé Petite Place Cazeau	2021	Q3	PS__	PS__date_time	2021-05-21T15:53:00.000000Z	7b744ea6-d0f3-40c1-a061-3e75a8f70e50
OU	PP	Centre de Santé Petite Place Cazeau	2021	Q3	PS__	PS__date_time	2021-05-21T15:53:00.000000Z	f0765e19-db17-4481-8522-2b071fd38633
AR	GM	Hôpital Alma-Mater	2021	Q3	PS__	PS__date_time	2021-05-21T14:47:00.000000Z	55e2808a-122d-4799-82f6-6fe0afc57395
ND	CH	Centre de Santé la Fossette	2021	Q3	PS__	PS__date_time	2021-05-21T15:43:00.000000Z	ee742f84-27b6-43c3-b6cc-e34ac25cbbc8
AR	GM	Hôpital Alma-Mater	2021	Q3	PS__	PS__date_time	2021-05-21T14:37:00.000000Z	5555c35f-7fd8-4ff1-9138-8fef429d76b3
ND	CH	Centre de Santé la Fossette	2021	Q3	PS__	PS__date_time	2021-05-21T15:38:00.000000Z	36702201-e4a0-422f-abc1-f2e8ebbb9e71
AR	GM	Hôpital Alma-Mater	2021	Q3	PS__	PS__date_time	2021-05-21T14:37:00.000000Z	eec26b0b-b402-4b6f-b6c8-30812b53f0b5
ND	CH	Centre de Santé la Fossette	2021	Q3	PS__	PS__date_time	2021-05-21T15:36:00.000000Z	e50caef1-0bf4-4d42-be3d-65db64be8fa4
[truncated: 176,035 more rows]
