# Supplementary material for: Drivers of HIV treatment interruption: Early findings from community-led monitoring program in Haiti
Source: PLoS One. 2023 Dec 5;18(12):e0295023. doi: 10.1371/journal.pone.0295023 (PMC10697516; doi:10.1371/journal.pone.0295023)
Supplement: S6 Table — (CSV) [file pone.0295023.s006.csv]

SNU1	SNU2	SNU1NAME	SNU2NAME
AR	DS	Artibonite	Dessalines
AR	GM	Artibonite	Gros-Morne
AR	GV	Artibonite	Gonaïves
AR	MM	Artibonite	Marmelade
AR	SM	Artibonite	Saint-Marc
CE	CS	Centre	Cerca La Source
CE	HI	Centre	Hinche
CE	LC	Centre	Lascahobas
CE	MB	Centre	Mirebalais
GR	AH	Grand'Anse	Anse d'Hainault
GR	CL	Grand'Anse	Corail
GR	JR	Grand'Anse	Jérémie
NI	AV	Nippes	Anse-à-Veau
NI	BR	Nippes	Baradères
NI	MG	Nippes	Miragoâne
ND	AN	Nord	Acul-du-Nord
ND	BG	Nord	Borgne
ND	CH	Nord	Cap-Haïtien
ND	GR	Nord	Grande-Rivière-du-Nord
ND	LL	Nord	Limbé
ND	PL	Nord	Plaisance
ND	SR	Nord	Saint-Raphaël
NE	FL	Nord-Est	Fort-Liberté
NE	OU	Nord-Est	Ouanaminthe
NE	TN	Nord-Est	Trou-du-Nord
NE	VR	Nord-Est	Vallières
NO	MS	Nord-Ouest	Môle-Saint-Nicolas
NO	PD	Nord-Ouest	Port-de-Paix
NO	SL	Nord-Ouest	Saint-Louis-du-Nord
OU	AR	Ouest	Arcahaie
OU	CB	Ouest	Croix-des-Bouquets
OU	LG	Ouest	Gonâve
OU	LN	Ouest	Léogâne
OU	PP	Ouest	Port-au-Prince
SD	AQ	Sud	Aquin
SD	CR	Sud	Chardonnières
SD	CX	Sud	Côteaux
SD	CY	Sud	Les Cayes
SD	PS	Sud	Port-Salut
SE	BA	Sud-Est	Belle-Anse
SE	BT	Sud-Est	Bainet
SE	JC	Sud-Est	Jacmel
