# Supplementary material for: Drivers of HIV treatment interruption: Early findings from community-led monitoring program in Haiti
Source: PLoS One. 2023 Dec 5;18(12):e0295023. doi: 10.1371/journal.pone.0295023 (PMC10697516; doi:10.1371/journal.pone.0295023)
Supplement: S7 Table — (CSV) [file pone.0295023.s007.csv]

INDICATOR	ELEMENT	VALUE
CM__access_to_medicines	fullquestion	{'cpf': 'Tanpri ranpli angajman manadjè etablisman ki gen rapò ak Aksè a Medikaman ak mank / Stock-retraits:', 'en': 'Please fill in facility manager commitment related to Access to Medicines and Shortages/Stock-outs:', 'fra': "Veuillez remplir l'engagement du responsable de l'établissement concernant l'accès aux médicaments et les pénuries/ruptures de stock :"}
CM__access_to_medicines	type	Text
CM__adherence_clubs	fullquestion	{'cpf': 'Tanpri ranpli angajman manadjè etablisman ki gen rapò ak klib aderans:', 'en': 'Please fill in facility manager commitment related to Adherence Clubs:', 'fra': "Veuillez remplir l'engagement du responsable de l'établissement concernant les clubs d'adhésion :"}
CM__adherence_clubs	type	Text
CM__arv_collection	fullquestion	{'cpf': 'Tanpri ranpli angajman manadjè etablisman ki gen rapò ak ARV Koleksyon ak Aksè:', 'en': 'Please fill in facility manager commitment related to ARV Collection and Access:', 'fra': "Veuillez remplir l'engagement du responsable de l'établissement concernant la collecte et l'accès aux ARV :"}
CM__arv_collection	type	Text
CM__clinic_condition	fullquestion	{'cpf': 'Tanpri ranpli angajman manadjè etablisman ki gen rapò ak Kondisyon Klinik ak Sekirite Pasyan:', 'en': 'Please fill in facility manager commitment related to Clinic Conditions and Patient Safety:', 'fra': "Veuillez remplir l'engagement du responsable de l'établissement concernant les conditions de la clinique et la sécurité des patients :"}
CM__clinic_condition	type	Text
CM__covid_response	fullquestion	{'cpf': 'Tanpri ranpli angajman manadjè etablisman ki gen rapò ak dezòd COVID-19:', 'en': 'Please fill in facility manager commitment related to COVID-19 Disruptions:', 'fra': "Veuillez remplir l'engagement du responsable de l'établissement concernant les perturbations liées au COVID-19 :"}
CM__covid_response	type	Text
CM__facility_staff	fullquestion	{'cpf': 'Tanpri ranpli angajman manadjè etablisman an ki gen rapò ak Anplwaye etablisman an:', 'en': 'Please fill in facility manager commitment related to Facility Staff:', 'fra': "Veuillez remplir l'engagement du responsable de l'établissement concernant le personnel de l'établissement :"}
CM__facility_staff	type	Text
CM__hiv_prep_dtg	fullquestion	{'cpf': 'Tanpri ranpli angajman manadjè etablisman ki gen rapò ak Aksè kontraseptif PrEP ak DTG ki gen rapò ak:', 'en': 'Please fill in facility manager commitment related to PrEP and DTG-Related Contraceptive Access:', 'fra': "Veuillez remplir l'engagement du responsable de l'établissement concernant l'accès à la PrEP et la contraception lié au DTG :"}
CM__hiv_prep_dtg	type	Text
CM__hiv_privacy	fullquestion	{'cpf': 'Tanpri ranpli angajman manadjè etablisman ki gen rapò ak konfidansyalite ak vi prive:', 'en': 'Please fill in facility manager commitment related to Confidentiality and Privacy:', 'fra': "Veuillez remplir l'engagement du responsable de l'établissement concernant la confidentialité et la vie privée :"}
CM__hiv_privacy	type	Text
CM__hiv_psycho-social	fullquestion	{'cpf': 'Tanpri ranpli angajman manadjè etablisman ki gen rapò ak sipò psiko-sosyal pou PLHIV:', 'en': 'Please fill in facility manager commitment related to Psycho-Social Support for PLHIV:', 'fra': "Veuillez remplir l'engagement du responsable de l'établissement lié au soutien psychosocial pour les PVVIH :"}
CM__hiv_psycho-social	type	Text
CM__met_with	fullquestion	{'cpf': 'Personnes rencontrées', 'en': 'People met with', 'fra': 'Personnes rencontrées'}
CM__met_with	type	Text
CM__needs_escalation	fullquestion	{'cpf': "Y a-t-il quelque chose dans votre discussion qui doit être transmis à l'Observatoire pour une attention immédiate ?", 'en': 'Is there anything from your discussion that needs to be escalated to the Observatory for immediate attention?', 'fra': "Y a-t-il quelque chose dans votre discussion qui doit être transmis à l'Observatoire pour une attention immédiate ?"}
CM__needs_escalation	type	Text
CM__other_reflections	fullquestion	{'cpf': "Avez-vous d'autres réflexions sur la réunion ?", 'en': 'Do you have any other reflections on the meeting?', 'fra': "Avez-vous d'autres réflexions sur la réunion ?"}
CM__other_reflections	type	Text
CM__tb_infection_control	fullquestion	{'cpf': 'Tanpri ranpli angajman manadjè etablisman an ki gen rapò ak kontwòl enfeksyon TB:', 'en': 'Please fill in facility manager commitment related to TB Infection Control:', 'fra': "Veuillez remplir l'engagement du responsable de l'établissement concernant la lutte contre la tuberculose :"}
CM__tb_infection_control	type	Text
CM__viral_load	fullquestion	{'cpf': 'Tanpri ranpli angajman manadjè etablisman ki gen rapò ak Aksè nan tès chaj viral / enfòmasyon:', 'en': 'Please fill in facility manager commitment related to Access to Viral Load Testing / Information:', 'fra': "Veuillez remplir l'engagement du responsable de l'établissement concernant l'accès aux tests de charge virale / aux informations :"}
CM__viral_load	type	Text
CM__wait_times_staffing	fullquestion	{'cpf': 'Tanpri ranpli angajman manadjè etablisman an ki gen rapò ak Orè Etablisman Etablisman yo:', 'en': 'Please fill in facility manager commitment related to Facility Hours and Waiting Times:', 'fra': "Veuillez remplir l'engagement du responsable de l'établissement concernant les heures d'ouverture et les temps d'attente :"}
CM__wait_times_staffing	type	Text
FM__Other_place_male_specify	fullquestion	{'cpf': 'Si lòt, tanpri presize', 'en': 'If other, please specify', 'fra': 'Si autre, merci de préciser'}
FM__Other_place_male_specify	type	Text
FM__arv_refill	fullquestion	{'cpf': 'Pou konbyen tan yo bay paysan yo medicaman Anti-Retwoviral(ARV) nan enstitisyon sa?', 'en': 'How long are ART refills given at this facility?', 'fra': "Combien de temps les renouvellements d'ART sont-ils donnés dans cet établissement ?"}
FM__arv_refill	type	Select
FM__arv_refill	annotate_method	avg_by_category_value
FM__arv_refill	categories	{'cpf': {'1_week': '1 semèn', '2_weeks': '2 semèn', '3_weeks': '3 semèn', '1_month': '1 mwa', '2_months': '2 mwa', '3_months': '3 mwa', 'more_3_months': 'Plis pase 3 mwa'}, 'en': {'1_week': '1 week', '2_weeks': '2 weeks', '3_weeks': '3 weeks', '1_month': '1 month', '2_months': '2 months', '3_months': '3 months', 'more_3_months': 'Over 3 months'}, 'fra': {'1_week': '1 semaine', '2_weeks': '2 semai…
FM__arv_refill	category_value	{'1_week': 1, '2_weeks': 2, '3_weeks': 3, '1_month': 4, '2_months': 8, '3_months': 12, 'more_3_months': 16}
FM__cervical_cancer	fullquestion	{'cpf': 'Èske klinik ou a ofri tès depistaj kansè matris?', 'en': 'Does your clinic offer cervical cancer screening?', 'fra': "Votre clinique offre-t-elle un dépistage du cancer du col de l'utérus ?"}
FM__cervical_cancer	type	Select
FM__cervical_cancer	annotate_method	percent_by_column
FM__cervical_cancer	categories	{'cpf': {'yes': 'Wi', 'no': 'Non'}, 'en': {'yes': 'Yes', 'no': 'No'}, 'fra': {'yes': 'Oui', 'no': 'Non'}}
FM__data_system_safe	fullquestion	{'cpf': 'Eske sistèm ou itilize pou kenbe enfòmasyon sou sante malad yo gen bon sekirite , epi li fyab?', 'en': 'Is the system you use to store patient’s health information safe and reliable?', 'fra': 'Le système que vous utilisez pour stocker les informations sur la santé des patients est-il sûr et fiable ?'}
FM__data_system_safe	type	Select
FM__data_system_safe	annotate_method	percent_by_column
FM__data_system_safe	categories	{'cpf': {'yes': 'Wi', 'no': 'Non'}, 'en': {'yes': 'Yes', 'no': 'No'}, 'fra': {'yes': 'Oui', 'no': 'Non'}}
FM__date_time	fullquestion	{'cpf': 'Obsèvatè kominote a: Nan ki dat ak ki lè nan jounen an ou fè ankèt sa?', 'en': 'COMMUNITY MONITOR: What date and time was this observation conducted?', 'fra': 'MONITEUR COMMUNAUTAIRE : À quelle date et à quelle heure cette observation a-t-elle été effectuée ?'}
FM__date_time	type	DateTime
FM__dtg_yet	fullquestion	{'cpf': 'Eske nou bay tretman ak dolutegravir pou moun ki ap viv ak viris Sida?', 'en': 'Are you providing dolutegravir based regimens for people living with HIV?', 'fra': 'Proposez-vous des schémas thérapeutiques à base de dolutégravir aux personnes vivant avec le VIH ?'}
FM__dtg_yet	type	Select
FM__dtg_yet	annotate_method	percent_by_column
FM__dtg_yet	categories	{'cpf': {'yes': 'Wi', 'no': 'Non'}, 'en': {'yes': 'Yes', 'no': 'No'}, 'fra': {'yes': 'Oui', 'no': 'Non'}}
FM__enough_staff	fullquestion	{'cpf': 'Èske w panse gen ase anplwaye klinik ak pèsonèl ki pa klinik nan etablisman an?', 'en': 'Do you think there are enough clinical and non-clinical staff at the facility?', 'fra': "Pensez-vous qu'il y a suffisamment de personnel clinique et non clinique dans l'établissement ?"}
FM__enough_staff	type	Select
FM__enough_staff	annotate_method	percent_by_column
FM__enough_staff	categories	{'cpf': {'yes': 'Wi', 'no': 'Non'}, 'en': {'yes': 'Yes', 'no': 'No'}, 'fra': {'yes': 'Oui', 'no': 'Non'}}
FM__fu_visit	fullquestion	{'cpf': 'Si yon malad pozitif dako enwole sou ARV ki dat nou ba yo pou pwochen randevou?', 'en': 'If a patient tests positive for HIV when will their next follow-up visit be scheduled?', 'fra': 'Si un patient est testé positif au VIH, quand est-ce que sa prochaine visite de suivi sera programmée ?'}
FM__fu_visit	type	Select
FM__fu_visit	annotate_method	avg_by_category_value
FM__fu_visit	categories	{'cpf': {'within_a_week': 'Sou 7 jou', 'within_2_weeks': 'Sou 14 jou', '1_month': 'Sou 1 mwa', '3_months': 'Sou 3 mwa', 'over_3_months': 'Plis pase 3 mwa'}, 'en': {'within_a_week': 'Within 7 days', 'within_2_weeks': 'Within 14 days', '1_month': 'Within 1 month', '3_months': 'Within 3 months', 'over_3_months': 'Over 3 months'}, 'fra': {'within_a_week': 'Dans les 7 jours', 'within_2_weeks': 'Dans l…
FM__fu_visit	category_value	{'within_a_week': 7, 'within_2_weeks': 14, '1_month': 30, '3_months': 90, 'over_3_months': 120}
FM__hivmed_spec	fullquestion	{'cpf': 'Si w konnen, tanpri presize medikaman anti-VIH ki te gen pwoblem stock', 'en': 'If you know, please specify the HIV medication that experienced a shortage', 'fra': "Si vous le savez, veuillez préciser le médicament anti-VIH qui a fait l'objet d'une pénurie"}
FM__hivmed_spec	type	MSelect
FM__hivmed_spec	categories	{'cpf': {'fdc': 'Premye liy konbinezon dòz fiks oswa FDC (rejim ki baze sou efavirenz)', 'fdc_dtg': 'Premye liy fiks konbinezon oswa FDC (rejim ki baze sou dolutegravir)', 'dumiva': 'Dumiva (abacavir 600MG, lamivudine 300MG)', 'lamivudine': 'Lamivudine (3TC)', 'emtricitabine': 'Emtricitabine (FTC)', 'abc': 'Abacavir (ABC)', 'azt': 'Zidovudine (AZT)', 'lpv_r': 'Lopinavir/ritonavir (LPV/r)', 'atv_r…
FM__informed_consent_staff	fullquestion	{'cpf': 'Bonjou, non mwen se ____________________, mwen travay ak Obsèvatwa Forum Sosyete Sivil la pou ede kontwole swen pasyan yo nan etablisman swen sante yo. Mwen gen kèk kesyon ki nòmalman pran ķèk minit pou reponn. Ou kapab tou inyore nenpòt kesyon ou vle oswa sispann konvèsasyon an nenpòt ki lè. Èske ou ta pare pou reponn kèk kesyon sou sèvis yo nan etablisman sa a?', 'en': 'Hi my name is _…
FM__informed_consent_staff	type	Select
FM__informed_consent_staff	annotate_method	percent_by_column
FM__informed_consent_staff	categories	{'cpf': {'yes': 'Wi', 'no': 'Non'}, 'en': {'yes': 'Yes', 'no': 'No'}, 'fra': {'yes': 'Oui', 'no': 'Non'}}
FM__left_wo_med	fullquestion	{'cpf': 'Nan 2 mwa ki sot pase yo, èske yon pasyan te kite etablisman w la san yo pa pran medikaman yo te bezwen akòz yon mank de stock oswa yon mank?', 'en': 'In the past 2 months did any patient leave your facility without the medicine they needed due to a stock out or shortage?', 'fra': "Au cours des 2 derniers mois, un patient a-t-il quitté votre établissement sans les médicaments dont il ava…
FM__left_wo_med	type	Select
FM__left_wo_med	annotate_method	avg_by_category_value
FM__left_wo_med	categories	{'cpf': {'yes': 'Wi', 'no_shortsupply': 'Non, paske nou annik ba yo yon kantite pi piti', 'no_altmed': 'Non, paske nou ba yo lòt posibilite', 'expired': 'Non, nou te ba yo medikaman ki ekspire oswa ki pral ekspire byento', 'no_stockout': 'Non, nou pa te gen problem, stock nan 2 dènye mwa yo'}, 'en': {'yes': 'Yes', 'no_shortsupply': 'No, but we gave them a short supply', 'no_altmed': 'No, because …
FM__left_wo_med	category_value	{'yes': 2, 'no_shortsupply': 1, 'no_altmed': 1, 'expired': 1, 'no_stockout': 0}
FM__male_services	fullquestion	{'cpf': 'Eske ou gen sèvis espesyal pou gason? Si se wi, chwazi nan lis la ki sèvis ou bay pou yo.', 'en': 'Do you have services specific to men? If yes, please select from the provided list', 'fra': 'Avez-vous des services spécifiques aux hommes ? Si oui, veuillez sélectionner dans la liste fournie'}
FM__male_services	type	MSelect
FM__male_services	categories	{'cpf': {'vmmc': 'Sikonsizyon pou moun ki vle (lan espas la oswa rekòmandasyon pou yon lòt enstitisyon)', 'cond': 'Distribisyon kapòt', 'lube': 'Distribisyon librifyan', 'male_outreach': 'Sansibilizasyon pou gason (deyò klinik la, nan kominote a)', 'urology': 'Sèvis uroloji', 'proctology': 'Sèvis Pwoktoloji', 'none': 'Non mwen pa gen sévis espesyal pou gason', 'other': 'Lòt'}, 'en': {'vmmc': 'Vol…
FM__maleoutreach_places	fullquestion	{'cpf': 'Di ki kote ou fè sansibilizasyon pou gason', 'en': 'Please specify where you conduct male outreach services', 'fra': 'Veuillez préciser où vous menez des services de proximité pour hommes'}
FM__maleoutreach_places	type	MSelect
FM__maleoutreach_places	categories	{'cpf': {'near_bars': 'Toupre ba, bwat, ak bordel', 'union': 'Katèl', 'facility': 'Lan enstitisyon swen medikal', 'beach': 'Sou plaj', 'church': 'Lan Legliz', 'traditional_healer': 'Gerisè tradisyonèl oswa seremoni vodou', 'schools': 'Lekòl yo', 'sport_club': 'Klib espòtif oswa evènman espòtif', 'street': 'Nan lari oswa sou twotwa yo', 'other': 'Lòt'}, 'en': {'near_bars': 'Near bars, night clubs,…
FM__medicine_shortage	fullquestion	{'cpf': 'Nan de dènye mwa sa yo eske te gen pwoblèm stòk ki fini oubyen mank lan pwodwui sa yo : (Li chak pwodwui ki lan lis la) Pati sa pa yon jijman sou enstitisyon an, li la pou ede amelyore pwoblèm stòk ak ratman.', 'en': 'In the last two months have there been stock outs or shortages of any of the following : (Read each option) This is not a reflection on the facility, but will be used to he…
FM__medicine_shortage	type	MSelect
FM__medicine_shortage	categories	{'cpf': {'hiv_medicine': 'Medikaman VIH (premye oswa dezyèm liy)', 'prep': 'PrEP', 'tb_medicine': 'Medikaman TB', 'contraceptives': 'Planing', 'condom_m': 'Kapòt (pou gason)', 'condom_f': 'Kapòt pou fi', 'antibiotics': 'Antibyotik (eg Cotrim, amoxicillin)', 'vitamins': 'Fè ak vitamin', 'lubricant': 'Lubrifyan', 'oi_meds': 'Medikaman pou enfeksyon opòtinis', 'no_stockout': 'Non, pa te gen okenn pw…
FM__medicine_shortage_specify	fullquestion	{'cpf': 'Si lòt, tanpri presize', 'en': 'If other, please specify', 'fra': 'Si autre, merci de préciser'}
FM__medicine_shortage_specify	type	Text
FM__miss_visit	fullquestion	{'cpf': 'Èske ou ka dekri pwotokòl la lè yon moun ki rate yon vizit nan klinik pou kolekte ARV? (Tanpri chwazi tout sa ki aplike)', 'en': 'Could you please describe the protocol when a patient misses a clinic visit to pick up their ARVs? (Select all that apply)', 'fra': "Pouvez-vous décrire le protocole lorsqu'une personne manque une visite à la clinique pour récupérer les ARV ? (Veuillez sélecti…
FM__miss_visit	type	MSelect
FM__miss_visit	categories	{'cpf': {'sms': 'Voye yon SMS bay kliyan an pou fè li sonje', 'call_remind': 'Rele kliyan pou fè li sonje', 'chw_visit': 'Pran randevou ak yon travayè kominotè nan swen, ou byen yon responsab kontak', 'none': 'Pa gen swivi ki fèt', 'other': 'Lót'}, 'en': {'sms': 'Send client a SMS reminder', 'call_remind': 'Call the client to remind them', 'chw_visit': 'Schedule a visit from a community healthcar…
FM__msm_services	fullquestion	{'cpf': 'Ki sèvis espesyal ou bay Gason ki fè bagay ak Gason?', 'en': 'What services do you have specifically for men who have sex with men (MSM)?', 'fra': 'Quels services avez-vous spécifiquement pour les hommes ayant des rapports sexuels avec des hommes (HSH) ?'}
FM__msm_services	type	MSelect
FM__msm_services	categories	{'cpf': {'msm_outreach': 'Sèvis sansibilizasyon pou Gason ki fè bagay ak gason', 'hivtst_msm': 'Tès pou viris Sida ak Sipò ki aksesib pou Gason ki fè bagay ak gason', 'msm_prep': 'Distribisyon PrEp', 'msm_srh': 'Zouti edikatif pou Gason ki fè bagay ak gason ak sèvis swen sou seks ak fè pitit', 'sti_msm': 'Tès maladi seksyèl ak tretman ki aksesib pou Gason ki fè bagay ak gason', 'urology': 'Sèvis …
FM__msm_services_specify	fullquestion	{'cpf': 'Si lòt, tanpri presize', 'en': 'If other, please specify', 'fra': 'Si autre, merci de préciser'}
FM__msm_services_specify	type	Text
FM__offer_prep	fullquestion	{'cpf': 'Eske nou ofri PrEP nan enstitisyon sa?', 'en': 'Is PrEP offered at this facility?', 'fra': 'La PrEP est-elle proposée dans cet établissement ?'}
FM__offer_prep	type	Select
FM__offer_prep	annotate_method	percent_by_column
FM__offer_prep	categories	{'cpf': {'yes': 'Wi', 'no': 'Non'}, 'en': {'yes': 'Yes', 'no': 'No'}, 'fra': {'yes': 'Oui', 'no': 'Non'}}
FM__other_male_services	fullquestion	{'cpf': 'Si lòt, tanpri presize', 'en': 'If other, please specify', 'fra': 'Si autre, merci de préciser'}
FM__other_male_services	type	Text
FM__other_miss_visit	fullquestion	{'cpf': 'Si lòt, tanpri presize', 'en': 'If other, please specify', 'fra': 'Si autre, merci de préciser'}
FM__other_miss_visit	type	Text
FM__other_patient_prep	fullquestion	{'cpf': 'Si lòt, tanpri presize', 'en': 'If other, please specify', 'fra': 'Si autre, merci de préciser'}
FM__other_patient_prep	type	Text
FM__other_refill_criteria	fullquestion	{'cpf': 'Si lòt, tanpri presize', 'en': 'If other, please specify', 'fra': 'Si autre, merci de préciser'}
FM__other_refill_criteria	type	Text
FM__other_services_plhiv	fullquestion	{'cpf': 'Kilès nan sèvis sa yo klinik ou a ofri pou PVVIH? (Li tout lis la epi tanpri chwazi tout sa ki aplike)', 'en': 'Which of the following services does your clinic offer PLHIV? (Read the whole list and select all the options that apply)', 'fra': 'Lequel des services suivants votre clinique offre-t-elle aux PVVIH ? (Lire toute la liste et veuillez sélectionner tout ceux qui s’appliquent)'}
FM__other_services_plhiv	type	MSelect
FM__other_services_plhiv	categories	{'cpf': {'hiv_testing': 'Tès VIH', 'counseling_hiv_diagnosis': 'Konsèy VIH pou pasyan ki fèk dyagnostike', 'treatment_initiation': 'Inisyasyon nan terapi antiretwoviral', 'first_line': 'Tretman premye liy pou VIH', 'second_line': 'Dezyèm liy tretman pou VIH', 'pmtct': 'PTME', 'oi_treatment': 'Tretman enfeksyon opòtinis yo', 'sti_treatment_testing': 'Depistaj ak tretman IST', 'checkups': 'Evalyasy…
FM__other_supervise_support	fullquestion	{'cpf': 'Si lòt, tanpri presize', 'en': 'If other, please specify', 'fra': 'Si autre, merci de préciser'}
FM__other_supervise_support	type	Text
FM__other_vltest_freq	fullquestion	{'cpf': 'Si lòt, tanpri presize', 'en': 'If other, please specify', 'fra': 'Si autre, merci de préciser'}
FM__other_vltest_freq	type	Text
FM__other_when_cd4	fullquestion	{'cpf': 'Si lòt, tanpri presize', 'en': 'If other, please specify', 'fra': 'Si autre, merci de préciser'}
FM__other_when_cd4	type	Text
FM__paid_services	fullquestion	{'cpf': 'Kiyès nan sèvis yo ofri yo ki peye? (Li tout lis la epi tanpri chwazi tout sa ki aplike)', 'en': 'For which of the following services are patients charged money? (Read the whole list and select all the options that apply)', 'fra': 'Parmi les services offerts quels sont ceux qui sont payant ? (Lire toute la liste et veuillez sélectionner tout ceux qui s’appliquent)'}
FM__paid_services	type	MSelect
FM__paid_services	categories	{'cpf': {'oi_treatment': 'Tretman enfeksyon opòtinis yo', 'sti_testing_treatment': 'Depistaj ak tretman IST', 'checkups': 'Evalyasyon sante', 'other_chronic': 'Tretman lòt maladi kwonik (tansyon wo, tibèkiloz, grip)', 'condoms_lubricants': 'Kapòt ak librifyan', 'cervical_cancer_screening': 'Depistaj pou kansè nan matris', 'cervical_cancer': 'pran an chaj fanm pozitif pou kansè nan matris', 'contr…
FM__patient_prep	fullquestion	{'cpf': 'Ki malad ki resevwa PrEP? (Chwazi nan lis moun sa yo)', 'en': 'What patients are offered PrEP? (Select all that apply)', 'fra': "À quels patients la PrEP est-elle proposée ? (Veuillez sélectionner tout ceux qui s'appliquent)"}
FM__patient_prep	type	MSelect
FM__patient_prep	categories	{'cpf': {'msm': 'Gason ki fè bagay ak gason', 'sw': 'Travayè seksyèl', 'transgender': 'Moun transganr', 'pwid': 'Moun ki pike tèt ak dwòg', 'pos_partner': 'Moun ki negatif ki gen patne seksyel positif', 'other': 'Lòt'}, 'en': {'msm': 'Men who have sex with men', 'sw': 'Sex workers', 'transgender': 'Transgender people', 'pwid': 'People who inject drugs', 'pos_partner': 'Negative people with positi…
FM__patients_registry	fullquestion	{'cpf': 'Ki jan ou jere dosye malad yo?', 'en': 'How do you store patient records?', 'fra': 'Comment conservez-vous les dossiers des patients ?'}
FM__patients_registry	type	MSelect
FM__patients_registry	categories	{'cpf': {'open_shelves': 'Dosye papye sou etajè', 'close_shelves': 'Dosye papye nan tiwa', 'informal_spaces': 'Dosye papye nenpòt kote', 'electronic_system': 'Dosye elektwonik', 'other': 'Lòt'}, 'en': {'open_shelves': 'Physical files in open shelves', 'close_shelves': 'Physical files in closed shelves', 'informal_spaces': 'Physical files in informal spaces', 'electronic_system': 'Electronic syste…
FM__patients_registry_specify	fullquestion	{'cpf': 'Si lòt, tanpri presize', 'en': 'If other, please specify', 'fra': 'Si autre, merci de préciser'}
FM__patients_registry_specify	type	Text
FM__reason_understaffed	fullquestion	{'cpf': 'Poukisa etablisman an manke kad? (Tanpri chwazi tout sa ki aplike)', 'en': 'Why is the clinic understaffed? (Select all that apply)', 'fra': 'Pour quel raison l’établissement est-il en sous-effectif ? (Veuillez sélectionner tout ceux qui s’appliquent)'}
FM__reason_understaffed	type	MSelect
FM__reason_understaffed	categories	{'cpf': {'no_posts': 'Gouvènman an pa kreye / apwouve kreyasyon nouvo pozisyon', 'no_funds': 'Pa gen ase lajan pou peye salè nouvo anplwaye yo', 'no_applicants': 'Mwen pa ka jwenn kandida ki kalifye pou pòs vid yo', 'covid': 'Klinisyen yo pa vle travay nan klinik pandan COVID-19', 'low_salary': 'Salè yo twò ba pou atire kandida yo', 'no_time': 'Nou pa gen tan pou entèvyou ak nouvo anplwaye', 'oth…
FM__refill_criteria	fullquestion	{'cpf': 'Sou ki baz yo deside dire renouvèlman medikaman ARV? (Tanpri chwazi tout sa ki aplike)', 'en': 'On what basis is the length of ART refills determined? (Select all that apply)', 'fra': "Sur quelle base est décidée la durée des renouvellements d'ARV ? (Veuillez sélectionner tout ceux qui s'appliquent)"}
FM__refill_criteria	type	Select
FM__refill_criteria	categories	{'cpf': {'gov_policy': 'Gid nasyonal PNLS (ki baze sou kondisyon pasyan an, aderans, elatriye)', 'available_arv': 'Disponibilite ARV nan etablisman an', 'other': 'Lót'}, 'en': {'gov_policy': 'National directives from PNLS (based on the health of patient, adherence, etc)', 'available_arv': 'Availability of ARVs in the clinic', 'other': 'Other'}, 'fra': {'gov_policy': 'Directives nationales de PNLS…
FM__saturday_close	fullquestion	{'cpf': 'Ki lè etablisman an fèmen samdi?', 'en': 'What time does the clinic close on Saturdays?', 'fra': "À quelle heure l'établissement ferme-t-il le samedi ?"}
FM__saturday_close	type	Select
FM__saturday_close	annotate_method	avg_by_category_value
FM__saturday_close	categories	{'cpf': {'12PM': '12h:00 PM', '1PM': '1h:00 PM', '2PM': '2h:00 PM', '3PM': '3h:00 PM', '4PM': '4h:00 PM', '5PM': '5h:00 PM', '6PM': '6h:00 PM', '7PM': '7h:00 PM', 'dont_know': 'Mwen pa konnen', 'other': 'Lòt'}, 'en': {'12PM': '12h:00 PM', '1PM': '1h:00 PM', '2PM': '2h:00 PM', '3PM': '3h:00 PM', '4PM': '4h:00 PM', '5PM': '5h:00 PM', '6PM': '6h:00 PM', '7PM': '7h:00 PM', 'dont_know': 'Dont know', '…
FM__saturday_close	category_value	{'12PM': 0, '1PM': 1, '2PM': 2, '3PM': 3, '4PM': 4, '5PM': 5, '6PM': 6, '7PM': 7, 'dont_know': None, 'other': None}
FM__saturday_open	fullquestion	{'cpf': 'Ki lè etablisman an ouvri samdi?', 'en': 'What time does the clinic open on Saturdays?', 'fra': "À quelle heure l'établissement ouvre-t-il le samedi ?"}
FM__saturday_open	type	Select
FM__saturday_open	annotate_method	avg_by_category_value
FM__saturday_open	categories	{'cpf': {'5AM': '5h:00 AM', '6AM': '6h:00 AM', '7AM': '7h:00 AM', '8AM': '8h:00 AM', '9AM': '9h:00 AM', '10AM': '10h:00 AM', '11AM': '11h:00 AM', 'not_open': 'Etablisman an pa ouvri samdi', 'dont_know': 'Mwen pa konnen', 'other': 'Lòt'}, 'en': {'5AM': '5h:00 AM', '6AM': '6h:00 AM', '7AM': '7h:00 AM', '8AM': '8h:00 AM', '9AM': '9h:00 AM', '10AM': '10h:00 AM', '11AM': '11h:00 AM', 'not_open': 'The …
FM__saturday_open	category_value	{'5AM': 7, '6AM': 6, '7AM': 5, '8AM': 4, '9AM': 3, '10AM': 2, '11AM': 1, 'not_open': 0, 'dont_know': None, 'other': None}
FM__seen_doctor	fullquestion	{'cpf': 'Ki dènye fwa yon doktè te nan espas la pou wè malad yo?', 'en': 'When was the last time a doctor was at the facility seeing patients?', 'fra': "À quand remonte la dernière fois qu'un médecin s'est rendu dans l'établissement pour voir des patients ?"}
FM__seen_doctor	type	Select
FM__seen_doctor	annotate_method	avg_by_category_value
FM__seen_doctor	categories	{'cpf': {'this_week': 'Semèn sa', 'last_week': 'Semèn pase', '2_4_weeks': 'Ant 2 ak 4 semèn', 'more_4_weeks': 'Depi plis ke 4 semèn', 'never': 'Pa janm gen doktè'}, 'en': {'this_week': 'This week', 'last_week': 'Last week', '2_4_weeks': '2-4 weeks', 'more_4_weeks': 'Over 4 weeks', 'never': 'Never'}, 'fra': {'this_week': 'Cette semaine', 'last_week': 'La semaine dernière', '2_4_weeks': '2-4 semain…
FM__seen_doctor	category_value	{'this_week': 4, 'last_week': 3, '2_4_weeks': 2, 'more_4_weeks': 1, 'never': 0}
FM__separate	fullquestion	{'cpf': 'Èske w separe PVVIH oswa popilasyon kle (MSM, travayè sèks, moun transganr oswa moun kap itilize dwòg) ak lòt pasyan? (Tanpri chwazi tout sa ki aplike)', 'en': 'Do you separate PLHIV or key populations (MSM, sex workers, transgender people, or people who use drugs) from other patients? (Select all that apply)', 'fra': "Séparez-vous les PVVIH ou les populations clés (HSH, professionnel(le…
FM__separate	type	MSelect
FM__separate	annotate_method	sum_by_category_value
FM__separate	categories	{'cpf': {'waiting_room': 'Wi yo separe nan sal datant la', 'building_wing': 'Wi, yo wè yo nan yon ti pati nan batiman oswa yon zòn diferan nan etablisman an', 'queue': 'Wi, yo ap tann nan yon liy separe', 'doctors': 'Wi, se doktè ak enfimyè diferan ki wè yo', 'exam_room': 'Wi, gen diferan bwat konsiltasyon', 'none': 'Non pa gen separasyon', 'other': 'Lòt'}, 'en': {'waiting_room': 'Yes, they are s…
FM__separate	category_value	{'waiting_room': 1, 'building_wing': 1, 'queue': 1, 'doctors': 1, 'exam_room': 1, 'none': 0, 'other': None}
FM__serve_kp	fullquestion	{'cpf': 'Èske etablisman ou a gen sèvis espesifik pou youn nan popilasyon sa yo? Chwazi tout sa ki gen rapò ak li', 'en': 'Does your facility have specific services for any of the following populations? Select all that apply', 'fra': "Votre établissement dispose-t-il de services spécifiques pour l'une des populations suivantes ? Sélectionnez tout ce qui s'y rapporte"}
FM__serve_kp	type	MSelect
FM__serve_kp	annotate_method	sum_by_category_value
FM__serve_kp	categories	{'cpf': {'sex_worker': 'Travayè seksyèl', 'msm': 'Gason ki fè bagay ak gason', 'transgender': 'Moun transjanr', 'prisoners': 'Prizonye yo', 'none': 'Okenn nan sa yo'}, 'en': {'sex_worker': 'Sex workers', 'msm': 'Men who have sex with men', 'transgender': 'Transgender people', 'prisoners': 'Prisoners', 'none': 'None of the above'}, 'fra': {'sex_worker': 'Travailleuses du sexe', 'msm': 'Hommes ayan…
FM__serve_kp	category_value	{'sex_worker': 1, 'msm': 1, 'transgender': 1, 'prisoners': 1, 'none': 0}
FM__specify_hivmed_spec	fullquestion	{'cpf': 'Si lòt, tanpri presize', 'en': 'If other, please specify', 'fra': 'Si autre, merci de préciser'}
FM__specify_hivmed_spec	type	Text
FM__specify_paid_services	fullquestion	{'cpf': 'Si lòt, tanpri presize', 'en': 'If other, please specify', 'fra': 'Si autre, merci de préciser'}
FM__specify_paid_services	type	Text
FM__specify_reason_understaffed	fullquestion	{'cpf': 'Si lòt, tanpri presize', 'en': 'If other, please specify', 'fra': 'Si autre, merci de préciser'}
FM__specify_reason_understaffed	type	Text
FM__specify_saturday_close	fullquestion	{'cpf': 'Si lòt, tanpri presize', 'en': 'If other, please specify', 'fra': 'Si autre, merci de préciser'}
FM__specify_saturday_close	type	Time
FM__specify_saturday_close	annotate_method	Avg
FM__specify_saturday_open	fullquestion	{'cpf': 'Si lòt, tanpri presize', 'en': 'If other, please specify', 'fra': 'Si autre, merci de préciser'}
FM__specify_saturday_open	type	Time
FM__specify_saturday_open	annotate_method	Avg
FM__specify_separate	fullquestion	{'cpf': 'Si lòt, tanpri presize', 'en': 'If other, please specify', 'fra': 'Si autre, merci de préciser'}
FM__specify_separate	type	Text
FM__specify_sunday_close	fullquestion	{'cpf': 'Si lòt, tanpri presize', 'en': 'If other, please specify', 'fra': 'Si autre, merci de préciser'}
FM__specify_sunday_close	type	Time
FM__specify_sunday_close	annotate_method	Avg
FM__specify_sunday_open	fullquestion	{'cpf': 'Si lòt, tanpri presize', 'en': 'If other, please specify', 'fra': 'Si autre, merci de préciser'}
FM__specify_sunday_open	type	Time
FM__specify_sunday_open	annotate_method	Avg
FM__specify_support_role	fullquestion	{'cpf': 'Si lòt, tanpri presize', 'en': 'If other, please specify', 'fra': 'Si autre, merci de préciser'}
FM__specify_support_role	type	Text
FM__specify_understaff_specify	fullquestion	{'cpf': 'Si lòt, tanpri presize', 'en': 'If other, please specify', 'fra': 'Si autre, merci de préciser'}
FM__specify_understaff_specify	type	Text
FM__specify_weekday-open	fullquestion	{'cpf': 'Si lòt, tanpri presize', 'en': 'If other, please specify', 'fra': 'Si autre, merci de préciser'}
FM__specify_weekday-open	type	Time
FM__specify_weekday-open	annotate_method	Avg
FM__specify_weekday_close	fullquestion	{'cpf': 'Si lòt, tanpri presize', 'en': 'If other, please specify', 'fra': 'Si autre, merci de préciser'}
FM__specify_weekday_close	type	Time
FM__specify_weekday_close	annotate_method	Avg
FM__specify_who_trained	fullquestion	{'cpf': 'Si lòt, tanpri presize', 'en': 'If other, please specify', 'fra': 'Si autre, merci de préciser'}
FM__specify_who_trained	type	Text
FM__specify_why_no_prep	fullquestion	{'cpf': 'Si lòt, tanpri presize', 'en': 'If other, please specify', 'fra': 'Si autre, merci de préciser'}
FM__specify_why_no_prep	type	Text
FM__staff_trained	fullquestion	{'cpf': 'Èske anplwaye yo resevwa fòmasyon sou stigma ak diskriminasyon ki gen rapò ak VIH ak popilasyon kle yo?', 'en': 'Are the clinical staff trained on stigma and discrimination toward HIV and key populations?', 'fra': 'Le personnel est-il formé sur la stigmatisation et la discrimination liées au VIH et aux populations clés ?'}
FM__staff_trained	type	Select
FM__staff_trained	annotate_method	percent_by_column
FM__staff_trained	categories	{'cpf': {'yes': 'Wi', 'no': 'Non'}, 'en': {'yes': 'Yes', 'no': 'No'}, 'fra': {'yes': 'Oui', 'no': 'Non'}}
FM__sunday_close	fullquestion	{'cpf': 'A ki lè etablisman an fèmen dimanch?', 'en': 'What time does the clinic close on Sundays?', 'fra': "À quelle heure l'établissement ferme-t-il le dimanche ?"}
FM__sunday_close	type	Select
FM__sunday_close	annotate_method	avg_by_category_value
FM__sunday_close	categories	{'cpf': {'12PM': '12h:00 PM', '1PM': '1h:00', '2PM': '2h:00 PM', '3PM': '3h:00 PM', '4PM': '4h:00 PM', '5PM': '5h:00 PM', '6PM': '6h:00 PM', '7PM': '7h:00 PM', 'dont_know': 'Mwen pa konnen', 'other': 'Lòt'}, 'en': {'12PM': '12h:00 PM', '1PM': '1h:00 PM', '2PM': '2h:00 PM', '3PM': '3h:00 PM', '4PM': '4h:00 PM', '5PM': '5h:00 PM', '6PM': '6h:00 PM', '7PM': '7h:00 PM', 'dont_know': 'Dont know', 'oth…
FM__sunday_close	category_value	{'12PM': 0, '1PM': 1, '2PM': 2, '3PM': 3, '4PM': 4, '5PM': 5, '6PM': 6, '7PM': 7, 'dont_know': None, 'other': None}
FM__sunday_open	fullquestion	{'cpf': 'Ki lè etablisman an ouvri dimanch?', 'en': 'What time does the clinic open on Sundays?', 'fra': "À quelle heure l'établissement ouvre-t-il le dimanche ?"}
FM__sunday_open	type	Select
FM__sunday_open	annotate_method	avg_by_category_value
FM__sunday_open	categories	{'cpf': {'5AM': '5h:00 AM', '6AM': '6h:00 AM', '7AM': '7h:00 AM', '8AM': '8h:00 AM', '9AM': '9h:00 AM', '10AM': '10h:00 AM', '11AM': '11h:00 AM', 'not_open': 'Etablisman an pa louvri dimanch', 'dont_know': 'Mwen pa konnen', 'other': 'Lòt'}, 'en': {'5AM': '5h:00 AM', '6AM': '6h:00 AM', '7AM': '7h:00 AM', '8AM': '8h:00 AM', '9AM': '9h:00 AM', '10AM': '10h:00 AM', '11AM': '11h:00 AM', 'not_open': 't…
FM__sunday_open	category_value	{'5AM': 7, '6AM': 6, '7AM': 5, '8AM': 4, '9AM': 3, '10AM': 2, '11AM': 1, 'not_open': 0, 'dont_know': None, 'other': None}
FM__supervise_support	fullquestion	{'cpf': 'Ki moun ki sipèvize Sipevize activite nan etablisman sa a?', 'en': 'Who supervises the Support in this facility?', 'fra': 'Qui supervise le Support dans cet établissement ?'}
FM__supervise_support	type	MSelect
FM__supervise_support	categories	{'cpf': {'doh': 'Ministè Lasante/Gouvènman', 'pepfar_ip': 'Patnè aplikasyon PEPFAR (egzanp Caris, World Vision)', 'other': 'Lòt'}, 'en': {'doh': 'Department of Health/Government', 'pepfar_ip': 'PEPFAR implementing partner (for example Caris, World Vision)', 'other': 'Other'}, 'fra': {'doh': 'Ministère de la Santé/Gouvernement', 'pepfar_ip': 'Partenaire de mise en œuvre du PEPFAR (par exemple Cari…
FM__support_group	fullquestion	{'cpf': 'Eske gen Gwoup Sipò nan enstitisyon an?', 'en': 'Are there Support Groups at this facility?', 'fra': 'Y a-t-il des groupes de soutien dans cet établissement ?'}
FM__support_group	type	Select
FM__support_group	annotate_method	percent_by_column
FM__support_group	categories	{'cpf': {'yes': 'Wi', 'no': 'Non', 'dont_know': 'Mwen pa konnen'}, 'en': {'yes': 'Yes', 'no': 'No', 'dont_know': 'Dont know'}, 'fra': {'yes': 'Oui', 'no': 'Non', 'dont_know': 'Je ne sais pas'}}
FM__support_role	fullquestion	{'cpf': 'Ki wòl gwoup sipò yo jwe pou etablisman an?', 'en': 'What roles do the Support Groups perform for the facility?', 'fra': "Quels rôles les groupes de soutien jouent-ils pour l'établissement ?"}
FM__support_role	type	MSelect
FM__support_role	categories	{'cpf': {'defaulter_tracing': 'Swuivi malad ki pa prezante pou swen', 'hivtst_counsel': 'Tès VIH/Sipò', 'link_peer_nav': 'Akonpayman moun ki teste pozitiv) / Akonpayatè ki ap viv ak maladi a tou', 'indextst_trace': 'Tès ak akonpayman pwòch moun k ap viv ak Sida /Retrase moun ki te gen kontak ak malad yo', 'trt_lit': 'Edikasyon sou tretman ak medikaman', 'adclub_support': 'Èd pou Asosyasyon Sipò',…
FM__sw_services	fullquestion	{'cpf': 'Ki sèvis espesyal ki la pou moun ki van sèvis sèks?', 'en': 'What services do you provide specifically for sex workers?', 'fra': 'Quels services proposez-vous spécifiquement aux professionnel(le)s du sexe ?'}
FM__sw_services	type	MSelect
FM__sw_services	annotate_method	sum_by_category_value
FM__sw_services	categories	{'cpf': {'sw_outreach': 'Sansibilizasyon pou travayè seksyèl', 'hivtst_sw': 'Tès viris Sida ak sipò ki aksesib pou travayè seksyèl', 'sw_prep': 'Distribisyon PrEP', 'sw_fp': 'Planing', 'sw_srh': 'Zouti edikatif ak sèvis sou swen seksyèl ak fè pitit', 'sti_sw': 'Tès ak tretman pou maladi seksyèl ki aksesib pou travayè seksyèl', 'none': 'Okenn nan sa yo', 'other': 'Lòt'}, 'en': {'sw_outreach': 'Sex…
FM__sw_services	category_value	{'sw_outreach': 1, 'hivtst_sw': 1, 'sw_prep': 1, 'sw_fp': 1, 'sw_srh': 1, 'sti_sw': 1, 'none': 0, 'other': None}
FM__sw_services_specify	fullquestion	{'cpf': 'Si lòt, tanpri presize', 'en': 'If other, please specify', 'fra': 'Si autre, merci de préciser'}
FM__sw_services_specify	type	Text
FM__tg_services	fullquestion	{'cpf': 'Ki sèvis espesyal nou bay moun ki transjanr?', 'en': 'What services do you have specific to transgender people?', 'fra': 'Quels services avez-vous spécifiquement pour les personnes transgenres ?'}
FM__tg_services	type	MSelect
FM__tg_services	annotate_method	sum_by_category_value
FM__tg_services	categories	{'cpf': {'tg_outreach': 'Sansibilizasyon pou transjanr', 'hivtst_tg': 'Tès pou viris Sida ak Sipò ki aksesib pou transjanr', 'tg_prep': 'Distribisyon PrEP', 'tg_srh': 'Zouti edikatif pou transjanr ak sèvis swen sou seks ak fè pitit', 'sti_tg': 'Tès maladi seksyèl ak tretman ki aksesib pou transjanr', 'hormone_therapy': 'Hormone therapy tretman òmòn', 'none': 'Okenn nan sa yo', 'other': 'Lòt'}, 'e…
FM__tg_services	category_value	{'tg_outreach': 1, 'hivtst_tg': 1, 'tg_prep': 1, 'tg_srh': 1, 'sti_tg': 1, 'hormone_therapy': 1, 'none': 0, 'other': None}
FM__tg_services_specify	fullquestion	{'cpf': 'Si lòt, tanpri presize', 'en': 'If other, please specify', 'fra': 'Si autre, merci de préciser'}
FM__tg_services_specify	type	Text
FM__trt_sameday	fullquestion	{'cpf': 'Si yon malad teste pozitif pou viris Sida, eske li resevwa tretman menm jou a?', 'en': 'If a patient tests positive for HIV are they initiated on treatment the same day?', 'fra': "Si un patient est testé positif pour le VIH, est-ce qu'il commence le traitement le même jour ?"}
FM__trt_sameday	type	Select
FM__trt_sameday	annotate_method	avg_by_category_value
FM__trt_sameday	categories	{'cpf': {'always': 'Toujou (sof si sa pa ta bon pou li)', 'almost_always': 'Preske tout tan', 'sometimes': 'Kèk fwa', 'rarely': 'Yon fwa konsa', 'never': 'Jamé'}, 'en': {'always': 'Always (unless contraindicated)', 'almost_always': 'Most of the time', 'sometimes': 'Sometimes', 'rarely': 'Rarely', 'never': 'Never'}, 'fra': {'always': 'Toujours (sauf contre-indication)', 'almost_always': 'La plupar…
FM__trt_sameday	category_value	{'always': 4, 'almost_always': 3, 'sometimes': 2, 'rarely': 1, 'never': 0}
FM__understaff_specify	fullquestion	{'cpf': 'Tanpri di nou ki kad ki pa sifi (pa li tout lis la, jis make pandan manadjè a ap pale)', 'en': 'Please tell me which cadre is understaffed (Don’t read the whole list, just tick as manager speaks)', 'fra': 'Veuillez me dire quel cadre est en sous-effectif (ne lisez pas toute la liste, cochez juste au fur et à mesure que le responsable parle)'}
FM__understaff_specify	type	MSelect
FM__understaff_specify	annotate_method	sum_by_category_value
FM__understaff_specify	categories	{'cpf': {'doctor': 'Doktè', 'professional_nurse': 'Enfimyè pwofesyonèl', 'pharmacist': 'Famasyen', 'lab_tech': 'Teknisyen laboratwa', 'councelor': 'Responsab/Konseye Sida', 'social_worker': 'Travayè sosyal/Gwoup dapwi', 'gate_keeper': 'Gadyen', 'guard': 'Sekirite', 'cleaner': 'Netwayaj', 'psychologist': 'Sikològ', 'chw': 'Travayè sante kominotè polivalan', 'other': 'Lòt'}, 'en': {'doctor': 'Docto…
FM__understaff_specify	category_value	{'doctor': 1, 'professional_nurse': 1, 'pharmacist': 1, 'lab_tech': 1, 'councelor': 1, 'social_worker': 1, 'gate_keeper': 1, 'guard': 1, 'cleaner': 1, 'psychologist': 1, 'chw': 1, 'other': None}
FM__vltest_freq	fullquestion	{'cpf': 'Pou pasyan ki kòmanse tretman, konbyen fwa, si genyen, ou bay tès chaj viral?', 'en': 'For patients initiating reatment, how often, if at all, do you provide viral load testing?', 'fra': 'Pour les patients en début du traitement, a quelle fréquence, le cas échéant, fournissez-vous des tests de charge virale ?'}
FM__vltest_freq	type	Select
FM__vltest_freq	annotate_method	avg_by_category_value
FM__vltest_freq	categories	{'cpf': {'6months': 'Chak 6 mwa apre li kòmanse', 'annual': 'Yon fwa pa an apre li kòmanse', 'vl_whensick': 'Lè yon moun ki gen viris Sida malad', 'novltest': 'Nou pa fè tès chaj viral', 'other': 'Lòt'}, 'en': {'6months': 'Every 6 months after initiation', 'annual': 'Once a year after initiation', 'vl_whensick': 'When someone with HIV is sick', 'novltest': 'We do not offer viral load testing', 'o…
FM__vltest_freq	category_value	{'6months': 3, 'annual': 2, 'vl_whensick': 1, 'novltest': 0, 'other': None}
FM__weekday-open	fullquestion	{'cpf': 'Ki lè klinik la ouvri nan jou lasemèn (Lendi rive Vandredi)?', 'en': 'What time does the clinic open on weekdays (Monday to Friday)?', 'fra': "À quelle heure l'établissement ouvre-t-il en semaine (du lundi au vendredi) ?"}
FM__weekday-open	type	Select
FM__weekday-open	annotate_method	avg_by_category_value
FM__weekday-open	categories	{'cpf': {'24_hours': 'Louvri 24 èdtan pa jou', '5AM': '5h:00 AM', '6AM': '6h:00 AM', '7AM': '7h:00 AM', '8AM': '8h:00 AM', '9AM': '9h:00 AM', 'dont_know': 'Mwen pa konnen', 'other': 'Lòt'}, 'en': {'24_hours': 'Open 24 hours', '5AM': '5h:00 AM', '6AM': '6h:00 AM', '7AM': '7h:00 AM', '8AM': '8h:00 AM', '9AM': '9h:00 AM', 'dont_know': 'Dont know', 'other': 'Other'}, 'fra': {'24_hours': 'Ouvert 24 he…
FM__weekday-open	category_value	{'24_hours': 6, '5AM': 5, '6AM': 4, '7AM': 3, '8AM': 2, '9AM': 1, 'dont_know': None, 'other': None}
FM__weekday_close	fullquestion	{'cpf': 'A ki lè etablisman an fèmen pandan semèn nan (lendi rive vandredi)?', 'en': 'What time does the clinic close on weekdays (Monday to Friday)?', 'fra': "À quelle heure l'établissement ferme-t-il en semaine (du lundi au vendredi) ?"}
FM__weekday_close	type	Select
FM__weekday_close	annotate_method	avg_by_category_value
FM__weekday_close	categories	{'cpf': {'5PM': '5h:00 PM', '6PM': '6h:00 PM', '7PM': '7h:00 PM', '8PM': '8h:00 PM', '9PM': '9h:00 PM', 'dont_know': 'Mwen pa konnen', 'other': 'Lòt'}, 'en': {'5PM': '5h:00 PM', '6PM': '6h:00 PM', '7PM': '7h:00 PM', '8PM': '8h:00 PM', '9PM': '9h:00 PM', 'dont_know': 'Dont know', 'other': 'Other'}, 'fra': {'5PM': '5h:00 PM', '6PM': '6h:00 PM', '7PM': '7h:00 PM', '8PM': '8h:00 PM', '9PM': '9h:00 PM…
FM__weekday_close	category_value	{'5PM': 5, '6PM': 4, '7PM': 3, '8PM': 2, '9PM': 1, 'dont_know': None, 'other': None}
FM__when_cd4	fullquestion	{'cpf': 'Ki mwayèn tan li pran pou jwenn rezilta tès chaj viral pou malad?', 'en': 'What is the average time that it takes to get patients their Viral Load results?', 'fra': 'Quel est le temps moyen nécessaire pour obtenir les résultats de la charge virale des patients ?'}
FM__when_cd4	type	Select
FM__when_cd4	annotate_method	avg_by_category_value
FM__when_cd4	categories	{'cpf': {'within_a_week': 'Sou 7 jou', 'within_a_month': 'Sou 1 mwa', 'within_3_months': 'Sou 3 mwa', '3to6_months': 'Ant 3 ak 6 mwa', 'over_6_months': 'Plis pase 6 mwa', 'other': 'Lòt'}, 'en': {'within_a_week': 'Within a week', 'within_a_month': 'Within a month', 'within_3_months': 'Within 3 months', '3to6_months': '3-6 months', 'over_6_months': 'Over 6 months', 'other': 'Other'}, 'fra': {'withi…
FM__when_cd4	category_value	{'within_a_week': 5, 'within_a_month': 4, 'within_3_months': 3, '3to6_months': 2, 'over_6_months': 1, 'other': None}
FM__when_staff_trained	fullquestion	{'cpf': 'Ki dènye fwa pèsonèl klinik yo te resevwa fòmasyon sou VIH, stigma ak diskriminasyon ki gen rapò ak VIH ak popilasyon kle yo?', 'en': 'When was the last clinical staff training held on HIV, stigma, and discrimination toward HIV and key populations?', 'fra': 'À quand remonte la dernière formation du personnel clinique sur le VIH, la stigmatisation et la discrimination liées au VIH et les …
FM__when_staff_trained	type	Select
FM__when_staff_trained	annotate_method	avg_by_category_value
FM__when_staff_trained	categories	{'cpf': {'last_month': 'Nan dènye mwa a', '1_to_3_months': 'Nan dènye 1-3 mwa yo', '4_to_6_months': 'Nan dènye 4-6 mwa yo', '7_to_12_months': 'Nan dènye 7 a 12 mwa yo', '1_year': 'Plis pase yon ane de sa'}, 'en': {'last_month': 'In the last month', '1_to_3_months': '1-3 months ago', '4_to_6_months': '4-6 months ago', '7_to_12_months': '7-12 months ago', '1_year': 'More than a year ago'}, 'fra': {…
FM__when_staff_trained	category_value	{'last_month': 5, '1_to_3_months': 4, '4_to_6_months': 3, '7_to_12_months': 2, '1_year': 1}
FM__who_trained	fullquestion	{'cpf': 'Tanpri chwazi ki anplwaye ki resevwa fòmasyon (Tanpri chwazi tout sa ki aplike)', 'en': 'Please select which staff are trained (Select all that apply)', 'fra': "Veuillez sélectionner les personnels qui sont formes (Veuillez sélectionner tout ceux qui s'appliquent)"}
FM__who_trained	type	MSelect
FM__who_trained	annotate_method	sum_by_category_value
FM__who_trained	categories	{'cpf': {'doctor': 'Doktè', 'nurse': 'Enfimyè pwofesyonèl', 'pharmacist': 'Famasyen)', 'lab_tech': 'Teknisyen laboratwa', 'hiv_counselors': 'Pwen fokal VIH / konseye', 'support_group_leaders': 'Sipòte lidè gwoup yo', 'doorman': 'Pòtye / Pòtyè', 'security_guard': 'Sekirite', 'cleaners': 'Cleaner', 'psychologist': 'Sikològ', 'chw': 'Travayè sante kominotè polivalan', 'other': 'Lòt'}, 'en': {'doctor…
FM__who_trained	category_value	{'doctor': 1, 'nurse': 1, 'pharmacist': 1, 'lab_tech': 1, 'hiv_counselors': 1, 'support_group_leaders': 1, 'doorman': 1, 'security_guard': 1, 'cleaners': 1, 'psychologist': 1, 'chw': 1, 'other': None}
FM__why_no_prep	fullquestion	{'cpf': 'Poukisa ou pa ofri PrEP nan etablisman sa a? (Tanpri chwazi tout sa ki aplike)', 'en': 'Why is PrEP not offered in this facility? (Please select all that apply)', 'fra': "Pourquoi ne proposez-vous pas la PrEP dans cet établissement ? (Veuillez sélectionner tout ceux qui s'appliquent)"}
FM__why_no_prep	type	MSelect
FM__why_no_prep	categories	{'cpf': {'never_available': 'Medikaman an pa t janm disponib nan klinik nou an', 'stockouts': 'Akoz pwoblem stock ki fini', 'no_training': 'Anplwaye nou yo pa resevwa fòmasyon nan PrEP', 'government': 'An rezon direktiv gouvernman', 'other': 'Lòt'}, 'en': {'never_available': 'The medication is not yet available in our clinic', 'stockouts': 'Because of stock-outs', 'no_training': 'Our staff havent…
FM__youth_services	fullquestion	{'cpf': 'Eske ou gen sèvis espesyal pou jèn fi ak jèn gason? Si se wi, chwazi nan lis la sèvis ke ou bay yo', 'en': 'Do you have services specific to youth? If yes, please select from the provided list', 'fra': 'Avez-vous des services spécifiques aux jeunes ? Si oui, veuillez sélectionner dans la liste fournie'}
FM__youth_services	type	MSelect
FM__youth_services	annotate_method	sum_by_category_value
FM__youth_services	categories	{'cpf': {'youth_outreach': 'Sansibilizasyon pou jèn', 'hivtst_youth': 'Tès viris Sida ak sipò ki aksesib pou lajenès', 'youth_prep': 'Aksè nan PrEP', 'youth_contracept': 'Sèvis Planing', 'adol_srh': 'Pakè enfòmasyon pou sèvis sante seksyèl ak repwodiktif adolesan', 'sti_youth': 'Depistaj ak tretman IST ki adapte pou jèn yo', 'none': 'Non mwen pa gen sévis espesyal pou jèn', 'other': 'Lòt'}, 'en':…
FM__youth_services	category_value	{'youth_outreach': 1, 'hivtst_youth': 1, 'youth_prep': 1, 'youth_contracept': 1, 'adol_srh': 1, 'sti_youth': 1, 'none': 0, 'other': None}
FM__youth_services_specify	fullquestion	{'cpf': 'Si lòt, tanpri presize', 'en': 'If other, please specify', 'fra': 'Si autre, merci de préciser'}
FM__youth_services_specify	type	Text
FM__youthoutreach_places	fullquestion	{'cpf': 'Tanpri presize ki kote ou òganize sèvis sansibilizasyon pou jèn yo (sa vle di nan lekòl yo)', 'en': 'Please specify where you conduct youth outreach services (i.e. in schools)', 'fra': "Veuillez préciser où vous organisez des services de proximité pour les jeunes (c'est-à-dire dans les écoles)"}
FM__youthoutreach_places	type	MSelect
FM__youthoutreach_places	categories	{'cpf': {'schools': 'Lekòl', 'youth_centers': 'Sant kominotè pou lajenès', 'community_events': 'Evènman kominotè', 'feast': 'Fèt patwonal', 'other': 'Lòt'}, 'en': {'schools': 'Schools', 'youth_centers': 'Youth centers', 'community_events': 'Community events', 'feast': 'Patronal feasts', 'other': 'Other'}, 'fra': {'schools': 'Écoles', 'youth_centers': 'Centres de jeunesse', 'community_events': 'Év…
FM__youthoutreach_places_specify	fullquestion	{'cpf': 'Si lòt, tanpri presize', 'en': 'If other, please specify', 'fra': 'Si autre, merci de préciser'}
FM__youthoutreach_places_specify	type	Text
NS__confidentiality_agreement	fullquestion	{'cpf': 'Èske w te siyen yon akò konfidansyalite?', 'en': 'Have you signed a confidentiality agreement?', 'fra': 'Avez-vous signé un accord de confidentialité ?'}
NS__confidentiality_agreement	type	Select
NS__confidentiality_agreement	annotate_method	percent_by_column
NS__confidentiality_agreement	categories	{'cpf': {'yes': 'Wi', 'no': 'Non', 'dont_know': 'Mwen pa konnen'}, 'en': {'yes': 'Yes', 'no': 'No', 'dont_know': 'Dont know'}, 'fra': {'yes': 'Oui', 'no': 'Non', 'dont_know': 'Je ne sais pas'}}
NS__contract	fullquestion	{'cpf': 'Èske ou te siyen yon kontra lè yo te anplwaye ou?', 'en': 'Did you sign a contract when you were hired?', 'fra': 'Avez-vous signer un contrat lors de votre embauchement ?'}
NS__contract	type	Select
NS__contract	annotate_method	percent_by_column
NS__contract	categories	{'cpf': {'yes': 'Wi', 'no': 'Non', 'dont_know': 'Mwen pa konnen'}, 'en': {'yes': 'Yes', 'no': 'No', 'dont_know': 'Dont know'}, 'fra': {'yes': 'Oui', 'no': 'Non', 'dont_know': 'Je ne sais pas'}}
NS__date_time	fullquestion	{'cpf': 'MONITOR KOMINOTE: Ki dat ak ki lè obsèvasyon sa a te fèt?', 'en': 'COMMUNITY MONITOR: What date and time was this observation conducted?', 'fra': 'MONITEUR COMMUNAUTAIRE : À quelle date et à quelle heure cette observation a-t-elle été effectuée ?'}
NS__date_time	type	DateTime
NS__doctor_visit	fullquestion	{'cpf': 'Ki denye fwa yon medsen vini nan etablisman pou konsilte pasyan yo?', 'en': 'When was the last time a doctor was at the facility seeing patients?', 'fra': "À quand remonte la dernière fois qu'un médecin s'est rendu dans l'établissement pour voir des patients ?"}
NS__doctor_visit	type	Select
NS__doctor_visit	annotate_method	avg_by_category_value
NS__doctor_visit	categories	{'cpf': {'this_week': 'Semenn sa', 'last_week': 'Semenn pase', '2_to_4_weeks': '2-4 semenn', 'more_4_weeks': 'Plise pase 4 semenn', 'never': 'Jamè'}, 'en': {'this_week': 'This week', 'last_week': 'Last week', '2_to_4_weeks': '2-4 weeks', 'more_4_weeks': 'Over 4 weeks', 'never': 'Never'}, 'fra': {'this_week': 'Cette semaine', 'last_week': 'La semaine dernière', '2_to_4_weeks': '2-4 semaines', 'mor…
NS__doctor_visit	category_value	{'this_week': 4, 'last_week': 3, '2_to_4_weeks': 2, 'more_4_weeks': 1, 'never': 0}
NS__enough_staff	fullquestion	{'cpf': 'Eske ou gen ase anploye ki nan domen medikal et ki pa nan domen medikal?', 'en': 'Do you think there are enough clinical and non-clinical staff in this facility?', 'fra': "Pensez-vous qu'il y a suffisamment de personnel clinique et non clinique dans l'établissement ?"}
NS__enough_staff	type	Select
NS__enough_staff	annotate_method	percent_by_column
NS__enough_staff	categories	{'cpf': {'yes': 'Wi', 'no': 'Non'}, 'en': {'yes': 'Yes', 'no': 'No'}, 'fra': {'yes': 'Oui', 'no': 'Non'}}
NS__follow_up	fullquestion	{'cpf': 'Si yon pasyan teste pozitif , kile pwochenn vizit suivi li a pwograme', 'en': 'If a patient tests positive for HIV when will their next follow-up visit be scheduled?', 'fra': 'Si un patient est testé positif au VIH, quand est-ce que sa prochaine visite de suivi sera programmée ?'}
NS__follow_up	type	Select
NS__follow_up	annotate_method	avg_by_category_value
NS__follow_up	categories	{'cpf': {'7_days': 'Nan 7 jou', '14_days': 'Nan 14 jou', '1_month': 'Nan yon mwa', '3_months': 'Nan 3 mwa', 'more_3_months': 'Plis pase 3 mwa', 'dont_know': 'Mwen pa konnen'}, 'en': {'7_days': 'Within 7 days', '14_days': 'Within 14 days', '1_month': 'Within 1 month', '3_months': 'Within 3 months', 'more_3_months': 'Over 3 months', 'dont_know': 'Dont know'}, 'fra': {'7_days': 'Dans les 7 jours', '…
NS__follow_up	category_value	{'7_days': 5, '14_days': 4, '1_month': 3, '3_months': 2, 'more_3_months': 1, 'dont_know': None}
NS__informed_consent_staff	fullquestion	{'cpf': 'Bonjou, non mwen se ____________________, mwen travay ak Obsèvatwa Forum Sosyete Sivil la pou ede kontwole swen pasyan yo nan etablisman swen sante yo. Mwen gen kèk kesyon ki nòmalman pran ķèk minit pou reponn. Ou kapab tou inyore nenpòt kesyon ou vle oswa sispann konvèsasyon an nenpòt ki lè. Èske ou ta pare pou reponn kèk kesyon sou sèvis yo nan etablisman sa a?', 'en': 'Hi my name is _…
NS__informed_consent_staff	type	Select
NS__informed_consent_staff	annotate_method	percent_by_column
NS__informed_consent_staff	categories	{'cpf': {'yes': 'Wi', 'no': 'Non'}, 'en': {'yes': 'Yes', 'no': 'No'}, 'fra': {'yes': 'Oui', 'no': 'Non'}}
NS__lab_quality_control	fullquestion	{'cpf': 'Èske laboratwa Nasyonal (LNSP) kon fè vizit kontwòl kalite nan laboratwa enstitisyon ?', 'en': "Does the National Laboratory (LNSP) do quality controlling at your clinic's laboratory?", 'fra': 'Existe-t-il un contrôle de qualité au niveau du laboratoire de l’institution par le Laboratoire National (LNSP) ?'}
NS__lab_quality_control	type	Select
NS__lab_quality_control	annotate_method	percent_by_column
NS__lab_quality_control	categories	{'cpf': {'yes': 'Wi', 'no': 'Non', 'dont_know': 'Mwen pa konnen'}, 'en': {'yes': 'Yes', 'no': 'No', 'dont_know': 'Dont know'}, 'fra': {'yes': 'Oui', 'no': 'Non', 'dont_know': 'Je ne sais pas'}}
NS__lab_quality_control_freq	fullquestion	{'cpf': 'Konbyen fwa LNSP fè kontwòl kalité nan etablisman ou a?', 'en': 'How often does the LNSP carry out quality controls in your establishment?', 'fra': 'A quelle fréquence le LNSP fait-il des contrôles de qualité dans votre établissement ?'}
NS__lab_quality_control_freq	type	Select
NS__lab_quality_control_freq	annotate_method	avg_by_category_value
NS__lab_quality_control_freq	categories	{'cpf': {'monthly': 'Chak mwa', 'quarterly': 'Chak trimès', 'binannual': 'Semès', 'annually': 'Anyèl', 'dont_know': 'Mwen pa konnen', 'other': 'Lòt'}, 'en': {'monthly': 'Monthly', 'quarterly': 'Quarterly', 'binannual': 'Biannually', 'annually': 'Annually', 'dont_know': 'Dont know', 'other': 'Other'}, 'fra': {'monthly': 'Mensuel', 'quarterly': 'Trimestriel', 'binannual': 'Semestriel', 'annually': …
NS__lab_quality_control_freq	category_value	{'monthly': 4, 'quarterly': 3, 'binannual': 2, 'annually': 1, 'dont_know': None, 'other': None}
NS__last_training	fullquestion	{'cpf': 'Ki dènye ou te recevwa fòmasyon oswa recyclaj sou VIH ?', 'en': 'When was your most recent HIV training or refresher?', 'fra': 'À quand remonte votre dernière formation ou recyclage sur le VIH la plus récente ?'}
NS__last_training	type	Select
NS__last_training	annotate_method	avg_by_category_value
NS__last_training	categories	{'cpf': {'2_weeks': 'Nan de semèn ki sot pase yo', '2_to_4_weeks': '2-4 semèn de sa', '1_to_6_months': '1 a 6 mwa de sa', '6_to_12_months': '6-12 mwa de sa', 'more_than_year': 'Plis pase yon ane de sa', 'dont_know': 'Mwen pa konnen'}, 'en': {'2_weeks': 'In the past two weeks', '2_to_4_weeks': '2-4 weeks ago', '1_to_6_months': '1-6 months ago', '6_to_12_months': '6-12 months ago', 'more_than_year'…
NS__last_training	category_value	{'2_weeks': 5, '2_to_4_weeks': 4, '1_to_6_months': 3, '6_to_12_months': 2, 'more_than_year': 1, 'dont_know': None}
NS__manual_available	fullquestion	{'cpf': 'Èske Manyèl sou Nòm Swen Ministè Santé Piblik ak Popilasyon (PNLS) pou PVVIH disponib nan nivo enstitisyon an?', 'en': 'Is the Handbook of Care Standards for PLHIV from the Ministry of Public Health and Population (PNLS) available at the clinic level?', 'fra': 'Est-ce que le Manuel de Normes de Prise en Charge pour les PVVIH du Ministère de la Sante Publique et de la Population (PNLS) es…
NS__manual_available	type	Select
NS__manual_available	annotate_method	percent_by_column
NS__manual_available	categories	{'cpf': {'yes': 'Wi', 'no': 'Non', 'dont_know': 'Mwen pa konnen'}, 'en': {'yes': 'Yes', 'no': 'No', 'dont_know': 'Dont know'}, 'fra': {'yes': 'Oui', 'no': 'Non', 'dont_know': 'Je ne sais pas'}}
NS__materials_for_protocol	fullquestion	{'cpf': 'Èske gen bon jan materyèl pou konfòme yo ak pwotokòl swen pou PVVIH?', 'en': 'Do you have the materials you need to follow the care protocols for PLHIV?', 'fra': 'Y’a t’ils des matériels adéquats pour respecter les protocoles de soins aux PVVIH ?'}
NS__materials_for_protocol	type	Select
NS__materials_for_protocol	annotate_method	percent_by_column
NS__materials_for_protocol	categories	{'cpf': {'yes': 'Wi', 'no': 'Non', 'dont_know': 'Mwen pa konnen'}, 'en': {'yes': 'Yes', 'no': 'No', 'dont_know': 'Dont know'}, 'fra': {'yes': 'Oui', 'no': 'Non', 'dont_know': 'Je ne sais pas'}}
NS__materials_not_available	fullquestion	{'cpf': 'Ki materyèl ki pa disponib?', 'en': 'What materials are not available?', 'fra': 'Quels matériels ne sont pas disponibles ?'}
NS__materials_not_available	type	MSelect
NS__materials_not_available	annotate_method	sum_by_category_value
NS__materials_not_available	categories	{'cpf': {'arv': 'Antiretwoviral (ARV)', 'non_arv_meds': 'Medikaman ki pa ARV (pa egzanp, antibyotik oswa vitamin)', 'medical_products': 'Pwodwi medikal, tankou gan oswa mask', 'lab_equipment': 'Ekipman medikal, tankou machin laboratwa', 'infrastructure': 'Enfrastrikti (tankou chanm egzamen)', 'staff': 'Anplwaye (tankou doktè, enfimyè)', 'dont_know': 'Mwen pa konnen', 'other': 'Lòt'}, 'en': {'arv'…
NS__materials_not_available	category_value	{'arv': 1, 'non_arv_meds': 1, 'medical_products': 1, 'lab_equipment': 1, 'infrastructure': 1, 'staff': 1, 'dont_know': None, 'other': None}
NS__missed_visit	fullquestion	{'cpf': 'Eske w ka di ki pwotokol ki genyen si yon pasayn pa vini nan randevou pran ARV, di tout saw fe?', 'en': 'Could you please describe the protocol when a patient misses a clinic visit to pick up their ARVs? (Select all that apply)', 'fra': "Pouvez-vous décrire le protocole lorsqu'une personne manque une visite à la clinique pour collecter des ARV ? (Veuillez sélectionner tout ce qui s’appli…
NS__missed_visit	type	MSelect
NS__missed_visit	categories	{'cpf': {'sms': 'Voye SMS rapèl bay kliyan an', 'phone': 'Rele kliyan an pou fè l sonje', 'visit': 'Pwograme yon vizit nan men yon travayè sante kominotè ou yon moun kap retrace pasyan', 'reference': 'Rele moun referans lan', 'none': 'Pa gen oken swuivi', 'dont_know': 'Mwen pa konnen', 'other': 'Lòt'}, 'en': {'sms': 'Send client a SMS reminder', 'phone': 'Call the client to remind them', 'visit':…
NS__obstacles	fullquestion	{'cpf': 'Ki difikilté ki anpeche w bay pi bon sèvis?', 'en': 'What are the barriers that prevent you from providing better service?', 'fra': 'Quels sont les obstacles qui vous empêchent de fournir un meilleur service ?'}
NS__obstacles	type	MSelect
NS__obstacles	categories	{'cpf': {'materials': 'Mank materyèl', 'too_much_work': 'Twòp travay', 'staff_conflict': 'Yon sipèvizè, oswa kòlèg travay ki renmen konfli', 'unsafe_environment': 'Anviwònman ki pa an sekirite', 'not_enough_nurses': 'Mank enfimyè', 'not_enough_non_nursing_staff': 'Manke lòt anplwaye', 'salary_delays': 'Pèman salè an reta', 'none': 'Mwen pa gen okenn obstak', 'other': 'Lòt'}, 'en': {'materials': '…
NS__other_improvement	fullquestion	{'cpf': 'Ki lòt sèvis ou panse ki ta nesesè pou amelyore kalite swen nan enstitisyon an?', 'en': 'In your opinion, what other services would help to improve the quality of care in your clinic?', 'fra': 'D’après vous, quel autre service serait nécessaire pour améliorer la qualité des soins dans l’institution ?'}
NS__other_improvement	type	Text
NS__pnls_visit_freq	fullquestion	{'cpf': 'Chak Konbyen fwa ou recevwa vizit PNLS yo ?', 'en': 'How often does PNLS visit?', 'fra': 'A quelles fréquences sont les visites du PNLS ?'}
NS__pnls_visit_freq	type	Select
NS__pnls_visit_freq	annotate_method	avg_by_category_value
NS__pnls_visit_freq	categories	{'cpf': {'monthly': 'Chak mwa', 'quarterly': 'Chak trimès', 'biannual': 'Semès', 'annually': 'Anyèl', 'dont_know': 'Mwen pa konnen', 'other': 'Lòt'}, 'en': {'monthly': 'Monthly', 'quarterly': 'Quarterly', 'biannual': 'Biannually', 'annually': 'Annually', 'dont_know': 'Dont know', 'other': 'Other'}, 'fra': {'monthly': 'Mensuel', 'quarterly': 'Trimestriel', 'biannual': 'Semestriel', 'annually': 'An…
NS__pnls_visit_freq	category_value	{'monthly': 4, 'quarterly': 3, 'biannual': 2, 'annually': 1, 'dont_know': None, 'other': None}
NS__pnls_visit_type	fullquestion	{'cpf': 'Ki tip vizit etablisman ou a resevwa nan men PNLS ?', 'en': 'What kind of visits from PNLS does your clinic receive?', 'fra': 'Quel type de visite du PNLS reçoit-il votre établissement ?'}
NS__pnls_visit_type	type	MSelect
NS__pnls_visit_type	categories	{'cpf': {'care_supervision': 'Sipèvizyon priz en chaj', 'monitoring_and_evaluation': 'Siveyans ak evalyasyon kalite done', 'tb_hiv': 'Sipèvizyon sèvis TB/VIH', 'pharmacy': 'Famasi', 'index_testing': 'Tès endèks / Priz en chaj kontak pasyan indèks (PCPI)', 'linkage_and_retention': 'Sipèvisyon pou sèvice rechèch ak Retansyon Pasyan (PLR)', 'dont_know': 'Mwen pa konnen', 'other': 'Lòt'}, 'en': {'car…
NS__pnls_visits	fullquestion	{'cpf': 'Èske etablisman ou a resevwa vizit nan men ekip PNLS la?', 'en': 'Does the PNLS team visit your clinic?', 'fra': 'Votre établissement reçoit-il des visites de l’équipe du PNLS ?'}
NS__pnls_visits	type	Select
NS__pnls_visits	annotate_method	percent_by_column
NS__pnls_visits	categories	{'cpf': {'yes': 'Wi', 'no': 'Non', 'dont_know': 'Mwen pa konnen'}, 'en': {'yes': 'Yes', 'no': 'No', 'dont_know': 'Dont know'}, 'fra': {'yes': 'Oui', 'no': 'Non', 'dont_know': 'Je ne sais pas'}}
NS__prep	fullquestion	{'cpf': 'Eske nou bay PREP nan enstitisyon isit la', 'en': 'Is PrEP offered at this facility?', 'fra': 'La PrEP est-elle proposée dans cet établissement ?'}
NS__prep	type	Select
NS__prep	annotate_method	percent_by_column
NS__prep	categories	{'cpf': {'yes': 'Wi', 'no': 'Non', 'dont_know': 'Mwen pa konnen'}, 'en': {'yes': 'Yes', 'no': 'No', 'dont_know': 'Dont know'}, 'fra': {'yes': 'Oui', 'no': 'Non', 'dont_know': 'Je ne sais pas'}}
NS__prep_offered	fullquestion	{'cpf': 'Ki pasyan nou pwopoze PREP la? Seleksyon tout sa ki valab', 'en': 'What patients are offered PrEP? Select all that apply', 'fra': "À quels patients la PrEP est-elle proposée ? Sélectionnez tout ce qui s'y rapporte"}
NS__prep_offered	type	MSelect
NS__prep_offered	categories	{'cpf': {'msm': 'Gason ki ap fe bagay ak gason', 'fsw': 'Travayez seksyel', 'tg': 'Transjan', 'pwid': 'Moun ki konn ap pran pike tèt yo pou dwòg', 'discordant': 'Moun ki pa gen jem VIH la ki gen patenè ki pozitif', 'other': 'Lòt'}, 'en': {'msm': 'Men who have sex with men', 'fsw': 'Sex workers', 'tg': 'Transgender people', 'pwid': 'People who inject drugs', 'discordant': 'Serodiscordant couples',…
NS__prescription_length	fullquestion	{'cpf': 'Pou konbyen tan yo renouvle ARV nan etablisman sa', 'en': 'How long are ART refills given at this facility?', 'fra': 'Combien de temps les renouvellements d’ARV sont-ils donnés dans cet établissement ?'}
NS__prescription_length	type	Select
NS__prescription_length	annotate_method	avg_by_category_value
NS__prescription_length	categories	{'cpf': {'1_week': 'Semenn sa', '2_weeks': 'Nan 2 semenn', '3_weeks': 'Pou 3 semenn', '1_month': 'Pou yon mwa', '2_months': 'Pou 2 mwa', '3_months': 'Pou 3 mwa', '6_months': 'Pou 6 mwa', 'dont_know': 'Mwen pa konnen'}, 'en': {'1_week': '1 week', '2_weeks': '2 weeks', '3_weeks': '3 weeks', '1_month': '1 month', '2_months': '2 months', '3_months': '3 months', '6_months': '6 months', 'dont_know': 'D…
NS__prescription_length	category_value	{'1_week': 1, '2_weeks': 2, '3_weeks': 3, '1_month': 4, '2_months': 5, '3_months': 6, '6_months': 7, 'dont_know': None}
NS__private_rooms	fullquestion	{'cpf': 'Eske ou gen yon sal prive pou konsilte pasyan yo?', 'en': 'Are there always private rooms available to speak with patients?', 'fra': 'Avez-vous toujours une salle privée pour parler aux patients ?'}
NS__private_rooms	type	Select
NS__private_rooms	annotate_method	avg_by_category_value
NS__private_rooms	categories	{'cpf': {'always': 'Toujou', 'sometimes': 'Pafwa', 'never': 'Jame'}, 'en': {'always': 'Always', 'sometimes': 'Sometimes', 'never': 'Never'}, 'fra': {'always': 'Toujours', 'sometimes': 'Parfois', 'never': 'Jamais'}}
NS__private_rooms	category_value	{'always': 2, 'sometimes': 1, 'never': 0}
NS__protocols_needs	fullquestion	{'cpf': 'Èske pwotokòl swen enstitisyon an devlope satisfè bezwen pasyan PVVIH yo?', 'en': "Do the clinic's care protocols respond to the needs of PLHIV patients?", 'fra': "Est-ce que les protocoles de soins élaborés par l'établissement répondent aux besoins des patients PVVIH ?"}
NS__protocols_needs	type	Select
NS__protocols_needs	annotate_method	percent_by_column
NS__protocols_needs	categories	{'cpf': {'yes': 'Wi', 'no': 'Non', 'dont_know': 'Mwen pa konnen'}, 'en': {'yes': 'Yes', 'no': 'No', 'dont_know': 'Dont know'}, 'fra': {'yes': 'Oui', 'no': 'Non', 'dont_know': 'Je ne sais pas'}}
NS__salary	fullquestion	{'cpf': 'Èske ou panse salè ou jis ak apwopriye?', 'en': 'Do you think your salary is fair and appropriate?', 'fra': 'Pensez-vous que votre salaire est juste et approprié ?'}
NS__salary	type	Select
NS__salary	annotate_method	percent_by_column
NS__salary	categories	{'cpf': {'yes': 'Wi', 'no': 'Non', 'dont_know': 'Mwen pa konnen', 'prefer_not_to_answer': 'Pito pa reponn'}, 'en': {'yes': 'Yes', 'no': 'No', 'dont_know': 'Dont know', 'prefer_not_to_answer': 'Prefer not to answer'}, 'fra': {'yes': 'Oui', 'no': 'Non', 'dont_know': 'Je ne sais pas', 'prefer_not_to_answer': 'Préfère ne pas répondre'}}
NS__salary_choose	fullquestion	{'cpf': 'Ki sa ou panse ki ta yon salè jis ak apwopriye pou enfimyè yo?', 'en': 'In your opinion, what would be a fair and appropriate salary for nurses?', 'fra': 'Selon vous, quel serait un salaire juste et approprié pour les infirmières ?'}
NS__salary_choose	type	Select
NS__salary_choose	annotate_method	avg_by_category_value
NS__salary_choose	categories	{'cpf': {'less_35': 'Mwens pase HTG 35,000', '35_to_49': 'HTG 35,000 pou HTG 49,999', '50_to_69': 'HTG 50,000 pou HTG 64,999', '65_to_80': 'HTG 65,000 pou HTG 80,000', 'more_80': 'Plis pase HTG 80,000'}, 'en': {'less_35': 'Less than HTG 35,000', '35_to_49': 'HTG 35,000 to HTG 49,999', '50_to_69': 'HTG 50,000 to HTG 64,999', '65_to_80': 'HTG 65,000 to HTG 80,000', 'more_80': 'More than HTG 80,000'…
NS__salary_choose	category_value	{'less_35': 1, '35_to_49': 2, '50_to_69': 3, '65_to_80': 4, 'more_80': 5}
NS__si_autre_merci_de_prciser_cpf	fullquestion	{'cpf': 'Si lòt, tanpri presize', 'en': 'If other, please specify', 'fra': 'Si autre, merci de préciser'}
NS__si_autre_merci_de_prciser_cpf	type	Text
NS__signed_rules	fullquestion	{'cpf': 'Èske w te siyen règleman entèn enstitisyon an?', 'en': "Have you signed the clinic's internal regulations?", 'fra': 'Avez-vous signé les règlements internes de l’institution ?'}
NS__signed_rules	type	Select
NS__signed_rules	annotate_method	percent_by_column
NS__signed_rules	categories	{'cpf': {'yes': 'Wi', 'no': 'Non', 'not_applicable': 'Pa aplikab: enstitisyon an pa gen okenn règleman entèn', 'dont_know': 'Mwen pa konnen'}, 'en': {'yes': 'Yes', 'no': 'No', 'not_applicable': 'Not applicable: the clinic doenst have internal regulations', 'dont_know': 'Dont know'}, 'fra': {'yes': 'Oui', 'no': 'Non', 'not_applicable': 'Nest pas applicable : l’institution n’a pas de règlements int…
NS__specify_enough_staff	fullquestion	{'cpf': 'Fe nou konnen ki pwofesyonel ki an mank nan enstitisyon sa,', 'en': 'Please tell me which cadre is understaffed (Don’t read the whole list, just tick as manager speaks)', 'fra': 'Veuillez indiquer quel cadre est en sous-effectif (ne lisez pas toute la liste, cochez juste au fur et à mesure que le responsable parle)'}
NS__specify_enough_staff	type	MSelect
NS__specify_enough_staff	annotate_method	sum_by_category_value
NS__specify_enough_staff	categories	{'cpf': {'doctor': 'Medsen', 'nurse': 'Enfimye / enfimyè', 'pharmacist': 'Famasyen,famasyenn', 'lab_tech': 'Technisyen/technisyen laboratwa', 'focal_point': 'Pwen fokal/konseye nan koze VIH', 'support_group': 'Animatè gwoup soutyen', 'doorman': 'Gadyen/gadyenn', 'security_guard': 'Ajan sekirite', 'cleaner': 'Sèvant', 'psychologist': 'Sikolog', 'chw': 'Ajan sante kominotè polivalan'}, 'en': {'doct…
NS__specify_enough_staff	category_value	{'doctor': 1, 'nurse': 1, 'pharmacist': 1, 'lab_tech': 1, 'focal_point': 1, 'support_group': 1, 'doorman': 1, 'security_guard': 1, 'cleaner': 1, 'psychologist': 1, 'chw': 1}
NS__specify_lab_quality_control_freq	fullquestion	{'cpf': 'Si lòt, tanpri presize', 'en': 'If other, please specify', 'fra': 'Si autre, merci de préciser'}
NS__specify_lab_quality_control_freq	type	Text
NS__specify_materials_not_available	fullquestion	{'cpf': 'Si lòt, tanpri presize', 'en': 'If other, please specify', 'fra': 'Si autre, merci de préciser'}
NS__specify_materials_not_available	type	Text
NS__specify_missed_visit	fullquestion	{'cpf': 'Si lòt, tanpri presize', 'en': 'If other, please specify', 'fra': 'Si autre, merci de préciser'}
NS__specify_missed_visit	type	Text
NS__specify_pnls_visit_freq	fullquestion	{'cpf': 'Si lòt, tanpri presize', 'en': 'If other, please specify', 'fra': 'Si autre, merci de préciser'}
NS__specify_pnls_visit_freq	type	Text
NS__specify_pnls_visit_type	fullquestion	{'cpf': 'Si lòt, tanpri presize', 'en': 'If other, please specify', 'fra': 'Si autre, merci de préciser'}
NS__specify_pnls_visit_type	type	Text
NS__specify_prep_offered	fullquestion	{'cpf': 'Si lòt, tanpri presize', 'en': 'If other, please specify', 'fra': 'Si autre, merci de préciser'}
NS__specify_prep_offered	type	Text
NS__specify_stockout_type	fullquestion	{'cpf': 'Si lòt, tanpri presize', 'en': 'If other, please specify', 'fra': 'Si autre, merci de préciser'}
NS__specify_stockout_type	type	Text
NS__specify_tor_tasks	fullquestion	{'cpf': 'Si lòt, tanpri presize', 'en': 'If other, please specify', 'fra': 'Si autre, merci de préciser'}
NS__specify_tor_tasks	type	Text
NS__specify_viral_load	fullquestion	{'cpf': 'Si lòt, tanpri presize', 'en': 'If other, please specify', 'fra': 'Si autre, merci de préciser'}
NS__specify_viral_load	type	Text
NS__stock_out	fullquestion	{'cpf': 'Pandan 2 denye mwa sa yo, eske gen pasyan ki kite etablisman nou an san medikaman kel te bezwen akoz estok nou ki fini oubyen ki manke ?', 'en': 'In the past 2 months did any patient leave your facility without the medicine they needed due to a stock out or shortage?', 'fra': "Au cours des 2 derniers mois, un patient a-t-il quitté votre établissement sans les médicaments dont il avait be…
NS__stock_out	type	Select
NS__stock_out	annotate_method	avg_by_category_value
NS__stock_out	categories	{'cpf': {'yes': 'Wi', 'no_short_stock': 'Non, nou te ba yo yon estòk ki pat sifi', 'no_alternative': 'Non, paske , nou te ba yo lot posibilite', 'no_expired': 'Non, nou te bay yo medikaman ki ekspire ou ki preske eskpire', 'no_stockout': 'Non, nou pa gen estòk ki manke nan 2 mwa ki sot pase yo'}, 'en': {'yes': 'Yes', 'no_short_stock': 'No, but we gave them a short supply', 'no_alternative': 'No, …
NS__stock_out	category_value	{'yes': 2, 'no_short_stock': 1, 'no_alternative': 1, 'no_expired': 1, 'no_stockout': 0}
NS__stockout_type	fullquestion	{'cpf': 'Pandan 2 denye mwa sa yo, eske gen pasyan ki kite etablisman nou an san medikaman kel te bezwen akoz estòk nou ki fini oubyen ki manke, li chak opsyon yo, egzesis sa pa yon refleksyon sou enstalasyon an, men nou pral itilizel pito pou nou ede redui problèm stòk ki fini e mank ki genyen nan lòt eleman yo', 'en': 'In the last two months have there been stock outs or shortages of any of the…
NS__stockout_type	type	MSelect
NS__stockout_type	annotate_method	sum_by_category_value
NS__stockout_type	categories	{'cpf': {'hiv_medicine': 'ARV yo (premye ak dezyem liy)', 'prep': 'PrEP', 'tb_medicine': 'Mediman kont tibekiloz', 'contraceptives': 'Metòd kontrasepsif yo', 'condom_male': 'Kapòt pou gason', 'condom_female': 'Kapòt pou fi', 'antibiotics': 'Antibiotik', 'vitamins': 'Fe ak vitamin', 'lubricant': 'Librifyan', 'oi_medicines': 'Medikaman kont enfeksyon opòtinis yo', 'no_stockouts': 'Non pa gen anyen …
NS__stockout_type	category_value	{'hiv_medicine': 1, 'prep': 1, 'tb_medicine': 1, 'contraceptives': 1, 'condom_male': 1, 'condom_female': 1, 'antibiotics': 1, 'vitamins': 1, 'lubricant': 1, 'oi_medicines': 1, 'no_stockouts': 0, 'other': None}
NS__tor_tasks	fullquestion	{'cpf': 'Ki travay chak jou ou fè ki pa nan kontra ou a?', 'en': 'Which of your day-to-day tasks are not in your contract?', 'fra': 'Quelles sont les tâches quotidiennes que vous effectuez qui ne sont pas dans votre contrat ?'}
NS__tor_tasks	type	MSelect
NS__tor_tasks	categories	{'cpf': {'handling': 'Manitansyon', 'cleaning': 'Netwayaj', 'admin': 'Travay administratif', 'other': 'Lòt'}, 'en': {'handling': 'Handling', 'cleaning': 'Cleaning', 'admin': 'Administrative tasks', 'other': 'Other'}, 'fra': {'handling': 'Manutention', 'cleaning': 'Nettoyage', 'admin': 'Tâches administratives', 'other': 'Autre'}}
NS__tors	fullquestion	{'cpf': 'Èske ou panse ke travay wap fè chak jou yo koresponn ak saw te siyen nan kontra ou a?', 'en': 'Do you think that your day-to-day tasks are in alignment with your terms of reference signed in your contract?', 'fra': 'Pensez-vous que vos tâches quotidiennes répondent à votre terme de référence signé dans votre contrat ?'}
NS__tors	type	Select
NS__tors	annotate_method	percent_by_column
NS__tors	categories	{'cpf': {'yes': 'Wi', 'no': 'Non', 'dont_know': 'Mwen pa konnen'}, 'en': {'yes': 'Yes', 'no': 'No', 'dont_know': 'Dont know'}, 'fra': {'yes': 'Oui', 'no': 'Non', 'dont_know': 'Je ne sais pas'}}
NS__training	fullquestion	{'cpf': 'Èske w te resevwa yon sesyon fòmasyon oswa resiklaj sou VIH?', 'en': 'Have you received a training or refresher session on HIV?', 'fra': 'Avez-vous reçu une séance de formation ou recyclage sur le VIH ?'}
NS__training	type	Select
NS__training	annotate_method	percent_by_column
NS__training	categories	{'cpf': {'yes': 'Wi', 'no': 'Non', 'dont_know': 'Mwen pa konnen'}, 'en': {'yes': 'Yes', 'no': 'No', 'dont_know': 'Dont know'}, 'fra': {'yes': 'Oui', 'no': 'Non', 'dont_know': 'Je ne sais pas'}}
NS__viral_load	fullquestion	{'cpf': 'Pou pasyan ki fenk komanse ak tretman yo, a ki frekans, nou fe tès chaj viral la pou yo?', 'en': 'For patients initiating treatment, how often, if at all, do you provide viral load testing?', 'fra': 'Pour les patients en début du traitement, a quelle fréquence, le cas échéant, fournissez-vous des tests de charge virale ?'}
NS__viral_load	type	Select
NS__viral_load	annotate_method	avg_by_category_value
NS__viral_load	categories	{'cpf': {'6_months': 'Chak 6 mwa apre inisyasyon', 'annual': 'Yon lane apre inisyasyon an', 'ill': 'Le yon pasyan tonbe malad', 'none': 'Nou pa fe tès chaj viral', 'dont_know': 'Mwen pa konnen', 'other': 'Lòt'}, 'en': {'6_months': 'Every 6 months after initiation', 'annual': 'Once a year after initiation', 'ill': 'When someone with HIV is sick', 'none': 'We do not offer viral load testing', 'dont…
NS__viral_load	category_value	{'6_months': 3, 'annual': 2, 'ill': 1, 'none': 0, 'dont_know': None, 'other': None}
OS__bad_condition_photo	fullquestion	{'cpf': 'Pran foto nenpòt ki sa ki montre jis oswa move kondisyon enstitisyon an', 'en': 'Please take a photo of any poor or passable building conditions', 'fra': 'Veuillez prendre une photo des passables ou mauvaises conditions de construction'}
OS__bad_condition_photo	type	Image
OS__bad_condition_specify	fullquestion	{'cpf': 'Ki sa move kondisyon yo ye? (Chwazi tout sa ki ka aplike)', 'en': 'What is in bad condition? (Please select all that apply)', 'fra': "Qu'est-ce qui est en mauvais état ? (Veuillez sélectionner tout ceux qui s'appliquent)"}
OS__bad_condition_specify	type	MSelect
OS__bad_condition_specify	categories	{'cpf': {'broken_furniture': 'Mèb kase oswa pa gen mèb', 'broken_windows_or_doors': 'Fenèt oswa pòt ki kase', 'broken_roof_or_walls': 'Mi oswa plafon ki kraze', 'no_electricity': 'Pa gen kouran', 'broken_toilets': 'Twalèt la kase, sal oswa inaksesib', 'trash': 'Fatra nan etablisman an oswa nan lakou a', 'no_water': 'Pa gen dlo', 'other_broken': 'Lòt'}, 'en': {'broken_furniture': 'Broken furniture…
OS__building_condition	fullquestion	{'cpf': 'Nan ki kondisyon enstitisyon an ye?', 'en': 'What is the condition of the building?', 'fra': "Quel est l'état du bâtiment ?"}
OS__building_condition	type	Select
OS__building_condition	annotate_method	percent_by_column
OS__building_condition	categories	{'cpf': {'good_condition': 'Bon kondisyon', 'passable_condition': 'Kondisyon jis', 'bad_condition': 'Move kondisyon'}, 'en': {'good_condition': 'Good Condition', 'passable_condition': 'Passable Condition', 'bad_condition': 'Bad Condition'}, 'fra': {'good_condition': 'Bonne condition', 'passable_condition': 'Condition passable', 'bad_condition': 'Mauvaise condition'}}
OS__colored_cards	fullquestion	{'cpf': 'Èske pasyan recevwa kat koulè ki idantifye yo kòm VIH pozitif oswa kòm yon pati nan yon popilasyon kle?', 'en': 'Do patients receive colored cards that identify them as having HIV or being part of a key population?', 'fra': "Les patients reçoivent-ils des cartes colorées qui les identifient comme étant séropositifs ou faisant partie d'une population clé ?"}
OS__colored_cards	type	Select
OS__colored_cards	annotate_method	percent_by_column
OS__colored_cards	categories	{'cpf': {'yes': 'Wi', 'no': 'Non', 'dont_know': 'Pa konnen'}, 'en': {'yes': 'Yes', 'no': 'No', 'dont_know': 'Don’t know'}, 'fra': {'yes': 'Oui', 'no': 'Non', 'dont_know': 'Je ne sais pas'}}
OS__complaint_box	fullquestion	{'cpf': 'Eske gen yon bwat oswa yon espas pou depoze plent?', 'en': 'Is there a complaint box?', 'fra': 'Y a-t-il une boîte a suggestion ?'}
OS__complaint_box	type	Select
OS__complaint_box	annotate_method	percent_by_column
OS__complaint_box	categories	{'cpf': {'yes': 'Wi', 'No': 'Non', 'dont_know': 'Pa konnen'}, 'en': {'yes': 'Yes', 'No': 'No', 'dont_know': 'Dont know'}, 'fra': {'yes': 'Oui', 'No': 'Non', 'dont_know': 'Je ne sais pas'}}
OS__enough_space	fullquestion	{'cpf': 'Eske gen ase plas pou tout moun lan sal datant la?', 'en': 'Is there enough room in the waiting area for everyone?', 'fra': "Y a-t-il assez de place dans la salle d'attente pour tout le monde ?"}
OS__enough_space	type	Select
OS__enough_space	annotate_method	percent_by_column
OS__enough_space	categories	{'cpf': {'yes': 'Wi', 'no': 'Non', 'dont_know': 'Pa konnen'}, 'en': {'yes': 'Yes', 'no': 'No', 'dont_know': 'Dont know'}, 'fra': {'yes': 'Oui', 'no': 'Non', 'dont_know': 'Je ne sais pas'}}
OS__fac_incentives	fullquestion	{'cpf': 'Èske moun yo ofri ti ankourajman lè yo vizite klinik la, tankou manje oswa lajan?', 'en': 'Are people offered small incentives when visiting the clinic, such as food or money?', 'fra': "Les gens offrent-ils de petites incitations lorsqu'ils visitent la clinique, comme de la nourriture ou de l'argent ?"}
OS__fac_incentives	type	Select
OS__fac_incentives	annotate_method	percent_by_column
OS__fac_incentives	categories	{'cpf': {'yes': 'Wi', 'no': 'Non'}, 'en': {'yes': 'Yes', 'no': 'No'}, 'fra': {'yes': 'Oui', 'no': 'Non'}}
OS__observe_date	fullquestion	{'cpf': 'Ki dat ak ki lè nan jounen an ou fè ankèt sa?', 'en': 'What is the date and time that you are conducting this observation?', 'fra': "Quelle est la date et l'heure auxquelles vous effectuez cette observation ?"}
OS__observe_date	type	DateTime
OS__other_broken_specify	fullquestion	{'cpf': 'Si lòt, tanpri presize', 'en': 'If other, please specify', 'fra': 'Si autre, merci de préciser'}
OS__other_broken_specify	type	Text
OS__other_privacy_specify	fullquestion	{'cpf': 'Si lòt, tanpri presize', 'en': 'If other, please specify', 'fra': 'Si autre, merci de préciser'}
OS__other_privacy_specify	type	Text
OS__patients_waiting	fullquestion	{'cpf': 'Apeprè konbyen malad k ap tann nan liy pou yon moun wè avè yo? (eseye note enfòmasyon sa bò 10zè dimaten)', 'en': 'About how many patients are waiting in the line to be seen? (Try to collect this at around 10am)', 'fra': "Environ combien de patients attendent dans la file d'attente pour être vus ? (Essayez de récupérer ceci vers 10h)"}
OS__patients_waiting	type	Int
OS__patients_waiting	annotate_method	Avg
OS__photo_posters	fullquestion	{'cpf': 'Tanpri pran yon foto nan siy / afich yo', 'en': 'Please take a photo of the posters / signs', 'fra': 'Veuillez prendre une photo des panneaux / affiches'}
OS__photo_posters	type	Image
OS__photo_separation	fullquestion	{'cpf': 'Tanpri pran yon foto separasyon pasyan an', 'en': 'Please take a picture of the patient separation', 'fra': 'Veuillez prendre une photo de la séparation des patients'}
OS__photo_separation	type	Image
OS__privacy_observation	fullquestion	{'cpf': 'Eske ou wè gen diferan pwoblèm nan kesyon pwoteje vi prive moun anndan enstitisyon an? Silvouplè chwazi tout sa ki ka aplike.', 'en': 'Are any of the following patient privacy concerns happening at the facility? Please select all that apply.', 'fra': "L'un des problèmes de confidentialité des patients suivants se produit-il dans l'établissement ? Veuillez sélectionner tout ceux qui s'app…
OS__privacy_observation	type	MSelect
OS__privacy_observation	annotate_method	sum_by_category_value
OS__privacy_observation	categories	{'cpf': {'staff_disclose': 'Anplwaye ap pataje enfòmasyon sou sitiyasyon moun ki gen viris Sida a nan sal datant lan.', 'cousel_sameroom': 'Plis ke yon moun ap resevwa konsiltasyon oubyen plis ke yon moun ap bay konsiltasyon nan yon menm pyès.', 'plhiv_separate': 'Yo pa kite moun k ap viv ak viris Sida melanje ak moun ki gen lòt maladi kronik', 'med_check': 'Gadyen sekirite gade ki medikaman ki l…
OS__privacy_observation	category_value	{'staff_disclose': 1, 'cousel_sameroom': 1, 'plhiv_separate': 1, 'med_check': 1, 'none': 0, 'other_privacy': None}
OS__private_info	fullquestion	{'cpf': 'Èske w tande resepsyonis oswa klinisyen k ap pale sou enfòmasyon medikal pasyan yo?', 'en': "Do you hear receptionists or clinicians talking about patients' medical information?", 'fra': 'Entendez-vous les réceptionnistes ou les cliniciens parler des informations médicales des patients ?'}
OS__private_info	type	Select
OS__private_info	annotate_method	percent_by_column
OS__private_info	categories	{'cpf': {'yes': 'Wi', 'no': 'Non'}, 'en': {'yes': 'Yes', 'no': 'No'}, 'fra': {'yes': 'Oui', 'no': 'Non'}}
OS__private_rooms_specify	fullquestion	{'cpf': 'Poukisa yo pa wè pasyan yo yon pyès apa?', 'en': 'Why are patients not seen in private rooms?', 'fra': 'Pourquoi les patients ne sont-ils pas vus dans les chambres privées ?'}
OS__private_rooms_specify	type	MSelect
OS__private_rooms_specify	categories	{'cpf': {'no_rooms': 'Pa gen pyès apa pou sa nan enstitisyon an', 'not_enough_rooms': 'Pa gen ase pyès apa pou pale anprive', 'not_using_rooms': 'Anplwaye yo pa itilize pyès ki disponib pou sa', 'other': 'Lòt bagay'}, 'en': {'no_rooms': 'No private rooms in the facility', 'not_enough_rooms': 'Not enough private rooms', 'not_using_rooms': 'Staff are not using the private rooms available', 'other':…
OS__separated	fullquestion	{'cpf': 'Èske pasyan VIH pozitif yo separe ak lòt pasyan nan sal datant la?', 'en': 'Are patients living with HIV separated from other patients in the waiting room?', 'fra': "Les patients séropositifs sont-ils séparés des autres patients dans la salle d'attente ?"}
OS__separated	type	Select
OS__separated	annotate_method	percent_by_column
OS__separated	categories	{'cpf': {'yes': 'Wi', 'no': 'Non', 'dont_know': 'Pa konnen'}, 'en': {'yes': 'Yes', 'no': 'No', 'dont_know': 'Dont know'}, 'fra': {'yes': 'Oui', 'no': 'Non', 'dont_know': 'Je ne sais pas'}}
OS__signs	fullquestion	{'cpf': 'Eske gen pano oubyen afich ki montre moun ki ap tann nan liy se moun ki gen jem VIH sida oubyen popilasyon kle ?', 'en': 'Are there signs or posters on the clinic that reveal that the patients inside or in the queue are PLHIV or key populations?', 'fra': "Y a-t-il des panneaux ou des affiches sur la clinique qui révèlent que les patients à l'intérieur/dans la file d'attente sont des PVVI…
OS__signs	type	Select
OS__signs	annotate_method	percent_by_column
OS__signs	categories	{'cpf': {'yes': 'Wi', 'no': 'Non'}, 'en': {'yes': 'Yes', 'no': 'No'}, 'fra': {'yes': 'Oui', 'no': 'Non'}}
OS__specify_private_rooms_specify	fullquestion	{'cpf': 'Si lòt, tanpri presize', 'en': 'If other, please specify', 'fra': 'Si autre, merci de préciser'}
OS__specify_private_rooms_specify	type	Text
PS__age	fullquestion	{'cpf': 'Ki laj ou genyen?', 'en': 'How old are you?', 'fra': 'Quel âge avez-vous?'}
PS__age	type	Select
PS__age	categories	{'cpf': {'18_years': 'Mwens ke 18 lane', '18_25_years': 'Ant 18 ak 25 lane', '26_to_39': 'Ant 26 ak 39 lane', 'over_40': 'Plis pase 40 lane', 'dont_know': 'Mwen pa konnen', 'prefer_not_to_answer': 'Pito pa reponn'}, 'en': {'18_years': 'Under 18 years old', '18_25_years': 'Between 18 to 25 years old', '26_to_39': 'Between 26 to 39 years old', 'over_40': 'Over 40 years old', 'dont_know': 'Dont know…
PS__answer_for_minor	fullquestion	{'cpf': 'Èske ou kapab reponn kesyon sou non minè a?', 'en': 'Are you able to answer questions on behalf of the minor?', 'fra': 'Êtes-vous en mesure de répondre aux questions au nom du mineur ?'}
PS__answer_for_minor	type	Select
PS__answer_for_minor	categories	{'cpf': {'yes': 'Wi', 'no': 'Non'}, 'en': {'yes': 'Yes', 'no': 'No'}, 'fra': {'yes': 'Oui', 'no': 'Non'}}
PS__arrive_early	fullquestion	{'cpf': 'Èske w rive anvan etablisman an louvri?', 'en': 'Do you arrive at the clinic before it opens?', 'fra': "Arrivez-vous avant l'ouverture de l'établissement ?"}
PS__arrive_early	type	Select
PS__arrive_early	annotate_method	avg_by_category_value
PS__arrive_early	categories	{'cpf': {'always': 'Toujou', 'sometimes': 'Kèk fwa', 'never': 'Pa janm', 'prefer_not_to_answer': 'Pito pa reponn'}, 'en': {'always': 'Always', 'sometimes': 'Sometimes', 'never': 'Never', 'prefer_not_to_answer': 'Prefer not to answer'}, 'fra': {'always': 'Toujours', 'sometimes': 'Parfois', 'never': 'Jamais', 'prefer_not_to_answer': 'Préfère ne pas répondre'}}
PS__arrive_early	category_value	{'always': 2, 'sometimes': 1, 'never': 0, 'prefer_not_to_answer': None}
PS__arrive_time	fullquestion	{'cpf': 'Ki lè nòmalman ou rive nan etablisman an?', 'en': 'When do you usually arrive at the clinic?', 'fra': "A quelle heure arrivez-vous normalement dans l'établissement ?"}
PS__arrive_time	type	Select
PS__arrive_time	annotate_method	avg_by_category_value
PS__arrive_time	categories	{'cpf': {'4AM_or_earlier': '4h:00 AM oswa pi bonè', '5AM': '5h:00 AM', '6AM': '6h:00 AM', '7AM': '7h:00 AM', '8AM': '8h:00 AM', '9AM': '9h:00 AM', '10AM': '10h:00 AM', '11AM_or_later': '11h:00 AM oswa pita', 'prefer_not_to_answer': 'Pito pa reponn'}, 'en': {'4AM_or_earlier': '4h:00 AM or earlier', '5AM': '5h:00 AM', '6AM': '6h:00 AM', '7AM': '7h:00 AM', '8AM': '8h:00 AM', '9AM': '9h:00 AM', '10AM…
PS__arrive_time	category_value	{'4AM_or_earlier': 8, '5AM': 7, '6AM': 6, '7AM': 5, '8AM': 4, '9AM': 3, '10AM': 2, '11AM_or_later': 1, 'prefer_not_to_answer': None}
PS__arv_agree	fullquestion	{'cpf': 'Èske ou dakò ak deklarasyon sa a: "Avèk medikaman, yon moun ki gen jemVIH ka viv lontan ak an sante"', 'en': 'Do you agree with the following statement: "With medication, a PLHIV can live a long and healthy live"', 'fra': "Etes-vous d'accord avec l'énoncé suivant : « Avec des médicaments, une PVVIH peut vivre longtemps et en bonne santé »"}
PS__arv_agree	type	Select
PS__arv_agree	annotate_method	percent_by_column
PS__arv_agree	categories	{'cpf': {'yes': 'Wi', 'no': 'Non', 'dont_know': 'Mwen pa konnen'}, 'en': {'yes': 'Yes', 'no': 'No', 'dont_know': 'Dont kow'}, 'fra': {'yes': 'Oui', 'no': 'Non', 'dont_know': 'Je ne sais pas'}}
PS__ask_different_medicine	fullquestion	{'cpf': 'Èske w santi w alèz pou w mande yon lòt medikaman pase sa w ap pran kounye a?', 'en': 'Do you feel comfortable asking for a different medication than the one you are currently taking?', 'fra': "Vous sentez vous à l'aise de demander un médicament différent de celui que vous prenez actuellement ?"}
PS__ask_different_medicine	type	Select
PS__ask_different_medicine	annotate_method	percent_by_column
PS__ask_different_medicine	categories	{'cpf': {'yes': 'Wi', 'no': 'Non', 'prefer_not_to_answer': 'Pito pa reponn'}, 'en': {'yes': 'Yes', 'no': 'No', 'prefer_not_to_answer': 'Prefer not to answer'}, 'fra': {'yes': 'Oui', 'no': 'Non', 'prefer_not_to_answer': 'Préfère ne pas répondre'}}
PS__avail_counsel	fullquestion	{'cpf': 'Eske yo deja pwopoze’ w konsèy sou viris VIH la ak sipò sikolojik, oswa lòt swen pou lasante mantal, nan espas la?', 'en': 'Have you been offered HIV counseling, psycho-social support, or other mental health care services at this facility?', 'fra': "Vous a-t-on proposé des conseils sur le VIH, un soutien psychosocial ou d'autres services de soins de santé mentale dans cet établissement ?…
PS__avail_counsel	type	Select
PS__avail_counsel	annotate_method	avg_by_category_value
PS__avail_counsel	categories	{'cpf': {'yes_pre_test': 'Wi, anvan tès viris VIH la', 'yes_post_test': 'Wi, apre tès viris VIH la', 'yes_anytime': 'Wi, nenpòt ki lè mwen vle', 'no': 'Yo pa bay sa', 'dont_know': 'Mwen pa konnen'}, 'en': {'yes_pre_test': 'Yes, before an HIV test', 'yes_post_test': 'Yes, after an HIV positive result (post-test)', 'yes_anytime': 'Yes, any time', 'no': 'Not offered', 'dont_know': 'Dont know'}, 'fra…
PS__avail_counsel	category_value	{'yes_pre_test': 1, 'yes_post_test': 1, 'yes_anytime': 2, 'no': 0, 'dont_know': None}
PS__aware_delivery	fullquestion	{'cpf': 'Èske w konnen lot mwayen pou recevwa medikaman lakay ou?', 'en': 'Do you know of any options for having medications delivered to you at home?', 'fra': 'Connaissez-vous des options pour que les médicaments vous soient livrés à domicile?'}
PS__aware_delivery	type	Select
PS__aware_delivery	annotate_method	percent_by_column
PS__aware_delivery	categories	{'cpf': {'yes': 'Wi', 'no': 'Non'}, 'en': {'yes': 'Yes', 'no': 'No'}, 'fra': {'yes': 'Oui', 'no': 'Non'}}
PS__aware_prep	fullquestion	{'cpf': 'Èske w te janm konn tande pale PREP?', 'en': 'Have you ever heard of a medication called PrEP?', 'fra': 'Avez-vous déjà entendu parler du médicament PrEP ?'}
PS__aware_prep	type	Select
PS__aware_prep	annotate_method	percent_by_column
PS__aware_prep	categories	{'cpf': {'yes': 'Wi', 'no': 'Non'}, 'en': {'yes': 'Yes', 'no': 'No'}, 'fra': {'yes': 'Oui', 'no': 'Non'}}
PS__aware_support	fullquestion	{'cpf': 'Èske ou okouran diferan gwoup sipò ki nan espas la, oubyen nan kominote ou, kote ou ka jwenn medikaman epi rankontre lòt moun ki ap viv ak viris VIH la?', 'en': 'Are you aware of any Support Group at the facility or in the community where you can meet with other people living with HIV and pick up your medicines?', 'fra': "Connaissez-vous un groupe de soutien ou support dans l'établisseme…
PS__aware_support	type	Select
PS__aware_support	annotate_method	percent_by_column
PS__aware_support	categories	{'cpf': {'yes': 'Wi', 'no': 'Non', 'prefer_not_to_answer': 'Pito pa reponn'}, 'en': {'yes': 'Yes', 'no': 'No', 'prefer_not_to_answer': 'Prefer not to answer'}, 'fra': {'yes': 'Oui', 'no': 'Non', 'prefer_not_to_answer': 'Préfère ne pas répondre'}}
PS__clean_facility	fullquestion	{'cpf': 'Sou yon echèl 1 a 5, nan ki pwen etablisman sa a pwòp? Si 1 se TRÈ SAL epi 5 se TRÈ PROPRE', 'en': 'On a scale of 1-5 how clean is this facility? If 1 is VERY DIRTY and 5 is VERY CLEAN', 'fra': 'Sur une échelle de 1 à 5, à quel point cette installation est-elle propre ? Si 1 est TRES SALE et 5 est TRES PROPRE'}
PS__clean_facility	type	Select
PS__clean_facility	annotate_method	avg_by_category_value
PS__clean_facility	categories	{'cpf': {'1': '1 — Trè Sal', '2': '2 — Sal', '3': '3 — Net', '4': '4 — Pwòp', '5': '5 — Trè Pwòp', 'dont_know': 'Mwen Pa konnen', 'prefer_not_to_answer': 'Pito pa reponn'}, 'en': {'1': '1 — Very Dirty', '2': '2 — Dirty', '3': '3 — Neutral', '4': '4 — Clean', '5': '5 — Very Clean', 'dont_know': 'Dont know', 'prefer_not_to_answer': 'Prefer not to answer'}, 'fra': {'1': '1 — Très Sale', '2': '2 — Sa…
PS__clean_facility	category_value	{'1': 1, '2': 2, '3': 3, '4': 4, '5': 5, 'dont_know': None, 'prefer_not_to_answer': None}
PS__collect_arv	fullquestion	{'cpf': 'Ki kote ou al pran medikaman’ w (ARV)?', 'en': 'Where do you collect your ARVs?', 'fra': 'Où récupérez-vous vos ARV ?'}
PS__collect_arv	type	Select
PS__collect_arv	categories	{'cpf': {'at_the_facility': 'Nan klinik sa a oswa lopital (swa nan famasi klinik la oswa nan men doktè / enfimyè a)', 'support_group': 'Gwoup sipò nan assosiasyon yo', 'pharmacy': 'Ou achte li lan famasi prive', 'delivered': 'Yo pote medikaman yo pou mwen lakay mwen', 'mobile_clinic': 'Klinik mobil', 'drug_dispensing_points': 'DDP: lòt pwen distribisyon (mache, famasi, asosyasyon)', 'prefer_not_t…
PS__colored_card	fullquestion	{'cpf': 'Èske pasyan yo resevwa kat koulè ki idantifye yo kòm VIH pozitif oswa fè pati yon popilasyon kle?', 'en': 'Do patients receive colored cards that identify them as HIV positive or a member of a key population?', 'fra': "Les patients reçoivent ils des cartes colorées qui les identifient comme étant séropositifs ou faisant partie d'une population clé ?"}
PS__colored_card	type	Select
PS__colored_card	annotate_method	percent_by_column
PS__colored_card	categories	{'cpf': {'yes': 'Wi', 'no': 'Non', 'dont_know': 'Mwen pa konnen', 'prefer_not_to_answer': 'Pito pa reponn'}, 'en': {'yes': 'Yes', 'no': 'No', 'dont_know': 'Dont know', 'prefer_not_to_answer': 'Prefer not to answer'}, 'fra': {'yes': 'Oui', 'no': 'Non', 'dont_know': 'Je ne sais pas', 'prefer_not_to_answer': 'Préfère ne pas répondre'}}
PS__comfortable_transfer	fullquestion	{'cpf': 'Si w gen nenpòt pwoblèm ak sèvis nan yon etablisman, èske wap santiw alez pou w mande yon transfè nan yon lòt etablisman?', 'en': 'If you have problems with the service in a clinic, do you feel comfortable requesting a transfer to another clinic?', 'fra': 'Si vous avez des problèmes avec le service dans un établissement, sentez-vous a l’aise de demander d’être transfert à un autre établi…
PS__comfortable_transfer	type	Select
PS__comfortable_transfer	annotate_method	percent_by_column
PS__comfortable_transfer	categories	{'cpf': {'yes': 'Wi', 'no': 'Non', 'prefer_not_to_answer': 'Pito pa reponn'}, 'en': {'yes': 'Yes', 'no': 'No', 'prefer_not_to_answer': 'Prefer not to answer'}, 'fra': {'yes': 'Oui', 'no': 'Non', 'prefer_not_to_answer': 'Préfère ne pas répondre'}}
PS__coming_from_afar	fullquestion	{'cpf': 'Eske ou sòti lwen pou vini la?', 'en': 'Have you come from far to come here?', 'fra': 'Êtes-vous venu de loin pour venir ici ?'}
PS__coming_from_afar	type	Select
PS__coming_from_afar	annotate_method	percent_by_column
PS__coming_from_afar	categories	{'cpf': {'yes': 'Wi', 'no': 'Non', 'prefer_not_to_answer': 'Pito pa reponn'}, 'en': {'yes': 'Yes', 'no': 'No', 'prefer_not_to_answer': 'Prefer not to answer'}, 'fra': {'yes': 'Oui', 'no': 'Non', 'prefer_not_to_answer': 'Préfère ne pas répondre'}}
PS__concerns_medicines	fullquestion	{'cpf': 'Èske w gen nenpòt nan enkyetid sa yo konsènan medikaman ou a?', 'en': 'Do you have any of the following concerns about your medications?', 'fra': "Avez-vous l'une des préoccupations suivantes concernant votre médicament ?"}
PS__concerns_medicines	type	MSelect
PS__concerns_medicines	categories	{'cpf': {'side_effects': 'Mwen pa renmen efè segondè yo', 'too_many_pills': 'Mwen pa renmen pran anpil grenn', 'size_pills': 'Grenn yo twò gwo', 'schedule': 'Orè medikaman an twò konplike', 'no_concerns': 'Mwen kontan ak medikaman mwen an', 'prefer_not_to_answer': 'Pito pa reponn', 'other': 'Lòt'}, 'en': {'side_effects': 'I dont like the side effects', 'too_many_pills': 'I dont like taking so man…
PS__date_time	fullquestion	{'cpf': 'Ki dat ak ki lè nan jounen ou fè ankèt sa a?', 'en': 'What is the date and time that you are conducting this survey?', 'fra': "Quelle est la date et l'heure auxquelles vous effectuez enquête ?"}
PS__date_time	type	DateTime
PS__depression	fullquestion	{'cpf': 'Èske w deprime, tris, oswa konn anvi touye tet w poutet ou gen VIH?', 'en': 'Are you depressed, sad, or suicidal about your HIV status?', 'fra': 'Êtes-vous déprimé, triste, ou suicidaire à propos de votre statut VIH ?'}
PS__depression	type	Select
PS__depression	categories	{'cpf': {'always': 'Toujou', 'sometimes': 'Pafwa', 'never': 'Pa janm', 'prefer_not_to_answer': 'Mwen pa prefere reponn'}, 'en': {'always': 'Always', 'sometimes': 'Sometimes', 'never': 'Never', 'prefer_not_to_answer': 'Prefer not to answer'}, 'fra': {'always': 'Toujours', 'sometimes': 'Parfois', 'never': 'Jamais', 'prefer_not_to_answer': 'Préfère ne pas répondre'}}
PS__depression_service	fullquestion	{'cpf': 'Lè w santi w deprime, èske w ka jwenn sèvis siko-sosyal? (Tanpri chwazi tout sa ki aplike)', 'en': 'When you feel depressed, are you able to access psychosocial services? (Select all that apply)', 'fra': "Lorsque vous vous sentez déprimé, pouvez-vous accéder aux services psycho-sociaux? (Veuillez sélectionner tout ce qui s'applique)"}
PS__depression_service	type	Select
PS__depression_service	annotate_method	avg_by_category_value
PS__depression_service	categories	{'cpf': {'facility': 'Wi, nan etablisman sa a', 'other_facility': 'Wi, yon lòt etablisman', 'outside_facility': 'Wi, yon lot kote ki pa klinik (nan kominote a, ak yon zanmi oswa yon manm fanmi, elatriye)', 'no': 'Non', 'dont_know': 'Mwen pa konnen'}, 'en': {'facility': 'Yes, in this clinic', 'other_facility': 'Yes, in a different clinic', 'outside_facility': 'Yes, outside of a clinic (in the comm…
PS__depression_service	category_value	{'facility': 2, 'other_facility': 1, 'outside_facility': 1, 'no': 0, 'dont_know': None}
PS__disclose_diagnosis	fullquestion	{'cpf': 'Nan moman dyagnostik VIH ou a, èske doktè oswa enfimyè ki te fè dyagnostik ou a te fè konnen stati VIH ou a bay nenpòt moun ? (tanpri chwazi tout sa ki aplikab yo)', 'en': 'When you were diagnosed with HIV, did the doctor or nurse who diagnosed you disclose your status to anyone? (Select all that apply)', 'fra': "Au moment de votre diagnostic de VIH, le médecin ou l'infirmière qui vous a…
PS__disclose_diagnosis	type	Select
PS__disclose_diagnosis	annotate_method	sum_by_category_value
PS__disclose_diagnosis	categories	{'cpf': {'patients': 'Wi, youn oswa plizyè lòt pasyan nan klinik la te enfòme oswa tande', 'community': 'Wi, yon klinisyen te di yon manm fanmi mwen oswa kominote mwen an', 'none': 'Non, statu VIH mwen an rete konfidansyèl', 'dont_know': 'Mwen pa konnen', 'prefer_not_to_answer': 'Pito pa reponn'}, 'en': {'patients': 'Yes, one or more patients in the clinic were informed or heard', 'community': 'Y…
PS__disclose_diagnosis	category_value	{'patients': 1, 'community': 1, 'none': 0, 'dont_know': None, 'prefer_not_to_answer': None}
PS__disclose_waiting_room	fullquestion	{'cpf': 'Pandan vizit ou a nan klinik sa a, èske sitiyasyon VIH ou te revele bay lòt pasyan nan sal datant la?', 'en': 'During your clinic visit, is your HIV status disclosed to other patients in the waiting room?', 'fra': "Lors de votre visite dans cette clinique, votre statut VIH a-t-il été révélé à d'autres patients dans la salle d'attente ?"}
PS__disclose_waiting_room	type	Select
PS__disclose_waiting_room	annotate_method	percent_by_column
PS__disclose_waiting_room	categories	{'cpf': {'yes': 'Wi', 'no': 'Non', 'dont_know': 'Mwen pa konnen'}, 'en': {'yes': 'Yes', 'no': 'No', 'dont_know': 'Dont know'}, 'fra': {'yes': 'Oui', 'no': 'Non', 'dont_know': 'Je ne sais pas'}}
PS__discrimination_hiv_status	fullquestion	{'cpf': 'Èske w te sibi move konpòtman oswa diskriminasyon nan espas la poutèt li gen viris VIH la nan san’ l?', 'en': 'Have you been treated poorly or discriminated against at this facility because of your HIV status?', 'fra': 'Est-ce que vous avez été mal traité ou victime de discrimination dans cet établissement en raison de votre statut VIH ?'}
PS__discrimination_hiv_status	type	Select
PS__discrimination_hiv_status	annotate_method	percent_by_column
PS__discrimination_hiv_status	categories	{'cpf': {'yes': 'Wi', 'no': 'Non'}, 'en': {'yes': 'Yes', 'no': 'No'}, 'fra': {'yes': 'Oui', 'no': 'Non'}}
PS__enough_staff	fullquestion	{'cpf': 'Lè ou vini nan espas la, èske gen ase anplwaye pou bay pasyan sèvis yo bezwen?', 'en': 'When you come to the facility are there enough staff to meet the needs of patients?', 'fra': "Lorsque vous venez à l'établissement, y a-t-il suffisamment de personnel pour répondre aux besoins des patients ?"}
PS__enough_staff	type	Select
PS__enough_staff	annotate_method	avg_by_category_value
PS__enough_staff	categories	{'cpf': {'always': 'Tout tan', 'Sometimes': 'Kèk fwa', 'never': 'Janmen', 'dont_know': 'Mwen pa konnen', 'prefer_not_to_answer': 'Pito pa reponn'}, 'en': {'always': 'Always', 'Sometimes': 'Sometimes', 'never': 'Never', 'dont_know': 'Dont know', 'prefer_not_to_answer': 'Prefer not to answer'}, 'fra': {'always': 'Toujours', 'Sometimes': 'Parfois', 'never': 'Jamais', 'dont_know': 'Je ne sais pas', '…
PS__enough_staff	category_value	{'always': 2, 'Sometimes': 1, 'never': 0, 'dont_know': None, 'prefer_not_to_answer': None}
PS__enough_time	fullquestion	{'cpf': 'Èske ou panse lè ouvèti etablisman sa a ase pou satisfè bezwen pasyan yo?', 'en': 'Do you think this facility is open for enough hours to meet patient’s service needs?', 'fra': "Pensez-vous que les heures d'ouverture de cet établissement sont suffisantes pour répondre aux besoins des patients ?"}
PS__enough_time	type	Select
PS__enough_time	annotate_method	avg_by_category_value
PS__enough_time	categories	{'cpf': {'always': 'Toujou', 'Sometimes': 'Kèk fwa', 'never': 'Pa janm', 'dont_know': 'Mwen pa konnen', 'prefer_not_to_answer': 'Pito pa reponn'}, 'en': {'always': 'Always', 'Sometimes': 'Sometimes', 'never': 'Never', 'dont_know': 'Dont know', 'prefer_not_to_answer': 'Prefer not to answer'}, 'fra': {'always': 'Toujours', 'Sometimes': 'Parfois', 'never': 'Jamais', 'dont_know': 'Je ne sais pas', 'p…
PS__enough_time	category_value	{'always': 2, 'Sometimes': 1, 'never': 0, 'dont_know': None, 'prefer_not_to_answer': None}
PS__ever_delivery	fullquestion	{'cpf': 'Èske sa rive deja w recevwa medikaman lakay ou?', 'en': 'Have you ever had medications delivered to you at home?', 'fra': 'Vous est-il déjà arrivé de vous faire livrer des médicaments à domicile ?'}
PS__ever_delivery	type	Select
PS__ever_delivery	categories	{'cpf': {'currently': 'Wi, kounye a m ap resevwa medikaman lakay mwen', 'stopped': 'Wi mwen te konn fè, men mwen kite', 'never': 'Non, mwen pa janm te resevwa okenn medikaman'}, 'en': {'currently': 'Yes, I currently have medications delivered to me at home', 'stopped': 'Yes, I have before but I stopped', 'never': 'No, I have never had medications delivered to me'}, 'fra': {'currently': 'Oui, je r…
PS__ever_member_support_group	fullquestion	{'cpf': 'Èske w te janm yon manm oswa patisipan nan yon gwoup sipò?', 'en': 'Have you ever been a member or participant of a support group?', 'fra': "Avez-vous déjà été membre ou participant d'un groupe de soutien?"}
PS__ever_member_support_group	type	Select
PS__ever_member_support_group	categories	{'cpf': {'currently': 'Wi, kounye a', 'previously': 'Wi, nan tan lontan an men pa kounyea', 'never': 'Non pa janm', 'prefer_not_to_answer': 'Pito pa reponn'}, 'en': {'currently': 'Yes, currently', 'previously': 'Yes, in the past but not currently', 'never': 'No, never', 'prefer_not_to_answer': 'Prefer not to answer'}, 'fra': {'currently': 'Oui, actuellement', 'previously': 'Oui, dans le passé mai…
PS__first_time	fullquestion	{'cpf': 'Eske se premye fwa ou vini nan sit la?', 'en': 'Is this your first time visiting the health facility?', 'fra': "C'est la première fois que vous visitez l'établissement de santé ?"}
PS__first_time	type	Select
PS__first_time	categories	{'cpf': {'yes': 'Wi', 'no': 'Non', 'prefer_not_to_answer': 'Pito pa reponn'}, 'en': {'yes': 'Yes', 'no': 'No', 'prefer_not_to_answer': 'Prefer not to answer'}, 'fra': {'yes': 'Oui', 'no': 'Non', 'prefer_not_to_answer': 'Préfère ne pas répondre'}}
PS__friendly_staff	fullquestion	{'cpf': 'Èske anplwaye etablisman an akeyan ak pran ka moun ?', 'en': 'Are the facility staff welcoming and friendly?', 'fra': "Le personnel de l'établissement est-il accueillant et sympathique ?"}
PS__friendly_staff	type	Select
PS__friendly_staff	annotate_method	percent_by_column
PS__friendly_staff	categories	{'cpf': {'yes': 'Wi', 'no': 'Non', 'dont_know': 'Mwen pa konnen', 'prefer_not_to_answer': 'Préfère ne pas répondre'}, 'en': {'yes': 'Yes', 'no': 'No', 'dont_know': 'Dont know', 'prefer_not_to_answer': 'Prefer not to answer'}, 'fra': {'yes': 'Oui', 'no': 'Non', 'dont_know': 'Je ne sais pas', 'prefer_not_to_answer': 'Préfère ne pas répondre'}}
PS__gender	fullquestion	{'cpf': 'Make ki jan patisipan an selon sa ou ka wè', 'en': "Please select the participants' gender to the best of your ability", 'fra': 'Veuillez sélectionner le sexe du participant au mieux de vos capacités'}
PS__gender	type	Select
PS__gender	categories	{'cpf': {'female': 'Fanm', 'male': 'Gason', 'transgender': 'Transjanr', 'dont_know': 'Mwen pa konnen'}, 'en': {'female': 'Female', 'male': 'Male', 'transgender': 'Transgender', 'dont_know': 'Dont know'}, 'fra': {'female': 'Femelle', 'male': 'Mâle', 'transgender': 'Transgenre', 'dont_know': 'Je ne sais pas'}}
PS__hiv_pos	fullquestion	{'cpf': 'Mèsi anpil pou tan’w. lot seri kesyon yo se pou moun ki gen viris VIH la espesyalman. Si ou se moun kap viv ak viris la sa aplike pou ou, èske’ w dako pou mwen kontinye ak kesyon sa yo?', 'en': 'Thank you so much for your time. The next set of questions are for people living with HIV specifically. If that applies to you, can I continue with these questions?', 'fra': "Merci beaucoup pour …
PS__hiv_pos	type	Select
PS__hiv_pos	categories	{'cpf': {'yes': 'Wi', 'no': 'Non (Si moun lan pa lan ka sa, oubyen li pa vle reponn)'}, 'en': {'yes': 'Yes', 'no': 'No (does not apply, or unwilling to continue)'}, 'fra': {'yes': 'Oui', 'no': 'Non (ne sapplique pas, ou ne veut pas continuer)'}}
PS__how_many_clinics	fullquestion	{'cpf': 'Nan ane ki sot pase a, konbyen klinik oswa lopital ou te vizite pou resevwa medikaman, tès, tcheke oswa lòt kalite swen sante fizik ak mantal?', 'en': 'In the past year, how many clinics or hospitals have you gone to to receive medications, tests, check-ups, or other types of physical and mental healthcare?', 'fra': "Au cours de la dernière année, combien de cliniques ou d'hôpitaux avez-…
PS__how_many_clinics	type	Select
PS__how_many_clinics	annotate_method	avg_by_category_value
PS__how_many_clinics	categories	{'cpf': {'1': '1 etablisman', '2': '2 etablisman', '3': '3 etablisman', '4': '4 etablisman', '5_or_more': '5 oswa plis etablisman', 'none': 'Mwen pa vizite okenn etablisman'}, 'en': {'1': '1 facility', '2': '2 facilities', '3': '3 facilities', '4': '4 facilities', '5_or_more': '5 or more facilities', 'none': 'I dont go to any facilities'}, 'fra': {'1': '1 établissement', '2': '2 établissements', …
PS__how_many_clinics	category_value	{'1': 1, '2': 2, '3': 3, '4': 4, '5_or_more': 5, 'none': None}
PS__improve_facility	fullquestion	{'cpf': 'Selon ou, kisa ki ta dwe fèt pou bay bon jan laswenyaj nan espas la?', 'en': 'In your opinion, what would make care at this facility better', 'fra': "À votre avis, qu'est-ce qui améliorerait les soins dans cet établissement"}
PS__improve_facility	type	Text
PS__info_support_specify	fullquestion	{'cpf': 'Ki enfòmasyon gwoup sipò a bay? (Tanpri chwazi tout sa ki aplike)', 'en': 'What information do the Support Groups provide? (Select all that apply)', 'fra': "Quelles informations les groupes de soutien fournissent-ils ? (Veuillez sélectionner tout ce qui s'applique)"}
PS__info_support_specify	type	MSelect
PS__info_support_specify	categories	{'cpf': {'side_effects': 'Efè segondè medikaman', 'why_adhere': 'Rezon ki fè malad ta dwe enskri', 'new_med': 'Diferan chwa medikaman ak nouvo medikaman (tankou Dolutegravir)', 'never_participated': 'M pa janm patisipé nan gwoup sipò', 'other': 'Lòt'}, 'en': {'side_effects': 'Side effects of medicines', 'why_adhere': 'Why patients should adhere', 'new_med': 'Different medicine options such as new…
PS__informed_consent_patients	fullquestion	{'cpf': 'Bonjou, non mwen se ____________________, mwen travay ak Obsèvatwa Forum Sosyete Sivil la pou ede kontwole swen pasyan yo nan etablisman swen sante yo. Mwen gen kèk kesyon ki nòmalman pran ķèk minit pou reponn. Ou kapab tou inyore nenpòt kesyon ou vle oswa fini konvèsasyon an nenpòt ki lè. Èske ou ta pare pou reponn kèk kesyon sou sèvis yo nan etablisman sa a?', 'en': 'Hi my name is ____…
PS__informed_consent_patients	type	Select
PS__informed_consent_patients	annotate_method	percent_by_column
PS__informed_consent_patients	categories	{'cpf': {'yes': 'Wi', 'no': 'Non'}, 'en': {'yes': 'Yes', 'no': 'No'}, 'fra': {'yes': 'Oui', 'no': 'Non'}}
PS__key_populations_avoid	fullquestion	{'cpf': 'Èske sa deja rive ou pa al mande swen nan espas la poutèt ou te pè yo resevwa ou mal akòz konpòtman sa yo?', 'en': 'Have you ever avoided going to the health facility /seeking services for fear of bad treatment by the health facility staff because of your high-risk behaviors?', 'fra': "Avez-vous déjà évité d'aller à un établissement de santé/de solliciter des services par crainte d'être …
PS__key_populations_avoid	type	Select
PS__key_populations_avoid	annotate_method	percent_by_column
PS__key_populations_avoid	categories	{'cpf': {'yes': 'Wi', 'no': 'Non', 'prefer_not_to_answer': 'Pito pa reponn'}, 'en': {'yes': 'Yes', 'no': 'No', 'prefer_not_to_answer': 'Prefer not to answer'}, 'fra': {'yes': 'Oui', 'no': 'Non', 'prefer_not_to_answer': 'Préfère ne pas répondre'}}
PS__leave_time	fullquestion	{'cpf': 'A ki lè lan jounen an ou kite nòmalman nan espas la?', 'en': 'What time do you normally leave the facility?', 'fra': "À quelle heure quittez-vous normalement l'établissement ?"}
PS__leave_time	type	Select
PS__leave_time	categories	{'cpf': {'10AM_or_earlier': '10h:00 AM oswa pi bonè', '11AM': '11h:00 AM', '12PM': '12h:00 PM', '1PM': '1h:00 PM', '2PM': '2h:00 PM', '3PM': '3h:00 PM', '4PM': '4h:00 PM', '5PM': '5h:00 PM', '6PM': '6h:00 PM', '7PM_or_later': '7h:00 PM oswa pita', 'prefer_not_to_answer': 'Pito pa reponn'}, 'en': {'10AM_or_earlier': '10h:00 AM or earlier', '11AM': '11h:00 AM', '12PM': '12h:00 PM', '1PM': '1h:00 PM…
PS__left_wo_med	fullquestion	{'cpf': 'Nan de mwa ki sot pase yo, èske oumenm oswa yon moun ou konnen te kite etablisman an san medikaman ou te bezwen yo akòz mankman nan stock?', 'en': 'In the last two months have you or anyone you know left the facility without the medicines, you needed because of a short supply or a stock out?', 'fra': "Au cours des deux derniers mois, est-ce que vous ou quelqu'un que vous connaissez avez …
PS__left_wo_med	type	Select
PS__left_wo_med	annotate_method	percent_by_column
PS__left_wo_med	categories	{'cpf': {'yes': 'Wi', 'no': 'Non', 'dont_know': 'Mwen pa konnen', 'prefer_not_to_answer': 'Pito pa reponn'}, 'en': {'yes': 'Yes', 'no': 'No', 'dont_know': 'Dont know', 'prefer_not_to_answer': 'Prefer not to answer'}, 'fra': {'yes': 'Oui', 'no': 'Non', 'dont_know': 'Je ne sais pas', 'prefer_not_to_answer': 'Préfère ne pas répondre'}}
PS__long_queue	fullquestion	{'cpf': 'Èske ou panse ke liy konsiltasyon an twò long?', 'en': 'Do you consider the queue at the facility long?', 'fra': "Considérez-vous que la file d'attente à l'installation soit longue ?"}
PS__long_queue	type	Select
PS__long_queue	annotate_method	percent_by_column
PS__long_queue	categories	{'cpf': {'yes': 'Wi', 'no': 'Non', 'dont_know': 'Mwen pa konnen', 'prefer_not_to_answer': 'Pito pa reponn'}, 'en': {'yes': 'Yes', 'no': 'No', 'dont_know': 'Dont know', 'prefer_not_to_answer': 'Prefer not to answer'}, 'fra': {'yes': 'Oui', 'no': 'Non', 'dont_know': 'Je ne sais pas', 'prefer_not_to_answer': 'Préfère ne pas répondre'}}
PS__long_queue_specify	fullquestion	{'cpf': 'Poukisa ou panse liy yo nan etablisman sa a yo long? (Tanpri chwazi tout sa ki aplike)', 'en': 'Why do you think the queues at this facility are long? (Please select all that apply)', 'fra': "Pourquoi pensez-vous que les files d'attente dans cet établissement sont longues ? (Veuillez sélectionner tout ceux qui s'appliquent)"}
PS__long_queue_specify	type	MSelect
PS__long_queue_specify	categories	{'cpf': {'not_enough_staff': 'Pa gen ase anplwaye', 'long_breaks': 'Anplwaye yo pran twòp tan pou manje elatriye', 'too_many_patients': 'Pa gen ase anplwaye pou bay sèvis', 'start_late': 'Paske yo komanse konsiltasyon twò ta', 'slow_staff': 'Anplwaye yo twò dousman', 'files': 'Anplwaye yo pran twòp tan pou yo jwenn dosye, sistèm clasman an dezod , dosye yo pèdi', 'unprofessional': 'Anplwaye yo ap…
PS__medical_attention	fullquestion	{'cpf': 'Ou vini isit la pou W ou bien ou akonpagne yon timoun?', 'en': 'Are you coming to this facility to receive medical attention for yourself or are you accompanying a minor?', 'fra': 'Vous venez dans cet établissement pour recevoir des soins médicaux pour vous-même ou accompagnez-vous un mineur ?'}
PS__medical_attention	type	Select
PS__medical_attention	categories	{'cpf': {'care_for_myself': 'Mwen vini pran swen pou tet mwen', 'accompanying_minor': 'Mwen akonpagne yon timoun'}, 'en': {'care_for_myself': 'I am coming to receive attention for myself', 'accompanying_minor': 'I am accompanying a minor'}, 'fra': {'care_for_myself': 'Je viens pour recevoir des soins médicaux pour moi même', 'accompanying_minor': 'Jaccompagne un mineur'}}
PS__medicine_shortage	fullquestion	{'cpf': 'Ki medikaman ak pwodui ki konn gen ratman oswa stòk ki fini ? (Chwazi lan lis lan)', 'en': 'Which medicines had a stock out or shortage? (Please select all that apply)', 'fra': "Quels médicaments ont connu une rupture de stock ou une rupture de stock ? (Veuillez sélectionner tout ceux qui s'appliquent)"}
PS__medicine_shortage	type	MSelect
PS__medicine_shortage	annotate_method	sum_by_category_value
PS__medicine_shortage	categories	{'cpf': {'hiv_medicine': 'Medikaman kont viris Sida', 'prep': 'PrEP', 'tb_medicine': 'Medikaman TB', 'contraceptives': 'Medikaman planing', 'condom_m': 'Kapòt gason', 'condom_f': 'Kapòt fannm', 'aciclovir_and_antibiotics': 'Acyclovir ak antibyotik', 'med_malaria': 'Medikaman Malarya', 'lubricant': 'Librifyan', 'dont_know': 'Mwen pa konnen', 'none': 'Okenn nan sa yo', 'other': 'Lòt'}, 'en': {'hiv_…
PS__medicine_shortage	category_value	{'hiv_medicine': 1, 'prep': 1, 'tb_medicine': 1, 'contraceptives': 1, 'condom_m': 1, 'condom_f': 1, 'aciclovir_and_antibiotics': 1, 'med_malaria': 1, 'lubricant': 1, 'dont_know': None, 'none': 0, 'other': None}
PS__minor_age	fullquestion	{'cpf': 'Ki laj minè w ap akonpaye a genyen?', 'en': 'How old is the minor you are accompanying?', 'fra': 'Quel âge a le mineur que vous accompagnez ?'}
PS__minor_age	type	Select
PS__minor_age	categories	{'cpf': {'18_years': 'Mwens ke 18 lane', '18_25_years': 'Ant 18 ak 25 lane', '26_to_39': 'Ant 26 ak 39 lane', 'over_40': 'Plis pase 40 lane', 'dont_know': 'Mwen pa konnen', 'prefer_not_to_answer': 'Pito pa reponn'}, 'en': {'18_years': 'Under 18 years old', '18_25_years': 'Between 18 to 25 years old', '26_to_39': 'Between 26 to 39 years old', 'over_40': 'Over 40 years old', 'dont_know': 'Dont know…
PS__miss_facility_return	fullquestion	{'cpf': 'Si ou rate yon randevou pou ou pase pran ARV, epi ou tounen yon lòt lè pou ou pran’ l, ki sa ki pase lè sa? (Chwazi lan lis sa ki rive)', 'en': 'If you miss a facility visit to collect ARVs, then you return next time to collect them, which of the following happens: (Please select all that apply)', 'fra': "Si vous manquez une visite d'établissement pour récupérer les ARV, vous revenez la …
PS__miss_facility_return	type	MSelect
PS__miss_facility_return	annotate_method	avg_by_category_value
PS__miss_facility_return	categories	{'cpf': {'staff_welcoming': 'Anplwaye akeyi ou ak koutwazi, malgre ou te rate randevou', 'staff_reprimand': 'Anplwaye yo reprimande m paske m te manke yon vizit', 'staff_counsel': 'Anplwaye ba ou konsèy sou reglèman an', 'staff_ask': 'Anplwaye mande w poukisa ou te rate randevou an', 'back_queue': 'Anplwaye fè ou tounen al nan bout liy la', 'dont_know': 'Mwen pa konnen/ Mwen pa janm rate randevou…
PS__miss_facility_return	category_value	{'staff_welcoming': 1, 'staff_reprimand': 2, 'staff_counsel': 1, 'staff_ask': 1, 'back_queue': 2, 'dont_know': None, 'other': None}
PS__miss_visit	fullquestion	{'cpf': 'Si ou rate yon randevou nan lopital la , lè pou pou te pase pran ARV, ki sa ki pase? (Chwazi repons ki bon yo)', 'en': 'If you miss a facility visit to collect your ARVs which of the following happens? (Please select all that apply)', 'fra': "Si vous manquez une visite d'établissement pour récupérer vos ARV, lequel des événements suivants se produit ? (Veuillez sélectionner tout ceux qui…
PS__miss_visit	type	MSelect
PS__miss_visit	categories	{'cpf': {'sms': 'Resevwa yon tèks sou telefòn', 'call': 'Resevwa yon apèl', 'chw_visit': 'Yon pwofesyonèl sante ap pase wè ou', 'not_contacted': 'Klinik lan pa kontakte w', 'dont_know_never_missed_a_visit': 'Mwen pa konnen/ Mwen pa janm rate randevou', 'other': 'Lòt'}, 'en': {'sms': 'I receive an SMS', 'call': 'I get a phone call', 'chw_visit': 'A health worker comes to my house', 'not_contacted'…
PS__more_hours	fullquestion	{'cpf': 'Èske ou panse ke lè pwolonje (ouvri pi lontan) nan etablisman t ap rann pasyan yo jwenn aksè nan sèvis yo pi fasil?', 'en': 'Do you think that the facility having more hours (open longer) would make it easier for patients to access services?', 'fra': "Pensez-vous que des heures d'ouverture prolongées (plus ouvertes) de l'établissement faciliteraient l'accès des patients aux services ?"}
PS__more_hours	type	Select
PS__more_hours	annotate_method	percent_by_column
PS__more_hours	categories	{'cpf': {'yes': 'Wi', 'no': 'Non', 'dont_know': 'Mwen pa konnen', 'prefer_not_to_answer': 'Pito pa reponn'}, 'en': {'yes': 'Yes', 'no': 'No', 'dont_know': 'Dont know', 'prefer_not_to_answer': 'Prefer not to answer'}, 'fra': {'yes': 'Oui', 'no': 'Non', 'dont_know': 'Je ne sais pas', 'prefer_not_to_answer': 'Préfère ne pas répondre'}}
PS__msm	fullquestion	{'cpf': 'Èske ou se yon gason ki fè bagay ak gason?', 'en': 'Are you a man who has sex with men?', 'fra': 'Êtes-vous un homme qui a des relations sexuelles avec des hommes ?'}
PS__msm	type	Select
PS__msm	categories	{'cpf': {'yes': 'Wi', 'no': 'Non', 'prefer_not_to_answer': 'Pito pa reponn'}, 'en': {'yes': 'Yes', 'no': 'No', 'prefer_not_to_answer': 'Prefer not to answer'}, 'fra': {'yes': 'Oui', 'no': 'Non', 'prefer_not_to_answer': 'Préfère ne pas répondre'}}
PS__open_saturday	fullquestion	{'cpf': 'Ki lè etablisman an ouvri samdi?', 'en': 'What time does the facility open on Saturdays?', 'fra': "À quelle heure l'établissement ouvre-t-il le samedi ?"}
PS__open_saturday	type	Select
PS__open_saturday	annotate_method	avg_by_category_value
PS__open_saturday	categories	{'cpf': {'5AM': '5h:00 AM', '6AM': '6h:00 AM', '7AM': '7h:00 AM', '8AM': '8h:00 AM', '9AM': '9h:00 AM', '10AM': '10h:00 AM', '11AM': '11h:00 AM', 'not_open_saturday': 'Etablisman an pa ouvri samdi', 'dont_know': 'Mwen pa konnen', 'prefer_not_to_answer': 'Pito pa reponn', 'other': 'Lòt'}, 'en': {'5AM': '5h:00 AM', '6AM': '6h:00 AM', '7AM': '7h:00 AM', '8AM': '8h:00 AM', '9AM': '9h:00 AM', '10AM': …
PS__open_saturday	category_value	{'5AM': 7, '6AM': 6, '7AM': 5, '8AM': 4, '9AM': 3, '10AM': 2, '11AM': 1, 'not_open_saturday': 0, 'dont_know': None, 'prefer_not_to_answer': None, 'other': None}
PS__open_sunday	fullquestion	{'cpf': 'Ki lè etablisman an ouvri dimanch?', 'en': 'What time does the facility open on Sundays?', 'fra': "À quelle heure l'établissement ouvre-t-il le dimanche ?"}
PS__open_sunday	type	Select
PS__open_sunday	annotate_method	avg_by_category_value
PS__open_sunday	categories	{'cpf': {'5AM': '5h:00 AM', '6AM': '6h:00 AM', '7AM': '7h:00 AM', '8AM': '8h:00 AM', '9AM': '9h:00 AM', '10AM': '10h:00 AM', '11AM': '11h:00 AM', 'not_open_sunday': 'Etablisman an pa louvri dimanch', 'dont_know': 'Mwen pa konnen', 'prefer_not_to_answer': 'Pito pa reponn', 'other': 'Lòt'}, 'en': {'5AM': '5h:00 AM', '6AM': '6h:00 AM', '7AM': '7h:00 AM', '8AM': '8h:00 AM', '9AM': '9h:00 AM', '10AM':…
PS__open_sunday	category_value	{'5AM': 7, '6AM': 6, '7AM': 5, '8AM': 4, '9AM': 3, '10AM': 2, '11AM': 1, 'not_open_sunday': 0, 'dont_know': None, 'prefer_not_to_answer': None, 'other': None}
PS__open_weekdays	fullquestion	{'cpf': 'Ki lè etablisman an ouvri pandan semèn nan (Lendi rive Vandredi)?', 'en': 'What time does the facility open on weekdays (Monday to Friday)?', 'fra': "À quelle heure l'établissement ouvre-t-il en semaine (du lundi au vendredi) ?"}
PS__open_weekdays	type	Select
PS__open_weekdays	annotate_method	avg_by_category_value
PS__open_weekdays	categories	{'cpf': {'24_hours': 'Louvri 24 èdtan pa jou', '5AM': '5h:00 AM', '6AM': '6h:00 AM', '7AM': '7h:00 AM', '8AM': '8h:00 AM', '9AM': '9h:00 AM', 'dont_know': 'Mwen pa konnen', 'prefer_not_to_answer': 'Pito pa reponn', 'other': 'Lòt'}, 'en': {'24_hours': 'Open 24 hours per day', '5AM': '5h:00 AM', '6AM': '6h:00 AM', '7AM': '7h:00 AM', '8AM': '8h:00 AM', '9AM': '9h:00 AM', 'dont_know': 'Dont know', 'p…
PS__open_weekdays	category_value	{'24_hours': 6, '5AM': 5, '6AM': 4, '7AM': 3, '8AM': 2, '9AM': 1, 'dont_know': None, 'prefer_not_to_answer': None, 'other': None}
PS__other_clinics	fullquestion	{'cpf': 'Eske gen lot klinik ki pre lalay ou?', 'en': 'Are there other clinics near you?', 'fra': "Y a-t-il d'autres cliniques près de chez vous ?"}
PS__other_clinics	type	Select
PS__other_clinics	annotate_method	percent_by_column
PS__other_clinics	categories	{'cpf': {'yes': 'Wi', 'no': 'Non', 'dont_know': 'Mwen pa konnen', 'prefer_not_to_answer': 'Pito pa reponn'}, 'en': {'yes': 'Yes', 'no': 'No', 'dont_know': 'Dont know', 'prefer_not_to_answer': 'Prefer not to answer'}, 'fra': {'yes': 'Oui', 'no': 'Non', 'dont_know': 'Je ne sais pas', 'prefer_not_to_answer': 'Préfère ne pas répondre'}}
PS__other_collect_arv	fullquestion	{'cpf': 'Si lòt, tanpri presize', 'en': 'If other, please specify', 'fra': 'Si autre, merci de préciser'}
PS__other_collect_arv	type	Text
PS__other_infor_support	fullquestion	{'cpf': 'Si lòt, tanpri presize', 'en': 'If other, please specify', 'fra': 'Si autre, merci de préciser'}
PS__other_infor_support	type	Text
PS__other_long_queue	fullquestion	{'cpf': 'Si lòt, tanpri presize', 'en': 'If other, please specify', 'fra': 'Si autre, merci de préciser'}
PS__other_long_queue	type	Text
PS__other_why_refuse	fullquestion	{'cpf': 'Si lòt, tanpri presize', 'en': 'If other, please specify', 'fra': 'Si autre, merci de préciser'}
PS__other_why_refuse	type	Text
PS__paid	fullquestion	{'cpf': 'Èske ou te peye nenpòt frè pou sèvis ou te resevwa jodi a, oswa èske ou te resevwa yo gratis?', 'en': 'Did you pay any money for the services that you received today or were they free?', 'fra': "Avez-vous payé des frais pour les services que vous avez reçus aujourd'hui ou les avez-vous reçus gratuitement ?"}
PS__paid	type	Select
PS__paid	annotate_method	percent_by_column
PS__paid	categories	{'cpf': {'yes': 'Wi, mwen te peye yon frè pou kèk sèvis', 'no': 'Non, tout bagay te gratis', 'prefer_not_to_answer': 'Pito pa reponn', 'dont_know': 'Mwen pa konnen'}, 'en': {'yes': 'Yes, I paid a fee for some services', 'no': 'No, everything was free', 'prefer_not_to_answer': 'Prefer not to answer', 'dont_know': 'Dont know'}, 'fra': {'yes': 'Oui, j’ai payé des frais pour quelques services', 'no':…
PS__professional_staff	fullquestion	{'cpf': 'Èske anplwaye etablisman an pwofesyonèl?', 'en': 'Are the clinic staff professional?', 'fra': "Le personnel de l'établissement est-il professionnel ?"}
PS__professional_staff	type	Select
PS__professional_staff	annotate_method	percent_by_column
PS__professional_staff	categories	{'cpf': {'yes': 'Wi', 'no': 'Non', 'dont_know': 'Mwen pa konnen', 'prefer_not_to_answer': 'Pito pa reponn'}, 'en': {'yes': 'Yes', 'no': 'No', 'dont_know': 'Dont know', 'prefer_not_to_answer': 'Prefer not to answer'}, 'fra': {'yes': 'Oui', 'no': 'Non', 'dont_know': 'Je ne sais pas', 'prefer_not_to_answer': 'Préfère ne pas répondre'}}
PS__reason_refused_transfer	fullquestion	{'cpf': 'Lè yo te refize demann transfè w la, ki rezon yo te ba w pou refi sa a?', 'en': 'When you were denied a transfer, what reason were you given?', 'fra': 'Quand vous avez été refuse votre demande de transfert, quelle raison vous avez été donnée pour le refus ?'}
PS__reason_refused_transfer	type	Select
PS__reason_refused_transfer	categories	{'cpf': {'quotas': 'Klinik la gen yon kantite pasyan yo bezwen pou rapò', 'lack_services': 'Yo te di mwen klinik mwen te vle transfere nan pa ofri sèvis mwen te bezwen yo', 'other': 'Lòt'}, 'en': {'quotas': 'The clinic had patient quotas for its reporting', 'lack_services': 'They told me the clinic I wanted to be transferred to didnt have the services I need', 'other': 'Other'}, 'fra': {'quotas':…
PS__refill_length	fullquestion	{'cpf': 'Dènye fwa ou te al pran ARV ou, pou konbyen tan yo te ba ou l?', 'en': 'At your last ARV refill how long were you given HIV medicine for?', 'fra': "Lors de votre dernière recharge d'ARV, pendant combien de temps avez-vous reçu des médicaments anti-VIH ?"}
PS__refill_length	type	Select
PS__refill_length	annotate_method	avg_by_category_value
PS__refill_length	categories	{'cpf': {'1_week': '1 semènn', '2_weeks': '2 semènn', '3_weeks': '3 semènn', '1_month': '1 mwa', '2_months': '2 mwa', '3_months': '3 mwa', '6_months': '6 mwa', 'year_more': 'Yon ane oswa plis', 'dont_know': 'Mwen pa konnen', 'prefer_not_to_answer': 'Pito pa reponn'}, 'en': {'1_week': '1 week', '2_weeks': '2 weeks', '3_weeks': '3 weeks', '1_month': '1 month', '2_months': '2 months', '3_months': '3…
PS__refill_length	category_value	{'1_week': 1, '2_weeks': 2, '3_weeks': 3, '1_month': 4, '2_months': 8, '3_months': 12, 'six_months': 24, 'year_more': 52, 'dont_know': None, 'prefer_not_to_answer': None}
PS__refused_msm	fullquestion	{'cpf': 'Èske w te janm refize sèvis akòz oryantasyon seksyèl ou oswa idantite sèks ou?', 'en': 'Have you ever been refused services because of your sexual orientation or gender identity?', 'fra': 'Vous a-t-on déjà refusé le service à cause de votre orientation sexuelle ou identité de genre ?'}
PS__refused_msm	type	Select
PS__refused_msm	annotate_method	percent_by_column
PS__refused_msm	categories	{'cpf': {'yes': 'Wi', 'no': 'Non', 'prefer_not_to_answer': 'Pito pa reponn'}, 'en': {'yes': 'Yes', 'no': 'No', 'prefer_not_to_answer': 'Prefer not to answer'}, 'fra': {'yes': 'Oui', 'no': 'Non', 'prefer_not_to_answer': 'Préfère ne pas répondre'}}
PS__refused_transfer	fullquestion	{'cpf': 'Èske w te janm mande yo transfere w men anplwaye yo te refize?', 'en': 'Have you ever asked to be transferred, but the staff denied you?', 'fra': "Avez-vous jamais demandé d'être transféré, mais vous avez été refusé par le personnel ?"}
PS__refused_transfer	type	Select
PS__refused_transfer	annotate_method	percent_by_column
PS__refused_transfer	categories	{'cpf': {'yes': 'Wi mwen te refize', 'no': 'Non, yo te otorizem transfè a', 'never_asked': 'Mwen pa janm mande yo transfere'}, 'en': {'yes': 'Yes, I was denied', 'no': 'No, I was permitted to transfer', 'never_asked': 'I have never asked to be transferred'}, 'fra': {'yes': 'Oui, j’ai été refusé', 'no': 'Non, jai été autorisé à transférer', 'never_asked': 'Je n’ai jamais demandé d’être transféré'}}
PS__refusing_arv	fullquestion	{'cpf': 'Èske w konn pa pran ARV ou yo?', 'en': 'Have you ever stopped taking your ARVs?', 'fra': 'Est-ce que cela t’arrive d’arrêter de prendre vos ARVs ?'}
PS__refusing_arv	type	Select
PS__refusing_arv	categories	{'cpf': {'currently_stpoped': 'Wi, mwen pa pran medikaman kounye a', 'stopped_in_past': 'Wi, nan tan lontan mwen te sispann men mwen ap pran medikaman mwen kounye a', 'never_stopped': 'Non, mwen pa janm sispann pran medikaman mwen yo', 'never_taken_medicine': 'Non, mwen pa janm pran okenn medikaman', 'prefer_not_to_answer': 'Pito pa reponn'}, 'en': {'currently_stpoped': 'Yes, I am currently not t…
PS__return_ARV_specify	fullquestion	{'cpf': 'Si lòt, tanpri presize', 'en': 'If other, please specify', 'fra': 'Si autre, merci de préciser'}
PS__return_ARV_specify	type	Text
PS__safe_wait	fullquestion	{'cpf': 'Sou yon echèl 1 a 5, ki jan ou santi w an sekirite pandan w ap tann klinik la ouvri? Si 1 se ANPIL DANGERE epi 5 se ANPIL SEKIRITE', 'en': 'On a scale of 1-5 how safe do you feel while you wait for the clinic to open? If 1 is VERY UNSAFE and 5 is VERY SAFE', 'fra': "Sur une échelle de 1 à 5, dans quelle mesure vous sentez-vous en sécurité pendant que vous attendez l'ouverture de la clini…
PS__safe_wait	type	Select
PS__safe_wait	annotate_method	avg_by_category_value
PS__safe_wait	categories	{'cpf': {'1': '1 — Trè danjere', '2': '2 — Danjre', '3': '3 — Net', '4': '4 — An sekirite', '5': '5 — Trè an sekirite', 'dont_know': 'Mwen pa konnen', 'prefer_not_to_answer': 'Pito pa reponn'}, 'en': {'1': '1 — Very unsafe', '2': '2 — Unsafe', '3': '3 — Neutral', '4': '4 — Safe', '5': '5 — Very safe', 'dont_know': 'Dont know', 'prefer_not_to_answer': 'Prefer not to answer'}, 'fra': {'1': '1 — Trè…
PS__safe_wait	category_value	{'1': 1, '2': 2, '3': 3, '4': 4, '5': 5, 'dont_know': None, 'prefer_not_to_answer': None}
PS__separated	fullquestion	{'cpf': 'Èske pasyan yo separe paske yo gen VIH? (Chwazi tout sa ki gen rapò ak li)', 'en': 'Are patients separated from other patients on the basis of their HIV status? (Select all that apply)', 'fra': "Les patients sont-ils séparés d'autres patients en fonction du statut VIH? (Sélectionnez tout ce qui s'y rapporte)"}
PS__separated	type	MSelect
PS__separated	annotate_method	sum_by_category_value
PS__separated	categories	{'cpf': {'waiting_room': 'Wi yo separe nan sal datant la', 'building_or_zone': 'Wi, yo wè yo nan yon ti pati nan lopital la oswa yon zòn diferan nan etablisman an', 'queue': 'Wi, yo ap tann nan yon liy separe', 'consultation_box': 'Wi, gen diferan bwat konsiltasyon', 'none': 'Non pa gen separasyon', 'dont_know': 'Mwen pa konnen', 'prefer_not_to_answer': 'Pito pa reponn', 'other': 'Lòt'}, 'en': {'…
PS__separated	category_value	{'waiting_room': 1, 'building_or_zone': 1, 'queue': 1, 'consultation_box': 1, 'none': 0, 'dont_know': None, 'prefer_not_to_answer': None, 'other': None}
PS__services_paid	fullquestion	{'cpf': 'Ki kalite sèvis ou te peye pou yo jodi a? (Tanpri chwazi tout sa ki aplike)', 'en': 'Which types of services did you pay for today? (Select all that apply)', 'fra': "Pour quels types de services avez-vous payé des frais aujourd’hui ? (Veuillez sélectionner tout ceux qui s'appliquent)"}
PS__services_paid	type	MSelect
PS__services_paid	annotate_method	sum_by_category_value
PS__services_paid	categories	{'cpf': {'viral_load_cd4': 'Chaj viral oswa tès CD4', 'hiv_test': 'Tès VIH', 'oi_test': 'Depistaj pou enfeksyon opòtinis (tankou tibèkiloz)', 'oi_treatment': 'Tretman pou enfeksyon opòtinis (tankou tibèkiloz)', 'sti_testing': 'Tès depistaj IST', 'sti_treatment': 'Tretman IST', 'other_chronic': 'Tretman nan lòt maladi kwonik, tankou kansè oswa tansyon wo', 'condoms_lubricant': 'Kapòt oswa librifya…
PS__services_paid	category_value	{'viral_load_cd4': 1, 'hiv_test': 1, 'oi_test': 1, 'oi_treatment': 1, 'sti_testing': 1, 'sti_treatment': 1, 'other_chronic': 1, 'condoms_lubricant': 1, 'hcw_fee': 1, 'contraceptives': 1, 'cervical_cancer_screening': 1, 'sonography': 1, 'radiology': 1, 'urology': 1, 'mental_health': 1, 'cardiology': 1, 'opthamology': 1, 'prefer_not_to_answer': None, 'dont_know': None, 'other': None}
PS__sex_worker	fullquestion	{'cpf': 'Èske ou ofri sèks pou lajan oswa lòt avantaj?', 'en': 'Do you offer sex in exchange for money or other perks?', 'fra': 'Est-ce que vous offrez le sexe pour de l’argent ou autres avantages ?'}
PS__sex_worker	type	Select
PS__sex_worker	categories	{'cpf': {'yes': 'Wi', 'no': 'Non', 'prefer_not_to_answer': 'Pito pa reponn'}, 'en': {'yes': 'Yes', 'no': 'No', 'prefer_not_to_answer': 'Prefer not to answer'}, 'fra': {'yes': 'Oui', 'no': 'Non', 'prefer_not_to_answer': 'Préfère ne pas répondre'}}
PS__specify_concerns_medicines	fullquestion	{'cpf': 'Si lòt, tanpri presize', 'en': 'If other, please specify', 'fra': 'Si autre, merci de préciser'}
PS__specify_concerns_medicines	type	Text
PS__specify_medicine_shortage	fullquestion	{'cpf': 'Si lòt, tanpri presize', 'en': 'If other, please specify', 'fra': 'Si autre, merci de préciser'}
PS__specify_medicine_shortage	type	Text
PS__specify_miss_visit	fullquestion	{'cpf': 'Si lòt, tanpri presize', 'en': 'If other, please specify', 'fra': 'Si autre, merci de préciser'}
PS__specify_miss_visit	type	Text
PS__specify_open_saturday	fullquestion	{'cpf': 'Si lòt, tanpri presize', 'en': 'If other, please specify', 'fra': 'Si autre, merci de préciser'}
PS__specify_open_saturday	type	Text
PS__specify_open_sunday	fullquestion	{'cpf': 'Si lòt, tanpri presize', 'en': 'If other, please specify', 'fra': 'Si autre, merci de préciser'}
PS__specify_open_sunday	type	Text
PS__specify_open_weekdays	fullquestion	{'cpf': 'Si lòt, tanpri presize', 'en': 'If other, please specify', 'fra': 'Si autre, merci de préciser'}
PS__specify_open_weekdays	type	Text
PS__specify_other_clinic	fullquestion	{'cpf': 'Si lòt, tanpri presize', 'en': 'If other, please specify', 'fra': 'Si autre, merci de préciser'}
PS__specify_other_clinic	type	Text
PS__specify_reason_refused_transfer	fullquestion	{'cpf': 'Si lòt, tanpri presize', 'en': 'If other, please specify', 'fra': 'Si autre, merci de préciser'}
PS__specify_reason_refused_transfer	type	Text
PS__specify_separated	fullquestion	{'cpf': 'Si lòt, tanpri presize', 'en': 'If other, please specify', 'fra': 'Si autre, merci de préciser'}
PS__specify_separated	type	Text
PS__specify_services_paid	fullquestion	{'cpf': 'Si lòt, tanpri presize', 'en': 'If other, please specify', 'fra': 'Si autre, merci de préciser'}
PS__specify_services_paid	type	Text
PS__specify_types_patient_incentives	fullquestion	{'cpf': 'Si lòt, tanpri presize', 'en': 'If other, please specify', 'fra': 'Si autre, merci de préciser'}
PS__specify_types_patient_incentives	type	Text
PS__specify_why_arrive_early	fullquestion	{'cpf': 'Si lòt, tanpri presize', 'en': 'If other, please specify', 'fra': 'Si autre, merci de préciser'}
PS__specify_why_arrive_early	type	Text
PS__specify_why_not_delivery	fullquestion	{'cpf': 'Si lòt, tanpri presize', 'en': 'If other, please specify', 'fra': 'Si autre, merci de préciser'}
PS__specify_why_not_delivery	type	Text
PS__specify_why_stop_support_group	fullquestion	{'cpf': 'Si lòt, tanpri presize', 'en': 'If other, please specify', 'fra': 'Si autre, merci de préciser'}
PS__specify_why_stop_support_group	type	Text
PS__specify_why_unsafe	fullquestion	{'cpf': 'Si lòt, tanpri presize', 'en': 'If other, please specify', 'fra': 'Si autre, merci de préciser'}
PS__specify_why_unsafe	type	Text
PS__specify_work_hours_services	fullquestion	{'cpf': 'Si lòt, tanpri presize', 'en': 'If other, please specify', 'fra': 'Si autre, merci de préciser'}
PS__specify_work_hours_services	type	Text
PS__staff_symptoms	fullquestion	{'cpf': 'Èske ou santi ou alèz pou ou di anplwaye yo ki sentòm maladi ou genyen?', 'en': 'Do you feel comfortable telling your symptoms to the facility staff?', 'fra': "Vous sentez-vous à l'aise de parler de vos symptômes au personnel soignant ?"}
PS__staff_symptoms	type	Select
PS__staff_symptoms	annotate_method	percent_by_column
PS__staff_symptoms	categories	{'cpf': {'yes': 'Wi', 'sometimes': 'Kèk fwa', 'no': 'Non', 'dont_know': 'Mwen pa konnen', 'prefer_not_to_answer': 'Pito pa reponn'}, 'en': {'yes': 'Yes', 'sometimes': 'Sometimes', 'no': 'No', 'dont_know': 'Dont know', 'prefer_not_to_answer': 'Prefer not to answer'}, 'fra': {'yes': 'Oui', 'sometimes': 'Parfois', 'no': 'Non', 'dont_know': 'Je ne sais pas', 'prefer_not_to_answer': 'Préfère ne pas ré…
PS__stop_seeing_patients	fullquestion	{'cpf': 'Nan ki lè etablisman an anjeneral sispann resevwa pasyan pou diferan sevis yo (ou ka estime tan an)?', 'en': 'At what time does the clinic usually stop seeing patients for services (you can estimate the hour)?', 'fra': "À quelle heure l'établissement cesse-t-il habituellement de recevoir des patients pour les différents services (vous pouvez estimer l'heure) ?"}
PS__stop_seeing_patients	type	Select
PS__stop_seeing_patients	annotate_method	avg_by_category_value
PS__stop_seeing_patients	categories	{'cpf': {'12PM_or_earlier': '12h:00 PM oswa pi bonè', '1PM': '1h:00 PM', '2PM': '2h:00 PM', '3PM': '3h:00 PM', '4PM': '4h:00 PM', '5PM': '5h:00 PM', '6PM': '6h:00 PM', '7PM_or_later': '7h:00 PM oswa pita', 'dont_know': 'Mwen pa konnen', 'prefer_not_to_answer': 'Pito pa reponn'}, 'en': {'12PM_or_earlier': '12h:00 PM or earlier', '1PM': '1h:00 PM', '2PM': '2h:00 PM', '3PM': '3h:00 PM', '4PM': '4h:0…
PS__stop_seeing_patients	category_value	{'12PM_or_earlier': 1, '1PM': 2, '2PM': 3, '3PM': 4, '4PM': 5, '5PM': 6, '6PM': 7, '7PM_or_later': 8, 'dont_know': None, 'prefer_not_to_answer': None}
PS__thank_you	fullquestion	{'cpf': 'Mèsi patisipan an ankò pou tan yo epi mande si yo gen nenpòt kesyon.', 'en': 'Thank the participants again for their time and ask if they have any questions.', 'fra': "Remerciez à nouveau les participants pour leur temps et demandez-leur s'ils ont des questions."}
PS__thank_you	type	Text
PS__travel_time	fullquestion	{'cpf': 'Konbyen èdtan ou vwayaje pou ale nan etablisman sante sa a?', 'en': 'How many hours did you travel to come to this health clinic?', 'fra': 'Combien d’heures parcourez-vous pour vous rendre dans cet établissement de santé ?'}
PS__travel_time	type	Select
PS__travel_time	annotate_method	avg_by_category_value
PS__travel_time	categories	{'cpf': {'less_one_hour': 'Mwens pase yon èdtan', '1_to_2': '1h -2h', '2_to_5': '2h -5h', 'more_5': 'Plis pase 5h', 'prefer_not_to_answer': 'Pito pa reponn'}, 'en': {'less_one_hour': 'Less than an hour', '1_to_2': '1 - 2 hours', '2_to_5': '2 - 5 hours', 'more_5': 'More than 5 hours', 'prefer_not_to_answer': 'Prefer not to answer'}, 'fra': {'less_one_hour': 'Moins d’une heure', '1_to_2': '1h -2h',…
PS__travel_time	category_value	{'less_one_hour': 1, '1_to_2': 2, '2_to_5': 3, 'more_5': 4, 'prefer_not_to_answer': None}
PS__treatment_agree	fullquestion	{'cpf': 'Èske ou dakò ak deklarasyon sa a: "Li enpòtan pou pran medikaman mwen menm lè mwen santi mwen byen"', 'en': 'Do you agree with the following statement: "It\'s important to take my medications even when I feel well"', 'fra': "Êtes-vous d'accord avec l'énoncé suivant : « C’est important de prendre mes médicaments même lorsque je me sens bien »"}
PS__treatment_agree	type	Select
PS__treatment_agree	annotate_method	percent_by_column
PS__treatment_agree	categories	{'cpf': {'yes': 'Wi', 'no': 'Non', 'dont_know': 'Mwen pa konnen'}, 'en': {'yes': 'Yes', 'no': 'No', 'dont_know': 'Dont know'}, 'fra': {'yes': 'Oui', 'no': 'Non', 'dont_know': 'Je ne sais pas'}}
PS__types_patient_incentives	fullquestion	{'cpf': 'Kiyès nan bagay sa yo ou resevwa lè ou vin nan klinik sa a? (Tanpri chwazi tout sa ki aplike)', 'en': 'Which of the following do you receive when you come to this clinic? (Select all that apply)', 'fra': "Lequel des éléments suivants recevez-vous lorsque vous venez dans cette clinique ? (Veuillez sélectionner tout ceux qui s'appliquent)"}
PS__types_patient_incentives	type	MSelect
PS__types_patient_incentives	annotate_method	sum_by_category_value
PS__types_patient_incentives	categories	{'cpf': {'food': 'Manje', 'cash': 'Lajan Kach', 'dry_ration': 'Rasyon sèk', 'transport': 'Lajan pou transpò', 'household_items': 'Atik nan kay la', 'other': 'Lòt'}, 'en': {'food': 'Food or meals', 'cash': 'Money', 'dry_ration': 'Dry ration', 'transport': 'Transportation costs', 'household_items': 'Household goods', 'other': 'Other'}, 'fra': {'food': 'Nourriture ou repas', 'cash': 'Espèces', 'dry_…
PS__types_patient_incentives	category_value	{'food': 1, 'cash': 1, 'dry_ration': 1, 'transport': 1, 'household_items': 1, 'other': None}
PS__vl_agree	fullquestion	{'cpf': 'Èske w dakò ak deklarasyon sa a: "Yon chaj viral endetektab vle di tretman an ap byen mache"', 'en': 'Do you agree with the following statement: "Undetectable viral load means the treatment is working well"', 'fra': "Êtes-vous d'accord avec l'énoncé suivant : « Une charge virale indétectable signifie que le traitement fonctionne bien »"}
PS__vl_agree	type	Select
PS__vl_agree	annotate_method	percent_by_column
PS__vl_agree	categories	{'cpf': {'yes': 'Wi', 'no': 'Non', 'dont_know': 'Mwen pa konnen'}, 'en': {'yes': 'Yes', 'no': 'No', 'dont_know': 'Dont know'}, 'fra': {'yes': 'Oui', 'no': 'Non', 'dont_know': 'Je ne sais pas'}}
PS__vl_agree_2	fullquestion	{'cpf': 'Èske w dakò ak deklarasyon sa a: "Yon chaj viral endetektab vle di yon moun pa ka bay lot moun maladi a"', 'en': 'Do you agree with the following statement: "Undetectable viral load means a person is not infectious"', 'fra': "Êtes-vous d'accord avec l'énoncé suivant : « Une charge virale indétectable signifie qu'une personne ne peut pas transmettre la maladie »"}
PS__vl_agree_2	type	Select
PS__vl_agree_2	annotate_method	percent_by_column
PS__vl_agree_2	categories	{'cpf': {'yes': 'Wi', 'no': 'Non', 'dont_know': 'Mwen pa konnen'}, 'en': {'yes': 'Yes', 'no': 'No', 'dont_know': 'Dont know'}, 'fra': {'yes': 'Oui', 'no': 'Non', 'dont_know': 'Je ne sais pas'}}
PS__vl_past_year	fullquestion	{'cpf': 'Eske ou te fè tès pou chaj viral ou nan ane ki pase a? (Se yon tès san, ki kalkile kantite viris kap sikile nan san ou)', 'en': 'Have you had a viral load test in the past year? (This is a blood test to see how much HIV virus is circulating in your blood)', 'fra': "Avez-vous subi un test de charge virale au cours de la dernière année ? (C'est un test sanguin pour voir combien de virus VI…
PS__vl_past_year	type	Select
PS__vl_past_year	annotate_method	percent_by_column
PS__vl_past_year	categories	{'cpf': {'yes': 'Wi', 'no': 'Non', 'dont_know': 'Mwen pa konnen'}, 'en': {'yes': 'Yes', 'no': 'No', 'dont_know': 'Dont know'}, 'fra': {'yes': 'Oui', 'no': 'Non', 'dont_know': 'Je ne sais pas'}}
PS__vl_test	fullquestion	{'cpf': 'Eske ou konnen ki chaj viral ou ? (chaj viral vle di kantite viris VIH la ki gen lan san ou)', 'en': 'Do you know your viral load (this is how much HIV virus is in your blood)?', 'fra': "Connaissez-vous votre charge virale (c'est la quantité de virus VIH dans votre sang) ?"}
PS__vl_test	type	Select
PS__vl_test	annotate_method	percent_by_column
PS__vl_test	categories	{'cpf': {'yes': 'Wi', 'no': 'Non'}, 'en': {'yes': 'Yes', 'no': 'No'}, 'fra': {'yes': 'Oui', 'no': 'Non'}}
PS__who_discriminates	fullquestion	{'cpf': 'Kiyès lan klinik lan, oubyen deyò, ki fè ou santi ou diskrimine oswa ki maltrete w? (Tanpri chwazi tout sa ki aplike)', 'en': 'Who in the clinic, or outside it, you feel poorly treated or discriminated against? (Select all that apply)', 'fra': "Qui dans la clinique, ou en dehors, vous fait sentir mal traité ou discriminé ? (Veuillez sélectionner tout ce qui s'applique)"}
PS__who_discriminates	type	MSelect
PS__who_discriminates	categories	{'cpf': {'doctor': 'Doktè', 'professional_nurse': 'Enfimyè pwofesyonèl', 'assistant_nurse': 'Enfimyè asistant', 'Pharmacist': 'Famasyen', 'assistant_pharmacist': 'Famasyen asistan', 'lab_tech': 'Teknisyen laboratwa', 'counselor': 'Responsab/Konseye Sida', 'social_worker': 'Travayè sosyal/Gwoup dapwi', 'gate_keeper': 'Gadyen', 'guard': 'Sekirite', 'cleaner': 'Moun kap fe netwoyaj', 'dont_know': 'M…
PS__why_arrive_early	fullquestion	{'cpf': 'Si pafwa ou rive nan etablisman an anvan 6e nan maten, poukisa ou rive konsa bonè?', 'en': 'If you sometimes arrive at the clinic before 6h:00 AM, why do you come so early?', 'fra': 'Si vous arrivez parfois à l’établissement avant 6h:00 AM, pourquoi arrivez-vous si tôt ?'}
PS__why_arrive_early	type	MSelect
PS__why_arrive_early	categories	{'cpf': {'many_patients': 'Paske gen anpil pasyan', 'slow_service': 'Paske sèvis la dousman', 'never_early': 'Mwen pa janm rive anvan 6h:00 AM', 'other': 'Lòt'}, 'en': {'many_patients': 'Because there are a lot of patients', 'slow_service': 'Because the services are slow', 'never_early': 'I never arrive before 6h:00 AM', 'other': 'Other'}, 'fra': {'many_patients': 'Parce qu’il y a beaucoup de pat…
PS__why_not_delivery	fullquestion	{'cpf': 'Poukisa ou pa resevwa medikaman lakay ou kounye a? (Tanpri chwazi tout sa ki aplike)', 'en': 'Why are you not currently having medications delivered to you at home? (Select all that apply)', 'fra': "Pourquoi ne recevez-vous pas actuellement de médicaments livrés à domicile ? (Veuillez sélectionner tout ce qui s'applique)"}
PS__why_not_delivery	type	MSelect
PS__why_not_delivery	categories	{'cpf': {'disclosure_status': 'Mwen pa vle moun wè epi konnen mwen gen VIH', 'clinic_more_practical': 'Mwen jwenn li pi pratik pou m vin nan klinik la', 'other_services': 'Lè m vin nan klinik la, mwen ka resevwa lòt sèvis ki pa medikaman', 'prefer_not_to_answer': 'Pito pa reponn', 'other': 'Lòt'}, 'en': {'disclosure_status': 'I dont want people to see and know I have HIV', 'clinic_more_practical'…
PS__why_other_clinic	fullquestion	{'cpf': 'Poukisa ou pa choizi ale nan klinik ki pi pre lakay ou?', 'en': 'Why not choose to go to the clinic closest to your home?', 'fra': 'Pourquoi ne pas choisir de vous rendre à la clinique la plus proche de chez vous ?'}
PS__why_other_clinic	type	MSelect
PS__why_other_clinic	categories	{'cpf': {'pleople_not_to_know': 'Mwen pas vle moun nan zon nan lakay mwen konen zafèm', 'better_service': 'Mwen jwenn yon pi bon anplwaye, medikaman, oswa klinik isit la', 'close_to_work': 'Isit la pi pre travay mwen', 'referral': 'Yon lòt klinik ki referem la', 'suggested': 'Yon zanmi oswa yon manm fanmi sijere pou mwen vin isit la', 'gave_birth': 'Sa a se klinik kote mwen te akouche', 'diagnose…
PS__why_refuse	fullquestion	{'cpf': 'Ki rezon ki fè w sispann pran ARV ou yo? (Tanpri chwazi tout sa ki aplike)', 'en': 'What are the reasons you have stopped taking ARVs ? (Select all that apply)', 'fra': "Quelles ont été les raisons d’arrêter de prendre vos ARVs ? (Veuillez sélectionner tout ce qui s'applique)"}
PS__why_refuse	type	MSelect
PS__why_refuse	categories	{'cpf': {'wait_long': 'Paske tan datant nan etablisman an twò long', 'no_comfortable': 'Paske mwen pa santi m alèz nan etablisman', 'forget': 'Paske mwen bliye pran medikaman an', 'didnt_think_needed': 'Mwen pa t panse mwen te gen VIH oswa mwen te bezwen pran medikaman', 'fatigue': 'Mwen te fatige pran medikaman mwen yo', 'stigma': 'Mwen te pè estigmatizasyon ak diskriminasyon', 'side_effects': '…
PS__why_stop_support_group	fullquestion	{'cpf': 'Poukisa ou pa patisipe kounye a nan yon gwoup sipò?', 'en': 'Why are you not currently participating in a support group?', 'fra': 'Pourquoi n’êtes-vous pas actuellement participant dans un groupe de soutien ?'}
PS__why_stop_support_group	type	MSelect
PS__why_stop_support_group	categories	{'cpf': {'no_useful_info': 'Mwen pa jwenn enfòmasyon yo bay yo itil', 'privacy_coordinator': 'Mwen enkyete pou vyolasyon konfidansyalite pa koòdonatè gwoup la', 'privacy_participants': 'Mwen enkyete pou vyolasyon konfidansyalite pa lòt patisipan yo', 'not_professional': 'Gwoup la pa jere de fason pwofesyonèl', 'no_time': 'Mwen pa gen tan pou reyinyon yo', 'cant_pay': 'Mwen pa gen mwayen transpò p…
PS__why_unsafe	fullquestion	{'cpf': 'Ki sa ki ta lakòz ou santi ou nan ensekirite?', 'en': 'What is the reason you feel unsafe?', 'fra': 'Quelle serait la cause de votre sentiment d’insécurité ?'}
PS__why_unsafe	type	MSelect
PS__why_unsafe	categories	{'cpf': {'violent_environment': 'Anviwònman vyolan (Gang)', 'aggressive_staff': 'Lopital la pa solid oswa fann', 'unsafe_building': 'Bilding Delambre oswa fann', 'safe': 'Okenn nan chwa sa yo, mwen santi mwen trè an sekirite', 'other': 'Lòt'}, 'en': {'violent_environment': 'Violent area (Gangs)', 'aggressive_staff': 'Aggressive medical staff', 'unsafe_building': 'Dilapidated or cracked building',…
PS__work_hours	fullquestion	{'cpf': 'Èske gen sèten sèvis ki pa disponib apre lè travay? (de 4h00 PM jiska 6h00 AM apeprè)', 'en': 'Are there certain services that are not available after working hours ? (approximately 4PM to 6AM)', 'fra': 'Y a-t-il certains services qui ne sont pas disponibles en dehors des heures de travail ? (de 4h00 PM à 6h00 AM environ)'}
PS__work_hours	type	Select
PS__work_hours	annotate_method	percent_by_column
PS__work_hours	categories	{'cpf': {'yes': 'Wi', 'no': 'Non', 'dont_know': 'Mwen pa konnen', 'prefer_not_to_answer': 'Pito pa reponn'}, 'en': {'yes': 'Yes', 'no': 'No', 'dont_know': 'Dont know', 'prefer_not_to_answer': 'Prefer not to answer'}, 'fra': {'yes': 'Oui', 'no': 'Non', 'dont_know': 'Je ne sais pas', 'prefer_not_to_answer': 'Préfère ne pas répondre'}}
PS__work_hours_services	fullquestion	{'cpf': 'Ki sèvis ki pa disponib apre lè travay?', 'en': 'Which services are not available outside of working hours?', 'fra': 'Quels services ne sont pas disponibles en dehors des heures de travail ?'}
PS__work_hours_services	type	MSelect
PS__work_hours_services	categories	{'cpf': {'condoms': 'Kapòt', 'lubricant': 'Lubrifyan', 'prep': 'PrEP', 'hiv_treatment': 'Tretman VIH', 'viral_load': 'Tès chaj viral', 'contraceptives': 'Kontraseptif', 'hiv_counseling': 'Konsèy VIH', 'hiv_testing': 'Tès VIH', 'pep': 'PEP', 'tb_testing': 'Depistaj tibèkiloz', 'sti_testing_treatment': 'Depistaj, tès ak tretman STI', 'gbv_care': 'Sipò ak / oswa referans nan ka vyolans ki baze sou s…
SL__access_to_medicines	fullquestion	{'cpf': 'Tanpri ranpli solisyon etablisman ki gen rapò ak Aksè a medikaman ak mank / Stock-retraits:', 'en': 'Please fill in facility solutions related to Access to Medicines and Shortages/Stock-outs:', 'fra': "Veuillez indiquer les solutions de l'établissement liées à l'accès aux médicaments et aux pénuries/ruptures de stock :"}
SL__access_to_medicines	type	Text
SL__adherence_clubs	fullquestion	{'cpf': 'Tanpri ranpli solisyon etablisman ki gen rapò ak klib aderans:', 'en': 'Please fill in facility solutions related to Adherence Clubs:', 'fra': "Veuillez indiquer les solutions de l'établissement liées aux clubs d'adhésion :"}
SL__adherence_clubs	type	Text
SL__arv_collection	fullquestion	{'cpf': 'Tanpri ranpli solisyon etablisman ki gen rapò ak ARV Koleksyon ak Aksè:', 'en': 'Please fill in facility solutions related to ARV Collection and Access:', 'fra': "Veuillez indiquer les solutions d'établissement liées à la collecte et à l'accès aux ARV :"}
SL__arv_collection	type	Text
SL__clinic_condition	fullquestion	{'cpf': 'Tanpri ranpli solisyon etablisman ki gen rapò ak Klinik Kondisyon ak Sekirite Pasyan:', 'en': 'Please fill in facility solutions related to Clinic Conditions and Patient Safety:', 'fra': "Veuillez indiquer les solutions de l'établissement liées aux conditions de la clinique et à la sécurité des patients :"}
SL__clinic_condition	type	Text
SL__covid_response	fullquestion	{'cpf': 'Tanpri ranpli solisyon etablisman ki gen rapò ak dezòd COVID-19:', 'en': 'Please fill in facility solutions related to COVID-19 Disruptions:', 'fra': "Veuillez indiquer les solutions de l'établissement liées aux perturbations liées au COVID-19 :"}
SL__covid_response	type	Text
SL__facility_staff	fullquestion	{'cpf': 'Tanpri ranpli solisyon etablisman ki gen rapò ak Anplwaye etablisman an:', 'en': 'Please fill in facility solutions related to Facility Staff:', 'fra': "Veuillez remplir les solutions de l'établissement liées au personnel d'installation :"}
SL__facility_staff	type	Text
SL__higher_level_action	fullquestion	{'cpf': 'Quelles solutions proposez-vous pour les problèmes identifiés au niveau du district, de la province et/ou du pays ?', 'en': 'Quelles solutions proposez-vous pour les problèmes identifiés au niveau du district, de la province et/ou du pays ?', 'fra': 'Quelles solutions proposez-vous pour les problèmes identifiés au niveau du district, de la province et/ou du pays ?'}
SL__higher_level_action	type	Text
SL__hiv_prep_dtg	fullquestion	{'cpf': 'Tanpri ranpli solisyon etablisman ki gen rapò ak PrEP ak DTG ki gen rapò ak Aksè kontraseptif:', 'en': 'Please fill in facility solutions related to PrEP and DTG-Related Contraceptive Access:', 'fra': "Veuillez indiquer les solutions de l'établissement liées à la PrEP et à l'accès aux contraceptifs liés au DTG :"}
SL__hiv_prep_dtg	type	Text
SL__hiv_privacy	fullquestion	{'cpf': 'Tanpri ranpli solisyon etablisman ki gen rapò ak konfidansyalite ak vi prive:', 'en': 'Please fill in facility solutions related to Confidentiality and Privacy:', 'fra': "Veuillez indiquer les solutions de l'établissement liées à la confidentialité et à la vie privée :"}
SL__hiv_privacy	type	Text
SL__hiv_psycho-social	fullquestion	{'cpf': 'Tanpri ranpli solisyon etablisman ki gen rapò ak sipò psiko-sosyal pou PLHIV:', 'en': 'Please fill in facility solutions related to Psycho-Social Support for PLHIV:', 'fra': "Veuillez indiquer les solutions de l'établissement liées au soutien psychosocial pour les PVVIH :"}
SL__hiv_psycho-social	type	Text
SL__need_dialogue	fullquestion	{'cpf': "Avez-vous besoin d'organiser un dialogue communautaire pour générer des solutions dirigées par la communauté ?", 'en': "Avez-vous besoin d'organiser un dialogue communautaire pour générer des solutions dirigées par la communauté ?", 'fra': 'Do you need to organize a community dialogue in order to generate community-led solutions?'}
SL__need_dialogue	type	Select
SL__need_dialogue	categories	{'cpf': {'yes': 'Wi', 'no': 'Non'}, 'en': {'yes': 'Yes', 'no': 'No'}, 'fra': {'yes': 'Oui', 'no': 'Non'}}
SL__needs_national	fullquestion	{'cpf': 'Ki pwoblèm ou panse yo ta dwe ogmante nan Obsèvatwa a pou yo adrese nan nivo depatman an, awondisman oswa nasyonal, paske yo sanble yo pa kapab oswa yo pa vle rezoud nan nivo klinik la?', 'en': 'What issues do you think need to be escalated to the Observatory to be addressed at the department, arrondissement, or national level, as they seem unable or unwilling to be resolved at the clini…
SL__needs_national	type	Text
SL__tb_infection_control	fullquestion	{'cpf': 'Tanpri ranpli solisyon etablisman ki gen rapò ak kontwòl enfeksyon TB:', 'en': 'Please fill in facility solutions related to TB Infection Control:', 'fra': "Veuillez indiquer les solutions de l'établissement liées à la lutte contre les infections tuberculeuses :"}
SL__tb_infection_control	type	Text
SL__top_4_5_problems	fullquestion	{'cpf': 'Ki omwen 4 oswa 5 pwoblèm prensipal ou ta dwe diskite avèk manadjè etablisman an?', 'en': 'What are at least 4 or 5 main issues that you should discuss with the facility manager?', 'fra': "Quels sont les 4 ou 5 principaux problèmes au moins que vous devriez aborder avec le gestionnaire de l'établissement ?"}
SL__top_4_5_problems	type	Text
SL__viral_load	fullquestion	{'cpf': 'Tanpri ranpli solisyon etablisman ki gen rapò ak Aksè nan tès chaj viral / enfòmasyon:', 'en': 'Please fill in facility solutions related to Access to Viral Load Testing / Information:', 'fra': "Veuillez remplir les solutions de l'établissement liées à l'accès aux tests de charge virale / aux informations :"}
SL__viral_load	type	Text
SL__wait_times_staffing	fullquestion	{'cpf': 'Tanpri ranpli solisyon etablisman ki gen rapò ak Orè etablisman ak tan ap tann:', 'en': 'Please fill in facility solutions related to Facility Hours and Waiting Times:', 'fra': "Veuillez remplir les solutions de l'établissement liées aux heures d'ouverture et aux temps d'attente :"}
SL__wait_times_staffing	type	Text
